# Supplementary material for: ARID1A-BAF coordinates ZIC2 genomic occupancy for epithelial-to-mesenchymal transition in cranial neural crest specification
Source: Am J Hum Genet. 2024 Sep 2;111(10):2232–52. doi: 10.1016/j.ajhg.2024.07.022 (PMC11480806; doi:10.1016/j.ajhg.2024.07.022)
Supplement: Table S1. Spreadsheet of all antibodies used [file mmc2.xlsx]

## Sheet: Sheet1
Table S1 - Spreadsheet of all antibodies used.
Antibody	Host	Assay/Dilution	Supplier & Catalog Number
CD99 Antibody, anti-human, REAfinity	Human	Flow cytometry (1:50)	Miltenyi Biotec 130-121-086
CD10 Antibody, anti-human	Mouse	Flow cytometry (1:50)	Miltenyi Biotec 130-124-262
Anti-Human OCT4 Antibody	Mouse	Immunofluorescence (1:200)	Stemcell Technologies 60093
Human Nanog Antibody	Goat	Immunofluorescence (1:20)	R&D systems AF1997
Recombinant Anti-SOX9 antibody	Rabbit	Immunofluorescence (1:250)	abcam ab185230
CD326 (EpCAM) Monoclonal Antibody	Mouse	Immunofluorescence (5ug/mL)	Invitrogen 14-9326-82
Vimentin Polyclonal Antibody	Chicken	Immunofluorescence (1:5000)	Invitrogen PA1-10003
RBFOX3/NeuN Antibody	Mouse	Immunofluorescence (1:1000)	Novus biologicals NBP1-92693
MAP2 Antibody	Chicken	Immunofluorescence (1:1000)	Novus biologicals (NB300-213)
Alexa Fluor® 647 AffiniPure Donkey Anti- Mouse IgG (H+L)	Donkey	Immunofluorescence (1:500)	Jackson ImmunoResearch 715-605-150
Donkey anti-Mouse IgG (H+L) Highly Cross-Adsorbed Secondary Antibody, Alexa Fluor™ 594	Donkey	Immunofluorescence (1:500)	Invitrogen A21203
Goat anti-Chicken IgY (H+L) Secondary Antibody, Alexa Fluor™ 546	Donkey	Immunofluorescence (1:500)	Invitrogen A11040
Alexa Fluor® 488 AffiniPure™ Donkey Anti-Goat IgG (H+L)	Donkey	Immunofluorescence (1:500)	Jackson ImmunoResearch 705-545-003
ARID1A Antibody (PSG3)	Mouse	Western Blot (1:1000)	SantaCruz sc-32761
Anti-ARID1B antibody	Mouse	Western Blot (1:1000)	abcam ab57461
GAPDH (D16H11) XP	Mouse	Western Blot (1:1000)	Cell Signaling Technologies 5174S
Anti-rabbit IgG, HRP-linked Antibody	Goat	Western Blot (1:10000-20000)	Cell Signaling Technologies 7074S
Anti-mouse IgG, HRP-linked Antibody	Horse	Western Blot (1:10000-20000)	Cell Signaling Technologies 7076S
ARID1A antibody	Rabbit	ChIP-seq (15ug)	Genetex GTX129433
Anti-Histone H3 (acetyl K27) antibody	Rabbit	ChIP-seq (3ug)	Abcam ab4729
Recombinant Anti-Zic2 antibody	Rabbit	ChIP-seq (15ug)	Abcam ab150404
Mouse FoxD3 Antibody	Goat	Immunofluorescence (1:500)	R&D systems AF5090
Zic2 antibody	Rabbit	Immunofluorescence (1:1000)	Homemade. Generated against the human Zic2 aa 2-109 as previously described in Brown et al. 2003
Anti-Zic2 Antibody	Rabbit	Immunofluorescence (1:1000)	Millipore AB15392
Sox-10 Antibody (N-20)	Goat	Immunofluorescence (1:500)	Santa Cruz sc-17342
GFP	Chicken	Immunofluorescence (1:2000)	Aves Labs
Donkey anti-Goat IgG (H+L) Cross-Adsorbed Secondary Antibody, Alexa Fluor™ 546	Donkey	Immunofluorescence (1:1000)	Invitrogen A11056
Donkey anti-Rabbit IgG (H+L) Highly Cross-Adsorbed Secondary Antibody, Alexa Fluor™ 488	Donkey	Immunofluorescence (1:500-1:1000)	Invitrogen A21206
Donkey anti-Rabbit IgG (H+L) Highly Cross-Adsorbed Secondary Antibody, Alexa Fluor™ 647	Donkey	Immunofluorescence (1:1000)	Invitrogen A31573
Alexa Fluor® 488 AffiniPure™ Donkey Anti-Chicken IgY (IgG) (H+L)	Donkey	Immunofluorescence (1:1000)	Jackson ImmunoResearch 703-545-155
