# Supplementary material for: ARID1A-BAF coordinates ZIC2 genomic occupancy for epithelial-to-mesenchymal transition in cranial neural crest specification
Source: Am J Hum Genet. 2024 Sep 2;111(10):2232–52. doi: 10.1016/j.ajhg.2024.07.022 (PMC11480806; doi:10.1016/j.ajhg.2024.07.022)
Supplement: Table S2. Differentially expressed genes at the iPSC stage in CSS lines relative to CTRL lines [file mmc3.xlsx]

## Sheet: DEGs_ARID1A_iPSC_FC
Table S2 - Differentially expressed genes at the iPSC stage in CSS lines relative to CTRL lines.
Gene_Name	baseMean	log2FoldChange	lfcSE	stat	pvalue	padj
AASS	14983.9	1.01636	0.248534	4.08942	4.32e-05	0.00729301
AC004556.1	112.054	-10.3233	2.73007	-3.78135	0.000155982	0.0168544
AC009299.1	23.4799	-3.83179	0.836332	-4.58166	4.61e-06	0.0012064
AC099489.1	117.146	2.18088	0.323159	6.74864	1.49e-11	1.5e-08
AC131392.1	63.1204	1.03686	0.297868	3.48095	0.000499632	0.0364642
AC139491.7	68.4496	6.63159	0.928695	7.14077	9.28e-13	1.2e-09
ACCS	171.485	1.06522	0.253374	4.20413	2.62e-05	0.00496833
ADAMTS16	579.034	1.0186	0.286015	3.56135	0.000368956	0.0305405
AGAP12P	22.3537	1.41908	0.364459	3.89366	9.87e-05	0.0126369
AJAP1	65.3326	-2.46644	0.44492	-5.54356	2.96e-08	1.73e-05
ANKRD7	9.75014	3.41074	0.882627	3.8643	0.000111408	0.0137696
ANOS2P	175.431	-4.02436	0.694781	-5.79227	6.94e-09	5.22e-06
APC2	86.09	2.18111	0.595771	3.661	0.000251237	0.0233126
ARSD	183.517	1.51075	0.214053	7.05782	1.69e-12	1.91e-09
ASNSP1	45.7212	2.1207	0.539131	3.93355	8.37e-05	0.0115296
AURKC	76.3354	1.06137	0.230087	4.61292	3.97e-06	0.00108558
BCORP1	24.4241	-3.2958	0.86346	-3.81696	0.000135105	0.0153331
BTK	8.62752	-3.61444	0.920795	-3.92534	8.66e-05	0.0117504
C1QL2	13.1102	-1.5369	0.417536	-3.68087	0.000232441	0.0224619
CHCHD2	557.213	-9.39056	1.14855	-8.17602	2.93e-16	7.56e-13
CHODL	20.6484	-1.98779	0.551287	-3.60573	0.000311276	0.0268755
CLN8	7463.89	1.12762	0.190614	5.91571	3.3e-09	2.59e-06
CPXM1	865.196	-1.38433	0.232071	-5.96511	2.44e-09	2.01e-06
CTHRC1	84.2324	1.29141	0.376574	3.42936	0.000605007	0.0419201
CTSF	567.316	4.62111	1.09917	4.20417	2.62e-05	0.00496833
DDX3Y	985.202	-9.70585	1.99504	-4.86499	1.14e-06	0.000368827
DIAPH2	1929.14	1.05034	0.129112	8.13513	4.11e-16	9.28e-13
DPEP1	110.964	-1.70374	0.37905	-4.49476	6.96e-06	0.00167573
DPP10	195.159	1.18771	0.18889	6.28783	3.22e-10	2.77e-07
EEFSEC	60.1099	2.47782	0.661082	3.74812	0.000178165	0.0188011
EIF1AY	154.563	-6.44589	1.1807	-5.45938	4.78e-08	2.54e-05
EPHA10	105.323	1.19051	0.292312	4.07274	4.65e-05	0.00769195
ERAS	6.39682	2.07149	0.566138	3.65899	0.000253215	0.0233126
EXOC3L1	40.2111	-1.08183	0.306689	-3.52744	0.000419604	0.0327006
F8A3	170.204	3.95502	0.487525	8.11246	4.96e-16	9.95e-13
FAM189A1	27.0986	5.50338	1.14642	4.80049	1.58e-06	0.000484097
FAM86B3P	134.173	1.62803	0.464043	3.50837	0.000450857	0.0344734
FPGT	134.406	1.1798	0.233511	5.05241	4.36e-07	0.00017494
FPGT-TNNI3K	18.0325	1.46914	0.399881	3.67393	0.000238844	0.0227128
FRMPD4	55.8889	2.13347	0.616933	3.45819	0.000543814	0.0390835
FZD2	727.423	-1.64027	0.173834	-9.43587	3.88e-21	1.4e-17
GABRG1	42.4664	1.63702	0.259995	6.29636	3.05e-10	2.75e-07
GAL	2963.59	-1.22367	0.354435	-3.45245	0.000555512	0.0394654
GATD3A	315.11	-2.43812	0.634397	-3.84321	0.000121435	0.0145119
GLT1D1	35.6597	-4.46284	1.01086	-4.41488	1.01e-05	0.00233816
GSTM5	68.3663	3.06556	0.809993	3.78467	0.000153912	0.0168003
HLA-A	12.7137	-5.76785	1.57588	-3.66008	0.000252132	0.0233126
HLA-F	17.6394	-2.95672	0.871265	-3.39359	0.000689821	0.046103
HTR7	476.6	-2.04295	0.447079	-4.56956	4.89e-06	0.00125991
IP6K3	19.8084	-1.394	0.390548	-3.56933	0.000357899	0.0298995
IZUMO2	69.9573	2.925	0.554837	5.27182	1.35e-07	5.95e-05
KCNF1	68.3161	-2.57148	0.611935	-4.20221	2.64e-05	0.00496833
KDM5D	327.258	-7.00429	1.22544	-5.71573	1.09e-08	7.04e-06
KITLG	291.383	-1.19369	0.302086	-3.95147	7.77e-05	0.0108651
KLK7	42.4875	1.29957	0.304301	4.27067	1.95e-05	0.00382253
KLKB1	495.464	1.0543	0.311965	3.37955	0.000726042	0.0476416
LDHD	197.524	1.17337	0.305523	3.84053	0.000122769	0.0145748
LRRIQ3	40.7711	2.33481	0.301288	7.74945	9.23e-15	1.67e-11
MDGA1	75.8911	1.04911	0.285788	3.67093	0.000241666	0.0227128
METTL27	97.0099	1.82095	0.53454	3.40657	0.000657859	0.0444609
MICB	123.19	-3.90588	1.02113	-3.82507	0.000130735	0.0149369
MNS1	180.397	1.11438	0.314155	3.54723	0.00038931	0.0315027
MROH3P	41.932	1.66808	0.467101	3.57114	0.000355432	0.0298315
MYL5	134.271	1.48615	0.427037	3.48014	0.000501143	0.0364642
NAP1L6	30.6745	1.50685	0.42052	3.5833	0.000339281	0.028609
NEBL	883.402	1.15191	0.199306	5.77959	7.49e-09	5.4e-06
PCDHA3	85.4084	2.31996	0.439289	5.28116	1.28e-07	5.79e-05
PCDHGA10	220.583	-1.21502	0.245014	-4.959	7.09e-07	0.000255721
PCDHGA11	219.577	1.5775	0.217449	7.25457	4.03e-13	5.59e-10
PGA3	4.50893	5.05027	1.33476	3.78364	0.00015455	0.0168003
PIWIL2	224.981	3.09774	0.919914	3.36743	0.000758724	0.0490723
PLEKHB1	487.984	1.01616	0.256966	3.95445	7.67e-05	0.0108145
PLP1	2010.06	1.18166	0.298708	3.95592	7.62e-05	0.0108145
PRKY	152.497	-5.03742	1.02621	-4.90874	9.17e-07	0.000312095
PRNP	676.954	-1.15596	0.314076	-3.68051	0.000232772	0.0224619
PRSS30P	13.443	3.80983	0.936187	4.06952	4.71e-05	0.00772827
PTPRB	101.973	-1.89627	0.472579	-4.01261	6.01e-05	0.0090758
PWP2	295.463	-4.85906	0.991444	-4.90099	9.54e-07	0.000313014
RAB9B	17.1218	1.7619	0.358234	4.9183	8.73e-07	0.000302949
RBM46	17.8461	2.01377	0.577395	3.48768	0.000487225	0.0358856
RGN	51.2443	1.43631	0.36683	3.91545	9.02e-05	0.0119729
RGPD2	68.4804	-4.3789	1.19272	-3.67135	0.000241277	0.0227128
RNF222	16.7469	-3.73343	0.939094	-3.97557	7.02e-05	0.0102239
RPL13P12	701.82	-7.30428	1.28731	-5.67405	1.39e-08	8.68e-06
RPS4Y1	1408.54	-11.646	2.02545	-5.74981	8.93e-09	6.2e-06
SDR42E1	30.2942	2.94605	0.769728	3.8274	0.000129506	0.0149369
SKIV2L	261.097	3.48938	0.938659	3.71741	0.000201274	0.0202904
SLC15A4	263.119	-4.83097	0.642013	-7.52473	5.28e-14	8.67e-11
SLC2A5	42.6003	-2.97252	0.640016	-4.64444	3.41e-06	0.000961477
SLITRK4	65.269	3.66711	0.641554	5.71598	1.09e-08	7.04e-06
SMYD2	110.532	-1.1977	0.297685	-4.02337	5.74e-05	0.00884833
SPINK5	201.258	1.20054	0.293215	4.0944	4.23e-05	0.00720549
SYT4	1014.84	1.80154	0.380457	4.7352	2.19e-06	0.000636931
TACR1	54.8249	3.13776	0.733692	4.27668	1.9e-05	0.00380441
TFF3	5.30318	-2.0881	0.589206	-3.54392	0.000394226	0.0317294
TRIM22	767.018	-1.2996	0.285798	-4.54726	5.44e-06	0.00136215
TRPC5	55.8853	1.46567	0.356968	4.10587	4.03e-05	0.00707467
TXLNGY	571.734	-8.06681	1.47009	-5.48728	4.08e-08	2.3e-05
UBE2SP1	21.1211	-7.91568	1.97329	-4.01142	6.04e-05	0.0090758
URAHP	43.3543	1.00985	0.28409	3.55467	0.000378449	0.0309327
USP9X	20265.7	1.18845	0.266675	4.45654	8.33e-06	0.00195196
USP9Y	489.669	-5.28439	1.02535	-5.15376	2.55e-07	0.000107142
UTY	145.771	-7.64553	1.37396	-5.56459	2.63e-08	1.58e-05
VN1R85P	5.8949	5.95616	1.11976	5.31912	1.04e-07	5.09e-05
VN1R93P	3.52762	5.21147	1.1229	4.64108	3.47e-06	0.000962193
ZIC1	55.4671	3.9747	0.807826	4.92025	8.64e-07	0.000302949
ZNF208	1065.8	7.08674	0.222174	31.8972	2.92e-223	5.26e-219
ZNF229	95.9767	1.50884	0.417102	3.61744	0.000297528	0.0265787
ZNF257	82.0187	4.44128	0.423449	10.4883	9.77e-26	4.41e-22
ZNF492	77.962	5.02222	0.598106	8.39686	4.59e-17	1.38e-13
ZNF528	410.249	1.85535	0.409506	4.5307	5.88e-06	0.00145319
ZNF534	8.76469	2.97865	0.607778	4.90089	9.54e-07	0.000313014
ZNF572	63.5801	2.29781	0.645979	3.5571	0.000374973	0.0308968
ZNF578	683.198	1.24262	0.317552	3.91311	9.11e-05	0.0119888
ZNF662	65.6586	-3.35644	0.828107	-4.05314	5.05e-05	0.00804854
ZNF676	126.274	6.11616	0.943611	6.48165	9.07e-11	8.62e-08
ZNF728	148.476	8.16222	0.627822	13.0008	1.21e-38	1.09e-34
ZNF729	113.308	4.67517	1.03552	4.51482	6.34e-06	0.00154529
ZNF849P	30.9811	5.6352	0.775002	7.2712	3.56e-13	5.36e-10
ZNF98	45.9347	7.49543	1.90709	3.9303	8.48e-05	0.0115981
ZNF99	45.8722	3.25148	0.760728	4.27417	1.92e-05	0.00380441
