# Supplementary material for: ARID1A-BAF coordinates ZIC2 genomic occupancy for epithelial-to-mesenchymal transition in cranial neural crest specification
Source: Am J Hum Genet. 2024 Sep 2;111(10):2232–52. doi: 10.1016/j.ajhg.2024.07.022 (PMC11480806; doi:10.1016/j.ajhg.2024.07.022)
Supplement: Table S3. TPMs of annotated genes in iPSCs for CTRL and CSS lines [file mmc4.xlsx]

## Sheet: SupplementaryFile2
Table S3 - TPMs of annotated genes in iPSCs for CTRL and CSS lines.
Gene_Name	CTRL1_iPSC_rep1	CTRL1_iPSC_rep2	CTRL1_iPSC_rep3	CTRL2_iPSC_rep1	CTRL2_iPSC_rep2	CTRL2_iPSC_rep3	CSS1_iPSC_rep1	CSS1_iPSC_rep2	CSS1_iPSC_rep3	CSS2_iPSC_rep1	CSS2_iPSC_rep2	CSS2_iPSC_rep3
DEC1	0.607133	0.568891	0.422779	0.551579	0.390607	0.584391	0.42791	0.567263	0.670948	0.905534	0.633929	0.659252
MARCH1	26.5106	20.4843	30.5821	24.184	12.6337	31.9874	29.2084	30.0398	34.9284	35.2992	20.1619	29.1701
SEPT1	3.32525	2.49323	1.60555	2.70103	1.6811	1.76508	1.98588	1.53488	1.70144	2.00811	1.94206	1.83727
MARCH10	1.24283	0.0821276	0.344526	0.649232	0.256093	0.944235	0.211339	0.432902	0.989492	0.572619	0.0721133	1.04979
SEPT10	84.6658	62.421	47.3236	81.0514	67.7526	61.4225	99.5389	78.8175	72.3697	87.5819	70.0463	65.5202
MARCH11	1.57283	6.72206	1.18329	1.17416	1.59902	0.469534	1.02909	0.573003	0.592984	0.268105	1.11826	0.677175
SEPT11	43.4032	35.1112	43.0729	39.4603	42.598	48.1007	49.4086	38.7185	49.587	48.1234	35.1753	40.6832
SEPT12	0.0511408	0.269258	0	0.132835	0.0402399	0	0.130697	0	0.167903	0	0.106761	0.1439
SEPT14	1.00432	1.15868	1.20506	0.630207	1.11561	1.05811	0.962543	0.831775	1.05623	1.26759	1.12978	1.46563
MARCH2	35.049	28.1944	15.675	37.9103	39.2828	25.3033	37.615	31.2653	33.1561	32.8963	29.3714	27.6682
SEPT2	255.391	192.59	256.675	234.67	253.539	306.866	272.994	251.494	311.151	288.327	240.216	276.965
MARCH3	9.32687	9.36866	11.2238	8.72558	7.36942	9.98561	11.8741	7.36664	10.3422	9.28481	6.63368	12.7029
SEPT3	27.9987	26.2291	25.7174	21.6708	20.93	38.1665	27.4138	28.1612	35.3504	26.1219	24.3023	25.9821
MARCH4	1.93284	0.876202	1.0414	1.34016	1.84838	2.10456	1.86015	1.01565	2.4503	1.35911	0.557797	1.38743
SEPT4	12.4548	6.58181	7.15539	8.11021	4.98034	8.68317	11.406	8.3681	14.5901	8.78927	6.28511	10.8756
MARCH5	21.9261	20.6749	17.1756	25.0177	22.1663	21.8843	25.2933	21.1471	22.1233	24.7843	18.65	17.6851
SEPT5	10.9787	16.2991	4.01879	10.4543	13.7491	3.50085	16.2933	10.826	6.49142	9.05252	14.835	4.84738
MARCH6	44.5341	59.6025	51.413	41.1865	51.6434	45.9821	59.197	63.9458	73.529	50.1071	59.0081	55.4062
SEPT6	30.4159	21.2555	18.839	31.2176	24.2622	29.2181	36.251	21.1911	25.577	31.4911	18.5285	19.7372
MARCH7	79.4688	81.6094	85.9467	86.3653	84.9537	72.0029	99.2466	98.7893	101.064	97.2273	95.8143	88.9472
SEPT7	188.331	176.543	183.584	178.956	158.471	175.306	206.317	185.723	187.883	210.765	179.908	180.206
MARCH8	8.96227	8.72121	7.1931	5.32608	6.85056	7.70105	5.71663	6.85879	6.84642	6.68918	6.57578	6.54177
SEPT8	25.0603	15.2022	16.0622	18.1689	13.9977	21.4949	27.1797	19.7997	25.9489	27.8546	18.3365	24.092
MARCH9	8.03252	11.3586	6.74829	8.56812	10.5005	6.6067	10.8376	8.90093	11.6306	7.2194	11.0771	7.86191
SEPT9	280.216	202.538	163.167	214.384	163.888	194.604	245.476	179.227	191.101	241.226	166.427	164.304
A1BG	23.7972	32.4623	14.5478	33.6586	33.5662	20.0321	30.0648	25.3146	19.3067	21.3251	25.0261	21.364
A1CF	0.0230514	0.00578218	0.014661	0	0.0142806	0.0219238	0	0.0106176	0.00798478	0	0.0101543	0.00755122
A2M	0	0.10816	0.129197	0.0121137	0.276081	0.286151	0.0119187	0.179963	0.296679	0	0.16705	0
A2ML1	7.84548	6.17035	3.88627	4.88137	3.46504	6.1281	20.4108	14.787	13.2525	8.63353	6.0968	5.83118
A2MP1	0.0618046	0	0	0	0.0386332	0	0.0901675	0	0.0180071	0	0	0
A3GALT2	0	0	0	0	0	0	0	0	0	0	0	0
A4GALT	14.7946	12.9393	8.44174	11.3116	9.61022	9.9406	18.1898	13.8951	19.3837	13.3032	12.424	10.5682
A4GNT	0.0410452	0	0	0	0	0	0	0	0	0	0	0
AAAS	75.4122	68.3294	70.8322	76.4733	68.1796	74.6889	86.0171	77.5694	86.5912	75.1302	75.8926	80.896
AACS	30.8756	28.0635	26.9198	33.0657	30.8352	37.717	35.5164	30.8672	41.2937	36.0996	34.8957	34.888
AACSP1	1.66061	2.03248	2.26913	0.833295	0.570211	1.02925	0.480026	0.229723	0.318938	3.25039	2.44247	2.703
AADAC	0	0	0	0	0	0	0	0	0	0	0	0
AADACL2	0.0145902	0.0110787	0	0	0.0091201	0.028004	0	0.0203435	0.0458966	0.114564	0.0194556	0.0144682
AADACL3	0.129743	0.0281478	0.471606	0.0435438	0.0463432	0.167911	0.257056	0.0487916	0.369265	0.16373	0.0494312	0.468455
AADACL4	0	0	0	0	0	0	0	0	0.0486589	0.0910944	0	0.230084
AADACP1	0	0	0	0	0	0	0	0	0	0	0	0
AADAT	7.22745	4.9912	10.6875	6.62713	5.01626	10.5758	10.3191	7.13917	10.265	10.6236	5.75193	9.71819
AAGAB	38.0827	22.2934	38.3198	33.1623	25.0354	38.6817	26.1022	24.7668	29.6512	37.3901	19.4086	36.9766
AAK1	6.84429	4.98061	13.835	4.27703	8.21956	10.1838	7.09485	5.39719	13.2485	6.15912	4.8345	11.0977
AAMDC	30.7984	31.765	18.1014	44.9521	29.1425	15.8799	34.4126	26.7194	25.8488	30.3116	37.0173	20.4498
AAMP	102.818	76.0916	98.2406	90.982	76.1785	98.2232	89.8525	79.5627	97.9173	91.4197	75.551	97.3862
AANAT	0.622366	0.392751	0.0837817	0.429085	0.280599	0.496384	0.422176	0.721196	1.71413	0.339682	0.344861	1.07583
AAR2	21.629	15.3992	27.0609	16.1457	14.2796	21.5548	18.7668	19.2015	19.9449	20.226	17.2964	22.2061
AARD	1.96603	0.2607	2.31929	2.07678	0.511573	2.01235	1.56073	0.936151	1.88207	1.62334	0.929913	1.71175
AARS	164.451	195.925	129.14	215.04	363.979	140.76	132.607	150.904	168.366	230.244	236.27	190.415
AARS2	11.7581	6.13894	12.267	8.32672	9.75509	12.4882	10.8626	9.78484	15.3523	11.4833	8.19187	12.9494
AARSD1	41.0847	62.017	52.2844	55.4819	61.0399	45.4088	55.2657	52.3228	51.8011	43.9632	60.5264	54.7733
AARSP1	0	0	0	0	0	0	0	0	0	0	0	0
AASDH	9.84342	9.93109	7.1066	9.45183	8.74246	6.36946	12.7208	13.1425	11.1884	10.2965	10.9122	7.62688
AASDHPPT	32.5823	28.8805	24.8223	30.0668	25.9419	25.924	33.1637	32.36	27.0687	36.5938	30.0683	28.3956
AASS	115.082	104.187	155.926	92.3765	83.8759	136.675	273.949	182.61	329.194	262.355	214.01	307.143
AATF	48.5506	32.6642	47.3214	30.144	27.6579	40.5085	40.4944	38.3542	41.3032	48.505	30.2821	41.321
AATK	1.26705	2.41435	0.89462	1.61928	1.54122	1.29415	2.35393	3.24248	1.80087	1.89739	2.38985	1.90232
ABAT	5.83203	5.22979	4.28485	4.45789	5.10919	5.33939	6.30732	7.76793	7.03819	6.22669	6.09216	6.57696
ABBA01000935.2	0	0	0	0	0	0	0	0	0	0	0	0
ABBA01006766.1	0	0	0	0	0	0	0	0	0	0	0	0
ABCA1	1.59784	6.94857	2.75113	1.97939	3.78768	4.71553	1.64494	4.79771	3.972	1.62646	5.40683	3.32857
ABCA10	0.14099	0.155871	0.217774	0.154308	0.0726513	0.201578	0.173377	0.200495	0.272941	0.153551	0.154899	0.052444
ABCA11P	1.9988	1.38427	3.60086	2.12362	1.66097	3.27566	5.36752	2.69317	5.00128	2.30042	2.41032	2.81207
ABCA12	0	0	0.00967426	0	0	0	0.0164052	0.010529	0	0	0.0151042	0
ABCA13	0.0859777	0.0360682	0.0783602	0.0367386	0.111928	0.108698	0.081544	0.112028	0.0167288	0.0465807	0.162468	0.177563
ABCA17P	0.0338617	1.27911	0.171054	0.455989	2.19464	0.382163	0.327097	0.74307	0.0898363	0.258497	1.25295	0.175756
ABCA2	8.24229	10.1076	2.52471	8.87355	5.72753	6.39579	15.18	9.67069	12.1882	9.55546	9.11791	7.28579
ABCA3	4.11785	8.05849	1.27366	8.20701	17.7528	9.26646	10.8115	13.3533	12.0011	7.64852	16.6254	10.0032
ABCA4	0.170999	0.226505	0	0.228395	0.142518	0.152624	0.137326	0.0997127	0.0440193	0.0932436	0.0633396	0
ABCA5	1.90228	0.965997	2.61162	0.978697	0.722699	2.15771	1.34593	1.22558	1.78081	2.38012	1.22865	1.47472
ABCA6	0.112323	0.150988	0.111324	0.0427913	0.118964	0.071957	0.0773033	0.113962	0.25606	0.0309126	0.134146	0.145044
ABCA7	16.6206	14.877	9.28935	12.0561	10.5012	8.92883	17.7345	15.5459	18.7783	9.86661	11.561	13.1681
ABCA8	0.30579	0.136759	0.278118	0.14959	0.168878	0.0469865	0.119567	0.377871	0.257852	0.176693	0.326101	0.271213
ABCA9	0.771086	0.54976	0.88765	0.199705	0.721772	0.617864	0.53552	0.630031	0.55945	0.497965	0.641491	0.803899
ABCB1	0.972845	0.171758	0.951043	0.476896	0.341131	0.694867	0.200186	0.0854935	0.565322	0.862206	0.0998734	1.24629
ABCB10	5.53242	3.84828	5.39377	4.25726	2.51559	4.98479	5.15799	3.90415	5.93075	5.00652	3.52272	5.44071
ABCB10P1	0	2.57e-08	0	0	0.00955778	0.0206489	0.0557548	0.0343669	0.0180926	0.053994	0.0197253	0.0277445
ABCB10P3	0	0	0.0814784	0	0	0.155392	0.113174	0	0	0	0.0690325	0.043013
ABCB10P4	0.0590775	0	4.51e-07	0	0	0	0	0	0.0389913	0.0137949	0	1.26e-06
ABCB11	0.0216712	0.615777	0.580619	0.344954	0.00637446	0.157394	0.0165899	0.427182	0.0432493	0.66307	1.17051	0.030358
ABCB4	1.26302	0.472935	0.128824	1.59595	0.336212	0.92332	1.34533	0.877317	1.16684	1.01071	0.68296	0.457299
ABCB5	0.141337	0.133056	0.0460036	0.0385879	0.213385	0.183065	0.0481272	0.121086	0.104649	0.114135	0.0803175	0.123711
ABCB6	37.9198	27.7124	29.7938	25.084	16.2107	30.4823	36.4365	29.9931	46.4481	35.939	21.5708	32.3546
ABCB7	30.6854	46.6553	22.1088	33.8127	31.628	29.4643	45.7566	49.8361	37.8112	33.8323	40.9115	30.7821
ABCB8	17.2325	9.24131	13.6109	10.0753	10.0181	19.1029	14.1808	11.4969	22.0341	14.5777	11.115	16.8037
ABCB9	2.75226	1.26276	3.57011	2.61284	1.4268	2.87791	2.88406	2.35441	4.89414	2.95575	1.8037	4.3014
ABCC1	17.3692	19.5085	10.2234	16.4629	24.2824	21.6532	30.4219	30.5218	29.0662	21.1848	25.1829	19.9869
ABCC10	15.9576	8.52775	16.2415	8.91479	9.3392	12.7816	11.0198	10.0289	18.1025	15.7761	9.42772	14.9282
ABCC11	0.0610051	0.20139	0.356627	0.180201	0.195266	0	0.0952308	0.325704	0.0839988	0.0193837	0.330629	0.183022
ABCC12	0.236119	0.0334745	0	0	0	0	0.200994	0.0165507	0.0191647	0.373621	0.0351898	0.0470833
ABCC13	0.0521164	0.0197894	0.176808	0.0586165	0.0162922	0.142778	0.0354692	0.0363336	0.13662	0.0511623	0.133987	0.301486
ABCC2	0.882614	1.02987	1.36133	0.59115	0.767285	0.838856	0.473754	1.16726	1.31227	0.463419	0.710711	1.07802
ABCC3	1.2446	2.48228	0.390896	0.828246	1.36435	0.871942	1.37454	0.679117	1.10196	0.966021	1.31931	1.09081
ABCC4	5.39924	3.46115	4.75161	2.11881	1.87626	3.05615	7.13593	5.69517	6.94488	3.05393	2.38679	2.6788
ABCC5	22.9314	12.3028	30.921	10.9355	12.1277	29.7	19.7709	18.0918	33.784	24.6361	14.6674	31.5314
ABCC6	1.14905	0.6477	0.374538	0.739352	0.280302	1.00065	1.18621	0.668456	0.882152	0.893275	0.240585	0.98266
ABCC6P1	1.64119	0.504168	0.126337	1.48443	0.560176	0.70108	1.66586	1.06371	1.34969	1.26369	0.652904	1.2887
ABCC6P2	0.978194	0	1.1297	0.355878	0.310655	1.13159	1.0736	0.368009	0.844856	1.89616	0.650383	1.02964
ABCC8	1.99184	0.88225	3.03377	1.53084	0.496348	5.69482	2.32301	1.80917	8.88488	3.00006	1.20205	5.69849
ABCC9	0.837977	0.63587	1.22388	0.959735	0.664838	0.980034	0.571004	0.692581	0.742542	1.08192	0.877588	1.05204
ABCD1	3.53091	1.96227	2.1804	3.94047	2.53884	3.08182	5.16871	4.4786	4.08031	4.48027	3.56131	3.17448
ABCD1P2	0	0	0	0	0	0	0	0	0	0	0	0
ABCD1P3	0	0	0	0	0	0	0	0	0	0	0	0
ABCD1P4	0	0	0	0	0	0	0	0	0	0	0	0
ABCD1P5	0	0	0	0	0	0.102075	0	0	0	0	0	0
ABCD2	0.0112055	0	0.010787	0.00929577	0	0	0.00914611	0.00781207	0.0117498	0	0	0.0222237
ABCD3	16.0219	7.34718	16.2227	12.9509	9.37094	15.2893	15.4229	11.5277	14.5598	18.5868	9.35118	15.1353
ABCD4	72.177	93.6316	71.9143	71.4165	86.7383	70.8197	82.481	81.3439	110.318	69.6876	87.3422	85.489
ABCE1	83.1604	59.7785	82.6406	58.8146	63.6402	79.3989	82.3073	79.7654	81.2723	100.49	68.0108	76.3801
ABCF1	7.46885	3.47082	5.85093	4.32802	4.30761	7.71031	6.32573	3.90629	6.07227	8.79701	3.61401	8.97594
ABCF2	30.3744	26.9407	46.2602	21.2752	37.2561	41.2575	30.1819	29.1578	32.9784	37.5728	29.4908	35.6418
ABCF2P1	0	0	0	0	0	0	0	0	0	0	0.0259011	0
ABCF2P2	0	0	0	0	0	0	0	0	0	0	0	0
ABCF3	27.9314	16.9823	32.7293	18.8542	19.7427	28.2529	24.0638	21.5449	26.5371	24.6104	20.8365	33.8042
ABCG1	3.52995	4.10959	2.54073	2.99011	1.74349	3.32249	4.70318	4.96181	4.17586	3.31973	4.20553	4.12461
ABCG2	1.80837	2.28056	1.41473	1.9426	2.73232	2.38769	4.23788	4.21061	2.911	1.76701	2.0935	2.24807
ABCG4	1.41657	0.422964	0.900685	0.458522	0.702534	1.72075	1.34243	0.70839	2.84227	1.55956	0.888687	1.72388
ABCG5	0.16526	0.0407109	0.0679814	0	0.0147142	0.0225906	0.0384267	0.0866107	0.0740488	0.0295191	0.0470841	0.0700282
ABCG8	0.212256	0.207166	0.255266	0.283758	0.19904	0.290812	0.26921	0.281776	0.347472	0.362516	0.311587	0.38967
ABHD1	0.804925	1.44513	0.539258	1.39258	0.523693	0.979961	1.04401	2.11797	2.23917	1.29499	2.26313	1.51974
ABHD10	19.6008	14.2063	16.6302	18.4521	13.6244	18.3229	28.2952	20.0748	17.3369	23.391	18.2279	19.3063
ABHD11	15.1916	15.2482	14.7334	14.9477	22.72	18.4429	11.213	15.453	25.0514	15.7283	15.5931	17.4577
ABHD11-AS1	0.245264	0	0	0	0	0.113684	0	0	0	0	0	0.117469
ABHD12	56.0952	45.6189	61.0302	54.7355	48.481	60.8852	68.0038	59.0832	65.2582	51.6849	48.1275	61.3282
ABHD12B	482.272	291.905	268.139	249.61	352.485	340.933	838.421	464.937	600.782	677.809	516.228	463.476
ABHD13	4.18798	3.37186	4.17237	3.97055	3.48215	4.68262	4.56858	3.76318	4.50293	5.79396	3.20005	4.50894
ABHD14A	4.22126	2.17245	3.8313	3.4059	1.03791	5.19625	3.80122	2.70427	5.40836	3.40462	2.30899	4.03639
ABHD14A-ACY1	1.07227	1.09124	1.80798	0.412905	0.420566	0.394697	0.653239	1.42505	1.43636	0.9971	0.773918	2.62407
ABHD14B	10.021	8.84045	4.28892	13.0446	8.94712	7.7415	16.0377	10.4074	10.4507	13.5909	9.98991	9.07421
ABHD15	1.52913	0.418982	0.535553	1.24902	0.450313	1.14798	1.11624	0.625659	1.48059	1.20261	0.502837	1.02971
ABHD16A	1.03265	0.317907	0.668431	0.677414	0.478018	1.18574	0.329206	0.667049	2.43839	0.708353	0.615086	1.05571
ABHD16B	0	0	0	0	0	0	0	0	0	0	0	0
ABHD17A	46.0478	29.3726	34.2631	30.1513	32.3523	36.0464	27.5484	22.0128	32.7899	37.1248	23.7825	31.2485
ABHD17AP1	0	0	0.124523	0	0.0674549	0	0	0	0.134487	0.107224	0.068818	0
ABHD17AP3	0	0	0	0	0.0432647	0.0701759	0	0.0503896	0	0	0	0
ABHD17AP4	0	0	0.138074	0	0	0.115313	0	0	0.123704	0.09925	0.0687574	0
ABHD17AP5	0	0	0	0	0	0	0	0	0	0	0	0
ABHD17AP6	0.0908132	0	0	0	0	0	0	0.117383	0	0.255146	0.166552	0.204996
ABHD17AP7	0	0	0	0	0	0	0	0	0	0	0	0
ABHD17AP8	0	0	0	0	0	0	0	0	0	0	0	0
ABHD17AP9	0	0	0	0	0	0	0	0	0	0	0	0
ABHD17B	28.6824	21.2473	32.1867	26.6722	22.0719	27.3064	27.0601	24.3966	30.6228	30.1853	22.245	29.3452
ABHD17C	18.8993	9.56424	16.1229	19.2272	9.9819	22.3627	20.5615	14.7472	19.8128	19.6561	12.0091	18.3664
ABHD18	9.50942	10.1585	9.00291	9.35436	10.177	8.20238	10.7976	9.68851	10.0415	10.2919	9.32179	8.03601
ABHD2	8.64067	6.48106	6.17114	7.27657	7.15471	11.4681	7.49281	9.00619	6.98665	8.57335	5.87728	6.82878
ABHD3	10.2726	7.2524	9.60697	9.14264	9.44889	12.3536	7.51592	8.41156	17.9726	10.4538	9.36535	15.5352
ABHD4	32.3095	49.3063	43.9513	22.0319	33.4889	27.4209	30.3638	31.0407	34.9337	20.8513	28.2624	31.8522
ABHD5	7.86111	3.47749	15.1269	5.97082	4.28932	11.6715	5.66364	3.85082	8.84867	7.26934	3.90641	11.2379
ABHD6	9.08832	6.65032	3.78905	4.3641	6.10948	5.95745	6.73462	8.40532	10.7585	8.96957	9.04921	6.7683
ABHD8	19.0415	9.59434	13.5945	9.03372	6.23889	11.8882	9.53316	7.84657	9.12961	8.85844	7.38614	9.16037
ABI1	27.3985	20.4106	25.0562	24.154	22.5573	27.0785	29.6448	26.1115	29.9922	34.3969	21.1002	23.1757
ABI1P1	0	0	0	0	0	0	0	0	0	0	0	0
ABI2	98.5249	121.194	64.8535	66.5589	95.0964	80.5045	105.444	106.556	90.2511	90.3919	105.564	73.4699
ABI3	2.04612	0.589176	1.83346	1.02773	0.559994	2.70084	1.20651	1.38884	1.64392	1.79336	0.527767	1.92633
ABI3BP	0.340038	0.635055	0.292356	0.315407	0.610388	0.432961	1.11041	1.08812	0.637831	0.848162	1.10459	1.36901
ABL1	48.991	30.539	41.7385	31.4956	33.0716	44.7149	42.886	36.0284	50.7793	45.4284	31.7176	40.1167
ABL2	4.93724	5.67311	3.95935	3.43475	6.25466	4.74896	5.3443	5.64703	7.716	4.57351	5.53276	4.46164
ABLIM1	27.0359	12.4461	19.3106	18.6789	12.5268	28.7858	32.8354	25.5063	28.3827	29.7853	14.0592	26.2697
ABLIM2	2.29667	1.45371	0.788641	2.29577	3.45655	0.831051	1.94088	1.6003	1.19756	1.34788	1.17845	1.08615
ABLIM3	0.982813	0.387298	0.719753	0.452089	0.455687	0.30947	1.23463	1.00932	0.554171	0.709572	0.552894	0.351734
ABO	0.121932	0.528905	0.0857703	0.725164	0.789589	0.214179	0.575532	0.502523	0.365189	0.683672	0.627902	0.288149
ABR	2.19732	5.80429	0.44869	3.59187	8.22857	1.33922	3.71077	4.63041	2.31303	2.47408	5.51021	2.48041
ABRA	0.0519803	0.0199241	0.0250195	0.0436055	0	0.0498847	0.0212135	0.0561744	0.0280034	0.0255098	0.0173286	0.0261653
ABRACL	193.123	115.843	225.665	162.168	118.768	153.319	156.092	130.982	167.004	180.641	116.421	176.128
ABRAXAS1	35.1675	54.5747	20.8396	31.4402	34.9659	23.6905	50.2077	61.2194	38.2917	36.6493	52.589	26.6161
ABRAXAS2	13.3698	11.1617	11.637	11.2316	14.3267	12.506	13.182	10.7536	14.2981	13.1464	12.5249	12.0353
ABT1	17.3102	11.7246	18.6968	14.058	11.1998	16.1461	14.2477	11.8649	13.8233	16.2754	12.1726	16.2506
ABT1P1	0	0	0.0906288	0	0.116572	0.179958	0	0	0	0	0	0
ABTB1	6.01314	5.15389	3.88666	5.22497	4.51101	3.32516	5.62246	6.22501	6.56676	4.95735	4.46666	4.34213
ABTB2	4.90213	5.18935	3.85853	7.11667	10.8961	6.26806	4.91911	4.00058	4.83787	4.82568	5.21988	4.04619
AC000041.1	0	0	0	0	0	0	0	0	0	0	0	0
AC000077.1	0	0	0	0	0	0	0	0	0	0	0	0
AC000078.1	0.343688	0	0	0	0	0.109944	0	0	0	0	0	0
AC000081.1	0	0	0	0	0	0	0	0	0	0	0	0
AC000089.1	0	0	0.337611	0	0	0.478543	0.15664	0	0.378067	0	0	0.511284
AC000093.1	0.302955	2.22065	0.531793	0.221882	1.60154	0.248108	1.60881	1.23793	0.597449	0.422847	1.68632	0.713825
AC000095.1	0	0	0	0	0	0	0	0	0	0.0854583	0	0.0863395
AC000095.2	0.870705	2.6446	0.838189	0.722312	0.544265	1.67121	0	0	0	0.854613	0	1.72685
AC000095.3	0.338741	0.289367	0.0407614	0.667399	0.449952	0.325085	0.0691214	0.236158	0.0887987	0.249361	0.254083	0.377898
AC000111.1	0	0	0	0	0	0	0	0	0	0	0	0
AC000111.2	0	0	0	0	0	0	0	0	0	0	0	0
AC000120.2	0	0	0	0.0134618	0.0905636	0	0.118954	0.104101	0	0.218667	0	0
AC000120.3	2.09985	1.03517	1.21136	1.14572	0.540155	1.75469	1.22039	0.888977	1.36931	1.18123	0.927543	1.52322
AC000362.1	0	0	0	0	0	0	0	0	0	0	0	0
AC000367.1	0.370498	0.187553	1.04172	0.102452	0.234201	1.1374	0.168003	0.286997	0.968817	0.242434	0.156466	0.954321
AC000374.1	0	0	0	0	0	0	0	0	0	0	0	0
AC001226.2	0.355341	0.763387	0.789978	0.596469	0.619021	0.263114	0.240785	0.606207	0.666738	0.522678	0.795111	0.460484
AC002056.1	0	0.127003	0.184765	0	0.0353307	0.130472	0	0	0.205419	0.0582093	0.0369511	0.264785
AC002059.3	0	0	0	0	0	0	0	0	0	0	0	0
AC002069.1	0	0	0	0	0	0	0	0	0	0	0	0
AC002069.2	0	0	0	0	0	0	0	0	0	0	0	0
AC002075.1	0	0.0878575	0	0	0.14465	0	0	0	0	0	0	0
AC002075.2	0	0.906797	6.92816	1.34859	0.499491	5.21526	0.331076	0.556604	9.45269	0.400947	0.534772	2.3607
AC002076.2	0	0	0	0	0	0	0	0	0	0	0	0
AC002094.3	0	0	0	0	0	0	0	0	0	0	0	0
AC002127.1	0	0	0	0	0	0	0	0	0	0	0	0
AC002310.3	0	0.0814949	0	0	0	0	0.0876005	0	0	0	0	0
AC002310.4	0	0	0	0	0	0	0	0	0	0	0	0
AC002310.5	0	0	0	0.454184	0	0.644592	0	0.366945	0.607691	0.233487	0	0
AC002366.1	0	0	0	0	0	0	0	0	0	0	0	0
AC002367.1	0	0	0	0	0	0.207063	0	0	0.677386	0	0	0
AC002381.1	0	0	0	0	0	0	0	0	0	0	0	0
AC002400.1	0	0	0	0	0	0	0	0	0	0	0	0
AC002429.1	0	0	0	0	0	0	0	0	0	0	0	0
AC002456.2	0	0	0	0	0	0.65536	0	0	0	0	0.151769	0
AC002472.2	0.945528	0.358982	1.13777	0.392192	0.344771	0.907409	0.643128	0.823984	2.3134	1.93344	0.472814	2.34406
AC002472.3	0.729927	0.140184	0.679378	0.211273	0	0.585935	0.103936	0.368049	1.4743	0.850722	0.11157	0.571216
AC002472.4	0	0	0.338658	0	0	0	0	0	0.368884	0	0	0
AC002486.1	0	0	0	0.182283	0.412052	0.210873	0	0	0	0	0	0
AC002486.2	0	0	0	0	0	0	0	0	0	0	0	0
AC002487.1	0	0	0	0	0	0	0	0	0	0	0	0
AC002504.1	0	0	0	0	0	0	0	0.0787038	0	0	0	0
AC002511.3	0	0	0	0	0	0	0.164316	0	0	0	0	0
AC002519.2	0	0	0	0	0	0	0	0	0	0.0897183	0	0
AC002524.1	0.296508	0	0	0	0	0.154947	0	0	0	0	0	0
AC002542.1	0	0	0	0	0	0	0	0	0	0	0	0
AC002543.1	0	0	0.0356662	0	0	0	0	0	0	0	0	0
AC002545.1	0	0	0	0	0	0	0	0	0	0	0	0
AC002558.1	0.0955609	0	0.571848	0.0792655	0.0597259	0.459525	0.155983	0.199841	0.202654	0	0	0.569648
AC002984.1	0	0	0	0	0	0	0	0	0	0	0	0
AC002985.1	0.713394	4.20578	2.18983	0	1.9681	1.59697	1.66117	0.961396	3.67	0.553157	0.79124	2.7152
AC002996.1	5.73636	2.33525	1.45909	2.4659	0.00476336	7.39265	11.513	8.45687	9.81618	9.02655	5.3892	11.5107
AC003001.2	0.0920132	0	0.177154	0.132748	0.115032	0.346105	0.150205	0.128296	0.192965	0.0903126	0.122697	0.273732
AC003002.1	0	0	0	0	0	0.131069	0	0	0	0	0	0
AC003002.2	0.284247	0.286769	0	0	0.298344	0.296423	0	0.134178	0.695013	0	0.337567	0.927417
AC003002.3	0	0	0	0.180402	0.354902	0	0	0	0	0.1918	0.231192	0
AC003005.1	0.445183	0.547562	0.0845239	0.124349	0.38015	0.368916	0.250042	0	0.0374781	0.108352	0.221132	0.0966361
AC003006.1	0.189963	0.526442	0	0.242479	0	0	0	0	0	0	0	0
AC003045.1	0	0	0	0	0	0	0	0	0	0	0	0
AC003070.7	0	0	0	0	0	0	0	0	0	0	0	0
AC003071.1	0	0	0	0	0	0	0	0	0.137795	0	0	0.0983855
AC003071.2	0	0	0	0	0	0	0	0	0	0	0	0
AC003072.1	1.25606	0.294927	0.872437	0.537018	0.809728	0.869745	1.04729	1.01498	1.08606	0.993552	0.102502	0.513545
AC003080.1	0	0	0.0967721	0	0	0	0	0.0700725	0	0	0	0.0997048
AC003665.1	5.03774	4.9488	3.37636	4.59145	4.49089	4.32671	5.77006	3.68491	6.37609	5.09712	3.74167	4.45869
AC003669.1	0	0	0	0	0	0	0	0	0	0.127313	0.0864824	0
AC003685.2	0	0	0	0	0	0	0	0	0	0	0	0
AC003686.1	0	0	0	0	0	0	0	0	0	0	0	0
AC003688.1	1.98871	4.29005	1.97974	1.29917	4.21502	4.73092	3.1882	1.97671	3.83041	0.808445	3.67734	4.29386
AC003958.1	0	0	0	0	0	0	0	0	0	0	0	0
AC003989.1	0	0	0	0	0	0	0	0	0	0	0	0
AC003989.2	0	0	0	0	0	0	0	0	0	0	0	0
AC004004.1	0	0	0	0	0	0	0	0	0.414996	0	0	0
AC004006.1	0	0	0	0	0	0	0	0	0	0	0	0
AC004022.1	0	0	0	0	0	0	0	0	0	0	0	0
AC004022.2	0	0	0	0	0	0	0	0	0	0	0	0
AC004024.1	0	0	0	0	0	0	0	0	0.422193	0	0	0
AC004057.1	1331.57	1102.63	1184.46	1148.88	992.852	1326.87	1138.76	1063.6	1032.21	1203.15	926.939	1130.36
AC004062.1	0	0	0	0	0	0	0	0	0	0	0	0
AC004066.1	0	0	0	0	0	0	0	0	0	0	0	0
AC004069.2	0	0	0	0	0	0	0	0	0.070228	0	0	0
AC004074.1	0	0	0	0	0	0	0	0	0	0	0	0
AC004076.1	0.199431	0.791713	0.569328	0	0.192051	0.529828	1.16418	0.515584	0.773628	0.491617	0.933052	1.02171
AC004080.3	0	0	0	0	0	0	0	0	0	0	0	0
AC004129.1	0.0964768	0	4.47811	0	0	4.08996	0	0	4.57085	0.0947038	0	5.28755
AC004129.2	0	0	0	0	0	0	0	0	0	0	0	0
AC004134.1	0	0	0	0	0	0	0	0	0	0	0	0
AC004217.2	0	0	0	0	0	0	0	0	0	0	0	0
AC004223.1	0	0	0	0	0	0.339618	0	0	0	0	0	0
AC004223.3	0	0	0.338358	0	0	0.181459	0	0	0	0	0	0
AC004224.1	0	0.107065	0.135735	0	0	0.135327	0.575434	0	0.295699	0.138395	0	0
AC004232.1	0	0	0	0	0	0	0	0	0	0	0	0
AC004233.2	1.26133	0.372464	0.2361	0.435986	0.328517	0.470743	0.343173	0.146559	0.771517	0.550232	0.186884	0.416929
AC004381.2	0	0	0	0	0	0	0	0	0.0581968	0	0	0
AC004381.3	0	0	0	0	0	0	0	0	0	0	0	0
AC004383.1	1.94387	0.738017	1.24752	0.268764	0.607543	0.310918	0	0	1.35886	0.635983	0.864035	0.963811
AC004386.1	0.101406	0	0.0976995	0.0841168	0.253539	0.389567	0	0.141381	0.353936	0.0995182	0	0.402677
AC004386.2	0	0	0	0	0	0	0	0	0	0	0	0
AC004453.1	0	0.15873	3.7825	0.173619	0.13061	4.2023	0.170878	0	4.04806	0	0	4.58471
AC004461.1	0	0	0	0	0	0	0	0	0	0	0.141159	0
AC004467.1	0	0	0	0	0	0	0	0	0	0	0	0
AC004475.1	48.005	32.6923	46.6068	33.2783	35.8473	40.4911	40.8328	39.0299	53.9281	46.0284	33.168	43.1324
AC004486.1	0	0	0	0	0	0	0	0	0	0	0	0
AC004522.1	0	0	0	0	0	0	0	0	0.125927	0.117874	0	0
AC004552.1	0	0	0.650141	0	0	0	0	0	0.740907	0	0	0
AC004554.1	0	0	0	0	0	0	0	0	0.0525268	0	0	0
AC004556.1	48.0006	24.5114	43.5006	0	0	0.728915	0	0	0	0	0	0
AC004584.2	0	0.157413	0.199564	0	0	0	0	0	0	0	0	0
AC004593.3	0	0	0	0	0.0372766	0	0	0	0	0	0	0
AC004674.2	0	0	0	0	0	0	0	0	0	0	0	0
AC004678.1	0.570266	0.320183	0.313697	0	0.0535306	0.604645	0.332471	0.177109	0.924374	0.319844	0.225527	0.484713
AC004687.2	0.116721	0.152973	0.275062	0.0520716	0	0.112351	0.181979	0.177818	0.062353	0.157964	0.0576501	0.430984
AC004690.1	0	0	0	0	0	0	0	0	0	0	0	0
AC004691.2	0	0	0	0	0	0	0	4.17e-10	0.145187	0	0	0.000245232
AC004692.1	0	0.151131	0	0	0	0.765505	0	0	0.209024	0.195364	0	0.593362
AC004696.1	0	0	0	0.108411	0	0	0	0	0	0	0	0
AC004706.2	0	0	0	0	0	0	0	0	0	0	0	0
AC004754.1	0.186726	0.708781	0.0897515	0.196167	0.424927	0	0	0.436467	0.31579	0.113339	0.787256	0.0960772
AC004790.1	0	0	0	0	0	0	0	0	0	0	0	0
AC004801.1	0	0	0	0	0	0.234131	0	0	0	0	0	0.241995
AC004801.2	0	0.759204	1.23643	0.0819617	0	1.27938	0.0806421	0.137759	0.207198	0.981362	0.22221	0.991481
AC004805.1	0	0	0	0	0	0	0	0	0	0	0	0
AC004805.2	0	0	0	0	0	0	0	0	0	0	0	0
AC004805.3	0	0.224115	0.568254	0.244848	0	0	0	0	0.309486	0.289695	0	0.292682
AC004812.1	0	0	0	0	0	0	0	0	0	0	0	0
AC004825.1	0	0	0	0	0	0	0	0	0	0	0	0
AC004832.2	0	0.129634	0	0	0	0	0	0	0	0	0.227653	0.169294
AC004832.3	0.78908	0.316442	0	0.479605	0.173009	0.265171	0.0126729	0	0	0.240106	0	0.349266
AC004835.2	0	0	0	0	0	0	0	0	0	0	0	0
AC004837.1	0.284303	0	0	0.117925	0	0.272842	0	0	0.149056	0	0	0.281926
AC004840.1	0	0	0.251135	0	0	0	0	0	0.387765	0	0.0869683	0.474725
AC004840.2	0	0	0.317793	0	0	0	0	0	0.353353	0	0	0
AC004852.1	0	0	0	0	0	0	0	0	0	0	0	0
AC004852.3	0	0	0	0	0	0	0	0	0	0	0	0
AC004853.1	0	0	0	0	0	0	0	0	0	0	0	0
AC004854.1	0	0	0	0	0	0	0	0	0	0	0	0
AC004858.1	0	0	0	0	0.259173	0	0	0	0	0	0	0
AC004865.1	0	0	0	0	0	0	0	0	0	0	0	0
AC004866.1	0	0	0	0	0	0	0	0	0	0	0	0
AC004866.2	0	0	0	0	0	0	0	0	0	0	0	0
AC004870.1	0	0	0	0	0	0	0	0	0	0	0	0
AC004884.1	0	0	1.36917	0	0	0.545982	0	0	0.596233	0	0	0.56386
AC004890.1	0	0	0	0	0	0	0	0	0	0	0	1.02185
AC004890.2	15.4872	11.3861	4.18026	11.5559	6.32481	9.70168	16.6868	11.7921	15.9011	13.7407	11.5534	11.5241
AC004890.3	0	0	0	0	0	0	0	0	0	0	0	0
AC004893.1	0	0	0.0508359	0	0	0.0506791	0	0	0.055373	0	0	0
AC004893.2	0	0	0	0	0	0	0	0	0	0	0	0
AC004898.1	0	0	0	0	0	0	0	0	0	0	0	0
AC004899.1	0	0.0322948	0	0	0	0	0	0	0	0	0	0
AC004910.1	0	0.222539	0.288236	0.0819583	0.183322	0.188073	0.239236	0.0681069	0.205012	0.191772	0.195404	0.490663
AC004911.1	0	0	0	0	0	0	0	0	0	0	0	0
AC004922.1	0.818532	0.59763	0.934822	0.293941	0.93233	0.521841	1.09665	0.480531	0.432065	1.21722	0.51935	1.85201
AC004923.1	2.12066	2.86404	3.22116	2.39653	2.8509	3.46607	2.44286	3.00653	4.93214	2.24265	1.75609	3.4405
AC004923.2	0	0	0	0	0	0.453199	0.192723	0.164613	0	0	0	0
AC004923.3	0.247883	0	0	0	0	0	0	0	0	0	0	0
AC004938.1	0	0	0	0	0	0	0	0	0.312175	0	0	0
AC004941.2	0	0	0	0	0	0	0	0	1.42285	0	0	0.448532
AC004945.1	0	0	0	0	0	0	0	0	0	0	0	0
AC004951.2	1.81677	1.52155	0.971395	1.31897	1.92673	1.13811	2.57828	1.94376	2.70474	2.33874	1.41723	2.51175
AC004951.3	1.04248	3.67284	0.776127	2.99003	3.24016	1.58961	2.60349	2.24505	2.45343	1.59783	2.79528	2.15169
AC004965.1	0	0	0	0	0	0	0	0	0	0	0	0
AC004967.1	2.2409	2.27425	1.68461	3.87941	1.87048	2.61971	2.1339	1.82265	5.0057	4.58884	2.49015	2.49946
AC004975.1	0	0	0	0	0	0	0	0	0	0	0	0
AC004980.1	3.60479	1.19072	2.12025	1.57626	1.53057	2.79694	1.88203	2.30924	2.7137	2.92792	1.51132	2.46731
AC004980.2	0.0872452	0.131855	0	0.32041	0.127325	0.196824	0.0706004	0.119923	0	0.0952724	0.0588423	0.095164
AC004980.3	0	0	0	0	0	0	0	0	1.05264	0	0	0.791438
AC004980.4	0	0	0	0	0	0	0.291889	0	0	0	0	0
AC004986.1	0	0	0	0	0	0	0	0	0	0	0	0
AC004987.1	0	0	0	0	0	0	0	0	0	0	0	0
AC004987.2	0	0	0.108824	0	0	0.106205	0	0	0.118168	0	0	0.112719
AC004987.3	0	0	0	0	0	0	0	0	0.104788	0	0	0
AC004987.4	0.395392	0.200344	0	0.437757	0	0	0.646063	0	0	0.258969	0.703661	0
AC004997.1	0.244854	0.820662	0.395766	0.261015	0.1949	0.212931	1.34174	0.776539	1.02595	0.220807	0.474367	0.195411
AC005000.1	0.47271	0	0.420102	0.378112	0	0	0.371473	0.828593	0.45925	0	0.267302	0
AC005000.2	0	0	0	0	0	0	0	0	0	0	0	0
AC005002.1	0	0	0	0	0	0	0	0	0	0	0	0
AC005002.2	0	0	0	0	0	0	0	0	0	0	0	0
AC005005.1	0	0	0	0.095038	0	0.110003	0	0	0.240392	0	0	0.113712
AC005005.2	0	0	0.219129	0	0	0.218453	0	0	0.954748	0	0.151769	0.225727
AC005008.1	0	0	0	0	0	0	0	0	0	0	0	0
AC005011.1	0	0	0	0	0	0	0	0	0	0	0	0
AC005014.1	0.0240019	0	0	0	0	0.0692941	0	0	0	0	0	0.0239536
AC005019.1	0	0	0.570352	0	0.121976	0.758676	0	0.13604	0.207272	0	0	0.391418
AC005020.1	0	0	0.447189	0	0	0.148535	0	0	0	0	0.102746	0
AC005020.2	0	0	0	0	0	0.3216	0.217267	0.47284	0	0.223979	0	0
AC005033.1	0	0	0	0	0	0	0	0.197132	0	0	0.125686	0.0934664
AC005034.1	0	0	0	0	0	0	0	0	0	0	0	0
AC005040.1	0	0	0	0	0	0	0	0	0	0	0	0
AC005041.1	0.0552764	0.135993	0.298474	0.135624	0.133344	0.031238	0.136856	0.184731	0.332973	0.145013	0.139079	0.299095
AC005041.2	0	0	0	0	0	0	0	0	0	0	0	0
AC005042.1	0	0.218554	0.0923592	0.0795909	0.239888	0	0	0.133775	0.603614	0.094169	0.191905	0
AC005042.3	0	0	0	0	0	0	0	0	0	0	0	0
AC005066.1	0	0	0	0	0	0	0	0	0	0	0	0
AC005070.1	0	0	0	0	0	0	0	0	0	0	0	0
AC005070.2	0	0	0	0	0	0	0	0	0	0	0	0
AC005077.1	0	0.351434	0	0	0.144652	0.222082	0.377763	0	0	0.227135	0.308581	0.458954
AC005077.2	0.851872	0.686886	0	0.375215	0.141363	0.222979	0.738347	1.03704	0.629805	1.1203	0.226174	0.583866
AC005077.3	0	0	0	0	0	0	0	0	0	0	0	0
AC005077.4	0.956947	0.541111	0.764408	0.320921	0.547265	0.840209	0.781074	0.596175	1.68661	0.739418	0.515856	0.928756
AC005084.1	0	0	0	0	0	0	0	0	0	0	0	0
AC005086.2	0	0.343454	0.435422	0	0.565469	0	0	0	1.42285	1.77582	0	0.448532
AC005086.3	0	0	0	0	0	0	0	0	0.534564	0	0	1.60107
AC005086.4	1.00404	3.49606	1.92965	0	0.763629	1.9237	4.0851	1.4206	0.886211	1.4756	1.69083	0.506596
AC005088.1	0	0	0	0	0	0	0	0	0	0	0	0
AC005094.1	0	0	0	0	0	0.45474	0	0	0	0	0	0.234941
AC005099.1	0	0	0.502096	0	0	0.125204	0	0	0.136697	0	0	0.775794
AC005102.1	0	0	0	0	0.107661	0	0	0	0	0	0	0
AC005104.2	0	0	0	0	0.0720857	0.221345	0	0	0	0	0	0.114357
AC005105.1	0	0	0	0	0	0	0.079182	0	0	0	0	0
AC005154.1	0	0	0	0	0	0	0	0	0.23947	0	0	0.219248
AC005154.2	0.653053	0.698732	0.21862	0.306656	0.671939	0.479237	0.695607	0.387175	0.84426	0.805742	0.602821	0.590323
AC005154.5	2.95382	1.89849	0.68064	0.848327	2.97379	2.53119	1.6802	2.93854	1.57493	2.0404	4.37089	1.77852
AC005156.1	0	0	0	0	0	0	0	0	0	0	0.0930683	0
AC005165.2	0	0	0	0	0	0	0	0	0	0	0	0.225846
AC005176.1	0.0396435	0.157363	0.0385254	0.0331751	0.0255241	0.0799503	0.0331311	0.0282875	0	0	0	0.0397832
AC005176.2	0	0	0	0	0	0	0	0	0	0	0	0
AC005178.1	0	0	0	0	0	0	0	0	0	0	0	0
AC005181.1	0	0	0	0	0	0	0	0	0	0	0	0
AC005183.1	0	0	0	0	0	0	0	0	0	0	0	0
AC005185.1	0	0	0	0	0	0	0	0	0	0	0	0
AC005189.1	0	0	0	0	0	0	0	0	0	0	0	0
AC005191.1	0	0	0	0	0	0	0	0	0	0	0	0
AC005229.1	0	0	0	0	0	0	0	0	0	0	0	0
AC005229.2	0	0	0	0	0	0	0	0	0	0	0	0
AC005229.3	0	0	0	0	0	0	0	0	0	0	0	0
AC005230.1	0	0	0	0	0	0	0	0	0	0	0	0
AC005237.2	0	0	0	0	0	0	0	0	0	0	0	0
AC005244.1	0	0	0	0.436105	0	0.504505	0.214542	0	0.551233	0	0.175251	0
AC005252.1	0	0	0	0	0	0	0	0	0	0	0	0
AC005255.1	0	0	0	0	1.49777	0	0	0	0	0	0	0
AC005258.1	0	0	0	0	0	0	0	0.157536	0	0.302372	0	0
AC005261.4	0	0	0	0	0	0.244519	0	0	0	0	0.332446	0
AC005262.1	0	0	0.232927	0	0	0	0	0	0	0	0	0.239875
AC005294.1	0	0	0	0	0	0	0	0	0	0	0	0
AC005296.1	0	0	0	0	0	0	0	0	0.541038	0	0	0
AC005297.1	0	0	0	0	0	0	0	0	0	0	0	0
AC005297.2	0	0	0	0	0	0	0	0	0	0	0	0
AC005297.3	0	0	0	0	0	0	0	0	0	0	0	0
AC005300.1	0.232959	0	0	0	0	0.257238	0	0	0	0	0	0
AC005324.3	0	0.0148816	0	0	0	0	0	0	0	0	0.0154484	0.0314089
AC005324.4	1.62208	3.01748	0.344468	1.04976	3.39991	0.595934	1.67809	1.6478	0.48191	1.12801	2.22305	0.276054
AC005324.6	0	0	0	0	0	0	0	0	0	0	0	0
AC005326.1	0	0	0	0	0	0	0	0	0	0	0	0
AC005336.1	0	0	0	0	0	0	0	0	0	0.116966	0	0.0590859
AC005336.2	0	0	0.160002	0	0	0	0	0	0	0	0	0.0826717
AC005341.1	0	0	0	0	0	0	0	0	0	0	0	0
AC005345.1	0	0	0	0	0	0	0	0	0	0	0	0
AC005351.1	0	0	0	0	0	0	0	0	0	0	0	0
AC005357.1	0	0	0	0	0	0	0	0	0	0	0	0
AC005357.2	0	0	0	0	0	0	0	0	0	0	0	0
AC005363.1	4.00516	0	0	0	0	0	0	0	0.039672	1.32878	0	0
AC005377.1	0	0	0	0	0	0	0	0	0	0	0	0
AC005410.1	0.189462	0.423389	0.184954	0.297853	0	1.22249	0.47195	0.268048	0.901064	0	0.141816	0.504458
AC005412.1	0	0	0	0	0	0	0	0	0	0	0	0
AC005476.1	0	0	0	0	0	0	0	0	0	0	0	0.215374
AC005480.2	0	0	0	0	0	0	0	0	0	0	0	0
AC005515.1	0	0	0	0	0	0	0	0	0.0422507	0	0	0
AC005518.2	0	0	0	0	0	0	0	0	0	0	0	0
AC005520.1	0.426468	0.284319	0	1.8894	1.46616	1.06103	2.09614	0.854205	0.857464	2.08948	2.6718	0.529901
AC005520.4	0	0	0	0	0	0	0	0	0	0	0	0
AC005521.1	0	0.0662804	0.136451	0	0	0.335231	0	0	0.183144	0.171348	0	0.259799
AC005524.1	0	0	0	0.825975	1.73219	1.75596	0	0	0	3.0304	5.51834	5.03327
AC005531.1	0.218674	0.165053	0.112798	0.135546	0.170578	0.435041	0.311076	0.151494	0.297707	0.327632	0.296964	0.218129
AC005532.2	0	0	0	0	0	0	0	0	0	0	0	0
AC005534.2	0	0	0	0	0	0	0	0	0	0.190451	0	0.193359
AC005539.1	0	0	0	0	0	0	0	0	0	0	0	0
AC005551.1	0	0	0	0	0	0	0	0	0	0	0	0
AC005559.1	0	0	0	0	0	0	0	0	0	0	0	0
AC005562.2	0	0	0	0	0	0	0	0	0	0	0	0
AC005587.1	0	0	0.129645	0	0	0.258507	0	0	0.141257	0	0	0.267128
AC005588.1	0	0	0	0	0	0	0	0	0	0	0	0
AC005622.1	0	0.108012	0	0	0	0.136513	0.0387014	0	0.0448355	0.0839366	0	0
AC005632.1	0	0	0.267144	0.115106	0	0	0	0	0.145493	0.272378	0	0
AC005632.3	0	0	0	0	0	0	0	0	0	0	0	0
AC005670.2	3.90459	0.962078	4.21829	0	0	0.208452	3.25644	2.78885	5.89612	0	0	0.232865
AC005682.1	0	0.0379683	0	0.0414808	0.0312559	0	0.0408129	0	0	0	0	0
AC005697.1	0	0	0	0	0	0	0	0	0	0	0	0
AC005702.1	0.388441	0	0.182207	0	0	0	0.334191	0.132112	0.420816	0.384129	0.128504	0
AC005702.2	0	0	0	0	0.0634225	0	0.0430142	0.0707356	0.0531952	0.0497934	0	0
AC005702.3	0.407337	0.927906	0.196063	1.01375	0.254621	0.390916	0.332475	0.14199	0.427123	0.199905	0.443726	0.329977
AC005702.4	0	0	0	0	0	0	0	0	0	0	0	0
AC005722.1	0	0	0	0	0	0	0	0	0	0	0	0
AC005726.1	9.51754	9.25035	9.23354	8.34628	11.4907	11.6314	6.14659	5.62785	13.6379	9.89947	9.70462	13.0004
AC005730.1	0	0	0	0	0	0	0	0	0	0	0	0
AC005740.1	0	0	0.3049	0	0	0	0	0	0.16727	0.152605	0.103663	0
AC005740.2	0	0	0	0	0	0	0	0	0	0	0	0
AC005741.1	0	0	0	0	0	0	0	0	0	0	0	0
AC005758.1	0	0	0	0	0	0	0	0	0	0	0	0
AC005771.1	0	0	0	0	0	0	0	0	0	0	0	0
AC005776.1	0	0.244867	0.620872	0.535039	0.604731	0.618957	0	0	0	0.633038	0.645026	1.27913
AC005777.1	0	0	0	0	0	0	0	0	0	0	0	0
AC005779.2	0	0.222228	0	0	0	0	0.358317	0.204035	0	0.143628	0.390261	0
AC005786.1	0	0	0	0	0	0	0.710682	0	0	0	0	0.866367
AC005798.1	0	0	0	0	0	0	0	0	0	0	0	0
AC005822.1	0	0.185251	0	0	0	0	0.066109	0	0	0.079719	0.270621	0.0831645
AC005828.6	0	0	0	0	0	0	0	0	0	0	0	0
AC005828.7	0	0	0.139391	0	0	0	0	0	0	0	0	0
AC005829.1	0.699719	0.0646583	0	0.211919	0.106455	0.163439	0.55602	0	0	0.167157	0.113548	0.0844402
AC005829.2	0	0	0	4.47e-06	4.56e-07	1.74e-06	0	0	0.0455605	0.0696197	0.134374	6.89e-06
AC005832.2	0.0513671	0	0	0	0	0	0	0	0.0548738	0	0	0
AC005832.3	0.125052	0	0	0	0	0	0	0	0.403065	0	0	0
AC005832.4	2.80543	6.98756	10.8874	10.0905	2.37428	7.10423	9.15565	2.24435	7.85877	10.6003	0.660876	3.90149
AC005833.1	11.5481	4.83822	10.6999	9.39315	5.79335	16.1637	10.1832	8.14852	11.8686	10.5281	5.69232	11.632
AC005837.2	0	0	0.202155	0	0	0	0	0	0	0	0	0
AC005838.1	0	0	0	0	0	0	0	0	0	0	0	0
AC005840.1	0	0	0	0	0	0	0	0	0	0	0	0
AC005840.3	0	0	0	0	0	0	0	0	0	0	0.0388277	0
AC005865.2	0.820959	0.561631	0.388394	0.92963	0.621541	0.710989	0.751501	0.687686	0.897313	1.10015	0.841537	0.386482
AC005868.1	0	0	0	0	0	0	0	0	0	0	0	0
AC005899.2	0	0	0	0	0	0	0	0	0	0	0	0
AC005906.1	0	0	0	0	0	0	0	0	0	0	0	0
AC005908.1	0	0	0	0	0	0	0	0	0	0	0	0.253188
AC005912.1	0.861281	1.70247	0	0	1.42165	0	0	0.535263	0.934437	0	1.57334	0
AC005921.1	0	0	0	0	0	0	0	0	0	0	0	0
AC005943.1	27.8135	16.3761	18.0767	22.5404	21.6114	23.2351	24.3947	19.3414	16.4139	22.3619	23.8061	16.3471
AC005951.1	0	0	0	0	0	0	0	0	0	0	0	0
AC005972.1	0	0	0	0	0	0	0	0	0	0	0	0
AC005972.2	0	0	0.16475	0	0	0	0	0	0.179454	0	0	0.16971
AC006001.1	0.174136	0	0.335266	0.144459	0	0	0	0	0.182595	0	0	0
AC006001.3	14.1028	13.8066	13.215	16.6076	18.2003	18.72	11.6706	13.7189	13.4533	14.7141	12.6185	14.2234
AC006001.4	0.0333236	4.58475	3.93804	1.59709	0	0	5.74578	8.51624	3.88226	0	3.11957	4.10929
AC006006.1	0	0	0	0	0	0	0	0	0	0	0	0
AC006011.1	14.3226	4.44384	1.53627	12.7019	6.70283	0.0124503	19.0138	2.9333	0	10.5885	6.6764	0
AC006011.2	0.385538	0.292749	0.0618566	0.10661	0.160663	0	0	0.134391	0.0673774	0.0630687	0.042842	0.063719
AC006015.1	0	0	0	0	0.087782	0	0	0	0	0	0	0
AC006020.1	0	0.0891402	0.15068	0.0324622	0.0489208	0.45238	0.223577	0.190966	0.492384	0.230448	0.313083	0.814886
AC006022.1	0	0	0	0	0	0	0	0	0	0	0	0
AC006023.1	0.376518	0	0	0	0	0	0	0	0	0	0	0
AC006023.2	0	0	0.72104	0	0	0	0	0	0	0	0	0
AC006026.1	0	0.0305898	0.0790861	0	0	0	0	0	0.0428392	0	0	0.0407376
AC006026.2	0	0	0	0	0	0	0	0	0	0	0	0
AC006028.1	0	0	0	0	0	0	0	0	0	0	0	0
AC006030.1	0.188364	0.0653936	0.0935816	0	0.107144	0.119754	0	0.145342	0.321762	0.131831	0.297688	0.0567489
AC006033.1	0.593648	0.450772	0.952463	0	0	0	0.484544	0.413869	0.623968	0	0	0
AC006042.3	0.848827	0.417053	0.0963778	0.455635	0.218478	0.240218	0.896597	0.31329	0.785344	0.833139	0.299617	0.594162
AC006059.2	1.29092	0.0216035	0.371829	0.0395551	0.0283605	0.107069	0.0642112	0.654385	0.109333	0.166838	0.502941	0.492392
AC006064.6	10.3522	0.0647839	2.9e-07	6.08471	1.62088	1.96e-08	8.58101	0.679597	0.000104671	11.0891	1.61278	1.91e-06
AC006065.1	0	0	0	0	0	0	0	0	0	0	0	0
AC006065.2	0	0	0	0	0	0	0	0	0	0	0	0
AC006077.1	0	0	0	0	0	0	0	0	0	0	0	0
AC006115.1	0	0	0	0	0	0	0	0	0	0	0	0
AC006116.1	0	0	0.0322106	0.0275549	0.0207627	0.0319506	0.0543478	0	0.0705787	0.130704	0.0885849	0.1342
AC006116.2	0	0	0	0	0	0	0	0	0	0	0	0.0755706
AC006116.3	0.2427	0	0	0	0.151708	0	0.198096	0	0	0	0	0
AC006116.7	0.204264	0.232655	0.393272	0.254178	0.191524	0.294044	0.0833617	0.284811	0.214186	0.200489	0.340476	0.506391
AC006122.1	0	0.144529	0.558096	0	0.0623778	1.47845	0	0	0	0	0	0.956565
AC006130.2	0	0	0	0	0	0	0	0	0	0	0	0
AC006133.1	0	0	0	0	0	0	0	0	0	0	0	0
AC006144.1	0.0506132	0	0.0441368	0.0380022	0	0.138703	0.178958	0.0327484	0	0.135028	0.0609033	0.274244
AC006158.1	0	0	0	0	0	0	0	0	0	0	0	0
AC006158.2	0.00718147	0	0	0	0	0	0	0	0	0	0	0
AC006158.3	0.00718147	0	0	0	0	0	0	0	0	0	0	0
AC006160.2	0	0	0	0	0	0	0	0	0	0	0	0
AC006195.1	0	0.186891	0	0.3403	0.461551	0.15747	0.200892	0	0.258082	0.40263	0.492306	0.0813564
AC006197.1	0	0	0	0	0	0	0	0	0	0	0	0
AC006199.1	0	0	0	0	0	0	0	0	0	0	0	0
AC006210.1	0	0	0	0	0	0	0	0	0	0	0	0
AC006210.2	0	0	0	0	0	0	0	0	0	0	0	0
AC006213.1	1.29084	0.773308	1.10643	0.455883	0.738002	1.33501	1.68204	1.59893	1.43409	1.68019	1.60666	1.24369
AC006236.1	0	0.219461	0.278227	0.0799211	0.240884	0.369825	0	0	0	0	0.256934	0.286604
AC006254.1	1.24698	0.592146	0.877183	0.838467	0.724192	1.32146	0.931532	0.4209	1.55563	1.33732	0.646611	1.56089
AC006254.2	0	0	0	0	0	0	0	0	0	0	0	0
AC006254.3	0	0	0	0	0	0	0.0701884	0	0	0	0	0
AC006262.4	0	0	0	0	0	0	0	0	0	0	0	0
AC006270.2	0	0	0	0	0	0.115651	0	0	0	0	0.0803478	0
AC006270.3	0	0	0	0	0	0	0	0	0	0	0	0
AC006272.2	0	0	0	0	1.13874	0.776887	1.60566	3.87489	1.93932	0.83857	0	0
AC006326.1	0	0	0	0	0	0	0	0	0	0	0	0
AC006328.1	0	0	0	0	0	0	0	0	0	0	0	0
AC006328.2	0	0	0	0	0	0	0	0	0	0	0	0
AC006329.2	0	0	0	0	0	0	0	0	0.228244	0.640945	0	0
AC006335.1	0	0	0	0	0	0	0	0	0	0	0	0
AC006335.2	0	0	0	0	0	0	0	0	0	0	0	0
AC006338.1	0	0	0	0	0	0	0	0	0	0	0	0
AC006338.2	0	0	0	0	0	0	0	0	0	0	0	0
AC006349.1	0	0	0	0	0	0	0	0	0.453662	0	0	0
AC006355.1	0	0	0	0	0	0.0712642	0	0	0	0	0	0
AC006362.1	0	0	0	0	0	0	0	0	0	0	0	0
AC006363.1	0	0	0	0	0	0	0	0	0	0	0	0
AC006366.1	0	0	0	0	0	0	0	0	0	0	0	0
AC006380.1	0	0	0	0	0	0	0	0	0	0	0	0
AC006386.1	0	0	0	0	0	0	0	0	0	0	0	0
AC006386.2	0	0	0	0	0	0	0	0	0	0	0	0
AC006390.1	0	0	0	0	0	0	0	0	0	0	0	0
AC006427.1	0	0	0	0	0	0	0	0	0	0	0	0
AC006441.2	0	0	0	0	0	0	0	0	0	0	0	0
AC006441.5	0	0	0	0	0	0	0	0	0	0	0	0
AC006445.1	0	0	0	0	0	0.204117	0	0	0	0	0	0.208814
AC006445.2	0.175011	0	0	0	0	0	0	0	0	0	0	0.348795
AC006453.1	0	0	0	0	0	0	0	0	0	0	0	0
AC006453.2	3.1117	8.64091	2.50496	3.9683	14.1564	3.3968	0.152012	0.253876	0.0054782	1.20756	6.14545	2.51017
AC006453.3	0	0	0	0	0	0	0	0	0	0	0	0
AC006453.4	0.118258	0.0897962	0	0	0.0369606	0.0567451	0	0	0	0	0	0
AC006453.5	0	0	0	0	0	0	0	0	0	0	0	0
AC006455.2	0	0	0	0	0	0	0	0	0	0	0	0
AC006455.3	0	0	0	0	0	0	0	0	0	0	0	0
AC006455.6	0	0	0	0	0	0	0	0	0	0	0	0
AC006455.7	0	0	0	0	0	0	0	0	0	0	0	0
AC006457.1	0	0	0	0	0	0	0	0	0	0	0	0
AC006461.1	0	0	0	0	0	0	0	0	0	0	0	0.274098
AC006463.1	0	0	0	0	0	0	0	0	0	0	0	0
AC006466.1	0	0	0	0	0	0	0	0	0	0	0	0
AC006480.1	0	0.521948	0	0.380156	0.572898	0	0	0.319479	0	0.224893	0.152768	0
AC006483.1	0	0	0	0	0	0	0	0	0	0	0	0
AC006484.1	0	0	0	0	0	0	0	0	0	0	0	0
AC006486.1	0	0.778331	0	0.507275	0	0	0	0	0.456687	0	0	0.486486
AC006499.1	0	0	0	0	0	0	0	0	0	0	0	0
AC006499.2	0	0	0	0	0	0	0	0	0	0	0	0
AC006499.3	0	0	0	0	0	0	0	0	0	0	0	0
AC006499.4	0	0	0	0	0	0	0	0	0	0	0	0
AC006499.5	0	0	0	0	0	0	0	0	0	0	0	0
AC006499.6	0	0	0	0	0	0	0	0	0	0	0	0
AC006499.7	0	0	0	0	0	0	0	0	0	0	0	0
AC006499.8	0	0	0	0	0	0	0	0	0	0	0	0
AC006504.3	0.465397	0.235592	0.597356	0.128693	0.0969709	0.148878	0.126621	0.324457	0.325335	0.761326	0.206865	0.461506
AC006504.4	0	0	0	0	0	0	0	0	0	0	0	0
AC006504.6	0	0	0	0	0	0	0	0	0	0	0	0
AC006509.1	1.39344	0.875211	50.6423	0.362529	2.06029	52.0089	1.43056	0.650005	59.6977	2.23899	2.31395	61.1166
AC006509.2	0	0	0	0.360023	0	0	0	0	0	0	0	0
AC006511.1	0	0	0	0	0.541998	0.277374	0	0.604494	0.60613	1.41842	0	0.286609
AC006511.2	0.59447	0.36105	0.345403	0.493215	0.074308	0	0.19409	0.33147	1.00448	0.466988	0.475545	0.711766
AC006512.1	0	0	0.309005	0	0.401296	0.308052	0	0	0	0	0.214018	0
AC006512.2	0	0	0	0	0	0	0	0	0	0	0	0
AC006517.1	0	0	0	0	0.171419	0	0	0	0	0	0	0
AC006518.1	0	0.0202877	0.0257203	0	0	0	0	0	0.112063	0.0262242	0	0.0264946
AC006518.2	0	0	0	0	0	0	0	0	0	0	0	0
AC006518.7	0	0.00859011	0	0	0	0	0	0	0	0	0	0.00329186
AC006529.1	0	0	0	0	0	0	0	0	0	0	0	0
AC006530.1	0	0	0	0	0	0	0	0	0	0	0	0
AC006538.2	1.20872	0.766822	0.652407	0.709994	0.887008	0	1.84897	0.802683	0.527606	0	1.2662	0
AC006539.1	0	0	0	0	0	0.470936	0	0	0.857638	0	0.108762	0
AC006539.2	0	0	0	0	0	0	0	0	0	0	0	0
AC006539.3	0	0	0	0	0	0	0	0	0	0	0	0
AC006548.1	0	0	0	0	0	0.877354	0	0	0	0	0	0
AC006548.2	0	0	0	0	0	0	0	0	0	0	0	0
AC006548.3	0	0	0	0	0	0	0	0	0	0	0	0
AC006557.2	0	0	0	0	0	0	0	0	0	0	0	0
AC006557.4	0	0.113184	0.161771	0	0	1.10345	0	0.76779	0.237418	0	0	0
AC006557.5	0	0	0	0	0	0	0	0	0	0	0	0
AC006600.1	0	0	0	0	0	0	0	0	0	0	0	0
AC006924.1	0	0	0	0	0	0	0	0	0	0	0	0
AC006927.1	0	0	0	0	0	0.157953	0	0	0	0	0	0
AC006927.2	0	0	0	0	0	0	0	0	0	0	0	0
AC006927.3	0	0	0	0	0	0	0	0	0	0	0	0
AC006927.4	0	0	0	0	0	0	0	0	0	0	0	0
AC006927.5	0	0	0	0	0	0	0	0	0	0.213646	0.145128	0.107925
AC006946.1	0	0	0	0	0	0	0	0	0	0	0	0
AC006960.1	1.76344	0	0	0	0	0	0	0	0	0	0	0
AC006965.1	0	0	0	0	0	0	0	0	0	0	0	0
AC006967.1	0	0	0	0	0	0	0	0	0	0	0	0
AC006970.1	0	0	0	0	0	0	0.180487	0	0	0	0	0
AC006970.2	0	0	0	0	0.062099	0	0	0	0	0	0	0
AC006971.1	0	0	0	0	0	0	0	0	0.0347377	0	0	0.0651204
AC006978.1	4.32334	6.06411	4.62432	7.32247	4.65423	4.2643	4.80305	5.90256	5.66667	4.47918	5.2446	6.37124
AC006978.2	0	0	0	0	0.182956	0	0	0	0.331469	0	0	0
AC006986.1	0	0	0	0	0	0	0	0	0	0	0	0
AC006987.1	0	0	0	0	0	0	0	0	0	0	0	0
AC006989.1	0	0	0	0	0	0	0	0	0	0	0	0
AC006994.1	0	0.0691374	0	0	0	0	0	0	0	0	0	0
AC007000.1	0.778877	0	0.61654	0.150933	0.52727	0	0.203309	0.333307	0	0.608931	0.302909	0.208965
AC007000.2	0	0	0.324713	0	0	0.161856	0	0	0	0	0	0
AC007012.1	0	0	0	0	0	0	0	0	0	0	0	0
AC007016.1	0	0	0	0	0	0	0	0	0	0	0	0
AC007040.2	0.232509	0.209568	0.346275	0.0781972	0.434971	0.116996	0.342417	0.341818	0.186731	0.048036	0.194979	0.306083
AC007041.1	0	0.0524129	0	0	0	0	0.0553534	0.0482931	0	0	0.0456578	0.0719468
AC007064.1	0	0	0	0	0	0	0	0	0	0	0	0
AC007064.3	0	0	0	0	0	0	0	0	0	0	0	0
AC007064.4	0	0	0	0	0	0	0	0	0	0	0	0
AC007066.1	0.453979	0.17234	3.1301	0.376605	0	5.67023	0	0	5.84061	0	0.454075	5.29293
AC007068.1	1.70447	0.850803	0.42135	1.65456	0.783844	1.65267	0.828714	0.744407	0.783766	2.42302	1.83416	1.12991
AC007068.2	0	0	0	0	0	0	0	0	0	0	0	0
AC007098.2	0	0	0	0	0.445826	0	0	0	0.498769	0	0.317007	0
AC007115.1	0	0	0	0	0	0	0	0	0	0	0	0
AC007136.1	0	0	0	0	0	0	0	0	0	0	0	0
AC007151.1	0	0	0	0	0	0	0	0	0	0	0	0
AC007160.1	0	0	0	0	0	0	0	0	0	0	0	0
AC007161.1	0	0	0	0	0	0	0	0	0	0	0	0
AC007161.2	0	0	0	0	0	0	0	0	0	0	0	0
AC007179.3	0	0	0	0	0	0	0	0	0	0	0	0
AC007182.2	0.212702	0	0.213353	0	0.132884	0.424403	0	0	0.464773	0	0	0.440717
AC007192.1	0	0	0.311796	0.732541	0.261799	0	0	0	0	0.375476	0	0.35759
AC007204.1	0	0	0	0	0	0	0	0	0	0	0	0
AC007204.2	0.128513	0.0975835	0	0	0	0	0	0.0895947	0	0	0.0856846	0
AC007207.1	0	0	0	0	0	0	0	0	0	0	0	0.162906
AC007215.1	0	0	0	0	0	0	0	0	0	0	0	0
AC007216.5	0	0	0.606126	0	0	0	0	0	0.593646	0	0	0
AC007224.1	0	0	0	0	0	0	0	0	0	0	0	0
AC007225.1	0.079062	0.0300169	0.152219	0.0983814	0.0741308	0.227757	0.129063	0	0.207256	0.116401	0.0527136	0.117602
AC007225.2	0	0	0	0	0	0	0	0	0	0	0	0
AC007229.1	0	0	0	0.186053	0.418025	0.263109	0	0	0	0.209365	0	0
AC007237.1	0	0	0	0	0	0	0	0	0	0	0	0
AC007238.1	0.0493575	0.0373939	0	0	0.0308059	0	0	0.103141	0.0547454	0	0	0.0499399
AC007241.1	0	0	0	0	0	0	0	0	0	0	0	0
AC007244.1	3.50904	1.0658	2.7024	0	0	0	0	0	0	0	0	0
AC007253.1	0	0	0	0	0	0	0	0	0	0	0	0
AC007255.2	0	0	0	0	0	0	0	0	0	0	0	0
AC007256.1	0	0.0196788	0.0520991	0	0.0324158	0	0	0.0362853	0.141945	0.0257082	0.0173692	0.133707
AC007262.1	0	0	0	0	0	0	0	0	0	0	0	0
AC007274.1	0	0	0	0	0	0	0	0	0	0	0	0
AC007274.2	0	0	0	0	0	0	0	0	0	0	0	0
AC007274.3	0	0	0	0	0	0	0	0	0	0	0	0
AC007275.1	0	0	0	0	0	0	0	0	0	0	0	0
AC007279.1	0	0	0	0	0	0	0	0	0.0971356	0	0	0
AC007283.2	0	0	0	0	0	0	0	0	0	0	0	0
AC007312.1	0	0	0	0	0	0	0	0	0	0	0	0
AC007318.1	0	0.858318	1.54523	0.582532	2.55596	1.49667	0.91231	2.346	0.617858	0	0.977646	0.310603
AC007318.2	0.101932	0.258366	0.136001	1.02576	0.084955	0.100971	0.120036	0.0970708	2.59312	0.404549	0.549613	0.175859
AC007322.1	0	0	0	0	0	0	0	0	0	0	0	0
AC007322.2	0	0	0	0	0	0	0	0	0	0	0	0
AC007322.3	0	0	0	0	0	0	0	0	0	0	0	0
AC007322.4	0	0	0	0	0	0	0	0	0	0	0	0
AC007325.1	0	0	0	0	0	0	0	0	0	0	0	0
AC007325.2	14.516	22.2012	15.3877	21.6669	18.8502	23.6181	17.6163	25.8013	42.4846	15.0789	32.4815	33.5806
AC007325.3	0	0	0	0	0	0	0	0	0	0	0	0
AC007325.4	1.3047	2.42388	0.437086	1.37302	1.2143	0.641901	2.09541	1.28394	0.679615	0.894611	1.20666	0.323672
AC007326.1	0	0	0	0	0	0	0	0	0	0	0	0
AC007326.3	0	0	0	0	0	0	0	0	0	0	0	0
AC007326.4	38.8866	150.349	38.4074	102.723	227.024	55.0302	56.8476	118.453	110.798	40.9051	152.903	62.9078
AC007327.1	0	0	0	0	0	0	0	0	0	0	0	0
AC007342.2	0	0	0	0	0	0	0	0	0	0	0	0
AC007342.3	0.225232	0.281862	0.144923	0.175542	0.217002	0.254592	0.408757	0.235384	0.228866	0.273239	0.285954	0.205569
AC007346.1	0	0.0867053	0	0.189453	0	0	0.0932012	0.079607	0	0.112077	0	0
AC007346.2	0	0	0	0	0	0.0817187	0	0	0	0	0	0.0844396
AC007347.2	0	0	0.632606	0.546765	0	0.699648	0.600831	0.617519	0.691154	0	0.487512	0
AC007363.1	0	0	0	0	0	0	0	0	0	0	0	0
AC007365.2	0	0	1.06363	0.150502	0	0.415457	0	0	1.73775	0	0.120946	1.63715
AC007375.1	0	0	0	0	0	0	0	0	0	0	0	0
AC007376.1	0	0	0	0	0	0	0.107269	0	0	0	0	0
AC007383.1	0	0.188222	0	0	0	0	0	0	0.12996	0	0	0
AC007386.1	0.548459	0.20823	0.527977	0.341239	0.171417	0.131587	0.67149	0.573548	1.29397	0.807484	0.731356	0.407905
AC007387.1	0	0	0	0	0	0	0	0	0	0	0	0
AC007389.2	0	0	0	0	0	0.288134	0	0	0	0	0	0
AC007389.4	0	0	0	0	0	0	0	0	0	0	0	0
AC007390.1	0	0	0.476701	0	0	0	0.201608	0	0.518002	0	0	0.245155
AC007394.1	0	0	0.146725	0	0	0	0	0	0	0	0	0
AC007395.1	0.115513	0	0	0	0	0.111412	0	0	0.121815	0	0	0
AC007424.1	0	0.0368441	0.0943125	0	0.0454957	0.0563629	0.0198023	0.0338674	0	0.0239108	0.0323515	0.0240657
AC007435.1	0	0	0	0	0	0	0	0	0	0	0	0
AC007448.1	0	0	0	0	0	0	0	0	0	0	0	0
AC007450.2	0	0	0	0	0	0	0	0	0	0	0	0
AC007450.3	0	0	0	0	0	0	0	0	0	0	0	0
AC007450.4	0.464363	0	0	0	0	0	0	0	0	0	0	0
AC007458.1	0	0	0	0	0	0	0	0	0	0	0	0
AC007494.1	0	0	0	0	0	0	0	0	0	0	0	0
AC007536.1	1.94e-05	12.7991	22.3923	15.1775	1.53479	31.6901	8.38652	0	8.11773	8.3936	13.2074	24.2964
AC007537.1	0	0	0.16979	0	0	0.154375	0	0	0.168411	0	0	0.239416
AC007546.3	2.21015	1.74119	10.5816	1.41429	1.50349	11.6033	3.20907	2.83406	19.9285	3.00181	2.60181	12.0364
AC007547.1	0	0	0	0	0	0	0	0	0.180426	0	0	0
AC007547.2	0	0	0	0	0	0	0	0	0	0	0	0
AC007547.3	0	0	0	0	0	0	0	0	0	0	0	0
AC007551.1	0	0	0	0	0	0	0.127759	0	0	0.153634	0.313086	0
AC007551.2	0	0	0	0	0	0	0	0	0	0	0	0
AC007552.1	0	0	0	0	0	0	0.0666501	0	0.0856782	0	0	0
AC007559.1	0	0	0	0	0	0	0	0	0	0	0	0
AC007560.1	0	0	0	0	0	0	0	0	0	0	0	0
AC007562.1	0	0	0	0	0	0	0	0	0	0	0	0
AC007563.3	0	0	0	0	0	0	0	0	0	0	0	0
AC007566.2	0	0	0	0	0	0	0	0	0	0	0	0
AC007568.1	0	0	0	0	0.109673	0	0	0	0	0	0	0
AC007599.1	0	0	0	0	0	0	0	0	0	0	0	0
AC007603.3	0	0	0	0	0	0	0	0	0	0	0	0
AC007610.3	0	0.0615	0.0779683	0	0	0.0778037	0	0.169396	0.084927	0.317984	0.054001	0
AC007618.1	0	0	0.0509744	0	0	0	0	0	0	0	0	0.0525166
AC007619.2	0	0	0	0	0	0.109585	0	0	0	0	0	0
AC007620.1	0	0	0	0	0	0	0	0	0	0	0	0
AC007621.1	0	0	0	0	0	0	0	0	0	0	0	0
AC007622.1	0	0	0.436354	0	0	0.145003	0.123325	0	0	0.148302	0.10074	0.149831
AC007663.1	0	0.0453602	0	0.149236	0	0	0	0.0832934	0.524158	0.0586333	0.0398291	0.0621172
AC007677.1	0	0	0	0	0	0	0	0	0	0	0	0
AC007679.2	0	0	0	0	0	0	0	0	0	0	0	0
AC007683.1	0	0.10231	0.513863	0.111793	0.0421144	0.369788	0	0	0.14363	0	0	0.155546
AC007685.1	0	0	0	0	0	0	0	0	0	0	0	0
AC007686.1	0	0	0	0	0	0.343684	0	0	0.375544	0	0	0.177577
AC007688.1	0	0.231655	0.296609	0.084378	0.127137	0.29551	0.0830252	0	0.358165	0.199645	0.339038	0.406824
AC007690.1	0	0	3.22746	0	0	3.82166	0	3.75e-09	5.49075	0	3.63e-09	3.50651
AC007718.1	0	0	0	0	0	0	0	0	0	0	0	0
AC007731.1	0	0	0	0	0	0	0	0	0	0	0	0
AC007731.4	0.076296	0	0	0.698459	0	0.680973	0	0	0	0	0	0
AC007738.1	0	0	0	0	0	0	0	0	0.266563	0	0	0
AC007742.1	0	0	0	0	0	0	0	0	0	0	0	0
AC007742.2	0	0	0	0.178345	0	0	0	0	0	0	0	0
AC007751.1	0	0	0	0	0	0	0	0.160797	0	0	0	0
AC007785.2	0	0	0	0	0	0	0	0	0	0	0	0
AC007790.1	0	0	0.284122	0	0	0	0	0	0.20632	0	0	0.292677
AC007834.2	0.517881	0	0	0.21481	0	0	0.422703	0.722095	0.543036	0.254155	0.345291	0
AC007842.1	0.638048	0.444113	0.342214	0.411683	0.808748	0.563814	0.752245	0.790798	1.36527	0.870835	0.66175	0.868424
AC007846.2	0.4464	0	0	0	0	0	0.153134	0	0.390396	0	0.211854	0
AC007849.2	0	0	0	0	0	0	0	0	0	0	0	0
AC007881.1	0	0	0	0	0	0	0	0	0	0	0	0
AC007899.1	0	0	0	0	0	0	0	0	0	0	0	0
AC007906.2	4.07767	1.37359	5.41256	3.2599	0.506304	5.51176	3.04924	3.03458	11.3337	3.87511	1.39398	6.44033
AC007908.1	0	0	0	0	0	0	0	0	0	0	0	0
AC007919.1	0	0	0	0	0	0	0	0	0	0.478106	0	0.513966
AC007919.2	0	0	0	0	0	0	0	0	0	0	0	0
AC007923.2	0	0	0	0.0383054	0	0.177662	0.15024	0.0641474	0	0.0905358	0.122974	0.0930835
AC007923.3	0	0	0	0	0	0	0	0	0	0	0	0
AC007950.1	11.3814	15.6175	3.84734	14.6603	16.281	8.24219	10.9846	9.11511	5.21908	9.68753	10.4806	4.43173
AC007954.1	0	0	0	0	0	0	0	0	0	0	0	0
AC007956.1	0	0	0	0	0	0	0	0	0	0	0	0
AC007967.1	0	0	0	0	0	0	0	0	0	0	0	0
AC007967.2	0	0	0	0	0	0	0	0	0	0	0	0
AC007967.3	0	0	0	0	0	0	0	0	0	0	0	0
AC007967.4	0	0	0	0	0	0	0	0	0	0	0	0
AC007969.1	1.70453	1.52707	0.520406	2.71772	1.42796	1.55347	1.1652	1.39779	1.12171	1.19068	0.75152	1.04978
AC007969.2	0	0	0	0	0	0	0	0	0	0	0	0
AC007991.1	0	0	0	0	0	0	0	0	0	0	0	0
AC007992.1	0	0	0	0	0	0	0	0	0	0	0	0
AC007992.2	0	0	0	0	0	0	0	0	0	0	0	0
AC007993.1	0.0627864	0	0.0598156	0.0251126	0	0.05779	0.0257192	0.044004	0.0650093	0.0583481	0	0
AC007998.1	0	0	0	0	0	0	0	0	0.122199	0	0	0
AC007998.2	2.42499	0.722773	0.612304	1.83371	0.31118	2.08686	1.49605	0.889853	1.09922	3.102	0.842615	0.847877
AC008011.1	0	0	0	0	0	0	0	0	0	0	0	0
AC008012.1	5.60473	5.72676	8.05277	6.3079	8.13904	7.01254	5.86386	4.95242	7.03275	7.84937	6.49585	7.54094
AC008013.1	1.78538	2.57417	0.865288	1.52258	1.84923	1.84865	2.08171	2.52121	3.8256	3.83482	2.94587	3.21025
AC008013.2	6.30574	4.97587	6.06279	8.20934	8.23166	10.9477	3.30692	4.5073	10.3155	13.9404	7.24283	9.02567
AC008013.3	0	0	0	0	0	0	0	0	0	0	0	0
AC008015.1	0	0	0.171492	0	0	0.170963	0	0	0	0	0	0
AC008026.1	0.408013	0.161804	0.52607	0	1.05725	1.38352	0.332734	0.743606	0.488244	0.403647	1.14375	1.18599
AC008026.2	0	0	0.244722	0	0	0.243967	0	0	0	0	0	0
AC008033.1	0	0	0.0619747	0	0	0.0621497	0	0	0	0	0	0
AC008033.2	0	0	0	0	0	0	0	0	0	0	0	0
AC008038.1	0.393671	2.1637	2.07839	3.34432	3.41717	13.2019	0.445836	1.48898	2.29557	2.88789	2.32433	11.2343
AC008040.2	0	0	0	0	0	0	0	0.195755	0	0	0.114578	0
AC008040.3	0.0601501	0	0	0	0	0	0	0	0	0	0	0
AC008040.4	0.100639	0	0.0966179	0.0832608	0.125475	0.389172	0.0819203	0.139943	0.21091	0	0	0
AC008055.1	0	0	0.125553	0	0	0	0.106267	0	0	0	0	0
AC008065.1	0.254251	0	0.583649	0	0	0	0	0	0	0	0	0
AC008066.1	0	0	0	0	0	0	0	0	0	0	0	0
AC008069.1	0	0	0	0	0	0	0	0	0	0	0	0
AC008072.1	0.890972	0.547417	1.02323	0.174648	0.468556	1.02986	0.637516	0.650159	1.93719	1.20266	0.74329	0.731542
AC008073.3	0.787366	0.902722	0.474614	1.32111	0.92008	0.567651	0.808545	1.00452	0.710452	0.813737	0.96496	0.532401
AC008074.1	0	0	0	0	0	0	0.16015	0	0	0	0	0
AC008105.2	1.37929	1.56214	0.265557	1.31672	1.08026	1.3339	1.58435	1.10375	0.747177	1.87599	1.9007	0.49008
AC008121.1	0	0	0	0	0	0	0	0	0	0.352414	0	0
AC008126.1	0	0	0	0	0.107925	0	0	0	0	0	0	0
AC008127.2	0.0695843	0	0.13401	0	0	0.2004	0	0	0.145928	0	0	0.48316
AC008132.1	0.0789923	0.0361886	0.0498589	0.0296616	0.077529	0.0363031	0.0099748	0.0792849	0.199653	0.0937121	0.0510824	0.155241
AC008132.2	0	0	0	0	0	0	0	0	0	0	0	0
AC008134.1	0	0	0	0	0	0	0	0	0	0	0	0
AC008147.3	0	0.188896	0.718433	0.412741	0.311002	0	0	0.173432	0.521702	0.48834	0.165863	0
AC008147.4	0	0	0.0593386	0	0.115592	0.0591555	0.0503119	0.0429735	0.0646346	0.0605013	0.082196	0.0611252
AC008155.1	0	0.163748	0.207596	0.178897	0.404398	0.620867	0	0	0.226124	0	0.143781	0.641539
AC008162.1	0	0	0	0	0	0	0	0	0	0	0	0
AC008162.2	0	0	0	0	0	0	0	0	0	0	0	0
AC008163.1	0.01624	0.0123315	0	0.0493448	0.0371815	0.0311706	0.0618057	0.0226439	0	0.058383	0	0.058985
AC008171.1	0	0	0	0	0	0	0	0	0	0	0	0
AC008175.2	0	0	0	0	0	0	0	0	0	0	0	0
AC008264.1	0	0	0	0	0	0	0	0	0	0	0	0
AC008267.1	0	0	0	0	0	0	0	0	0	0.0687101	0	0
AC008267.2	0.966013	0.911573	0.773074	0.690628	0.851483	0.757551	1.77714	1.24006	2.24319	0.994507	0.92762	1.15859
AC008267.3	0	0	0	0	0.0682441	0	0	0	0	0	0	0
AC008267.4	0.155826	0	0	0	0	0	0	0	0.490186	0.152946	0	0
AC008267.6	1.45876	1.66151	2.10642	0.907609	0.683887	1.74994	4.46498	1.52549	2.29442	3.5795	1.70206	2.16984
AC008267.7	0	0	1.03098	0	0	0	2.62243	1.49328	1.12299	0	1.42811	1.06202
AC008277.2	0	0	0	0	0	0	0	0	0	0	0	0
AC008280.1	0	0	0	0	0	0	0	0	0	0	0	0
AC008280.2	0	0	0	0	0	0	0	0	0	0	0	0
AC008379.1	0	0	0	0	0	0.171401	0.145777	0	0	0.175301	0.11908	0.177108
AC008385.1	0	0	0	0	0	0	0	0	0	0	0	0
AC008397.1	0.726884	0.274778	0.556116	0.6243	0.226326	0.413622	0.144977	0.230013	0.204326	0	0.396442	0.408057
AC008397.2	1.85774	0.925512	0.999268	1.60894	0.860494	1.39485	0.970876	1.07897	0.964003	1.91053	0.818939	1.44926
AC008403.1	12.7633	12.8889	5.20659	12.0561	12.6898	10.2762	12.4901	9.41501	11.5954	12.8255	10.2285	9.47524
AC008403.2	0	0	0	0	0	0	0	0	0	0	0	0.306062
AC008410.1	0	0	0	0	0	0	0	0	0	0	0	0
AC008413.1	0	0	0	0	0	0	0	0	0	0	0	0
AC008417.1	0	0	0	0	0	0	0	0	0	0	0	0
AC008427.1	0	0	0	0	0	0.119386	0	0	0	0	0	0
AC008429.2	0	0	0.187009	0.0772444	0	0.0928019	0.0751722	0	0.101646	0	0.0609993	0.189651
AC008429.4	0	0	0	0	0	0	0	0.449654	0	0.633057	0	0
AC008432.1	0	0	0	0	0	0	0	0	0	0	0	0
AC008443.7	0	0	0	0	0	0	0	0	0	0	0.540026	0
AC008446.1	0	0	0	0	0	0	0	0	0	0	0	0
AC008481.1	0	0	0	0	0	0	0	0	0.228966	0	0	0.216842
AC008481.2	0	0	0	0.252881	0.0952734	0	0.124405	0.106259	0	0.299199	0.304865	0.453452
AC008481.3	0.244207	0	0	0	0	0	0	0	0	0	0.178581	0
AC008489.1	0	0	0	0	0	0.490355	0	0	0.178625	0	0.113548	0.337852
AC008494.1	0.0964737	0	0	0	0	0	0	0.0672588	0	0.0946907	0	0
AC008496.1	0	0	0	0	0	0	0	0	0.330492	0	0	0
AC008498.1	0.304833	0	0.293449	0	0	0	0.248809	0	0.31964	0.1496	0	0.151142
AC008507.1	0.711793	0.231636	0.688842	0.337419	0.190685	0.195614	0.165993	0.354454	0.321503	0.399222	0.203391	0.50769
AC008514.2	0.606644	1.63318	0.318539	1.18951	2.10286	0.211704	1.71052	0.961204	0.63611	0.324781	0.698633	0.218753
AC008521.1	0	0	0	0	0	0	0	0	0	0	0	0
AC008521.2	0	0	0	0	0	0	0	0	0	0	0	0
AC008526.1	0	0	0	0	0	0.253495	0	0	0	0	0	0.262215
AC008537.1	0	0	0	0	0	0	0	0	0	0	0.0689355	0
AC008543.2	0	0	0	0	0	0	0	0	0	0	0	0
AC008549.3	0.21114	0	0	0	0	0.202749	0	0	0	0	0	0
AC008550.1	0	0	0	0	0	0	0	0	0	0	0	0
AC008554.1	9.19981	11.1128	5.08457	5.13297	10.7054	6.41432	14.0486	12.8622	13.8279	12.2231	12.8458	8.70234
AC008555.3	0.141001	0	0.27147	0	0	0.135316	0	0.0983004	0.295699	0	0	0.139822
AC008555.6	0	0	0	0	0	0	0	0	0	0	0	0
AC008562.1	0	0	0	0	0	0	0	0	0	0	0	0
AC008565.1	0	0.130432	0.086809	0.153452	0.322118	0.17401	0	0.299384	0.596117	0.421496	0.312279	0.9467
AC008567.1	0	0.149023	0.907921	0.0516841	0.273472	0.897938	0.0508519	0.0869902	0.719486	0.122393	0.0454762	0.186717
AC008571.1	0	0	0	0	0	0	0	0	0	0	0	0
AC008575.1	0	0	0.250297	0	0	0	0	0.197113	0.406681	0	0	0.205185
AC008581.2	0.645615	0.359335	3.16011	0.0109949	1.44734	1.80334	1.80018	1.6208	2.76895	4.00491	2.87636	2.5536
AC008592.3	0.618064	0.156163	0.624149	0.512495	0.128526	0.419209	0.168121	0.142974	0.225478	0.615812	0.547836	0.646171
AC008608.1	0	0	0	0	0	0	0	0	0	0	0	0
AC008620.1	0	0	0	0	0	0	0	0	0	0	0	0
AC008620.2	0.0931822	0	0	0.115952	0	0.223564	0	0.0649632	0.0981701	0.04573	0	0.0926245
AC008622.1	0	0	0	0	0	0	0	0	0	0	0	0
AC008622.3	0	0	0	0	0	0	0	0	0	0	0	0
AC008626.1	0	0.605052	0	0.324367	0.725276	0.278393	0	0	0	0	0	0
AC008626.2	0	3.64041	1.00768	0.935379	0.287844	1.34098	0	0.878698	2.43333	0	0.476981	0.856263
AC008628.1	0	0	0	0	0	0	0	0	0	0	0	0
AC008628.2	0	0	0	0	0	0	0	0	0	0	0	0
AC008629.2	0	0	0	0	0	0	0	0	0	0	0	0
AC008629.3	0	0	0	0	0	0	0	0	0	0	0	0
AC008638.1	0	0	0	0	0	0	0	0	0	0	0	0
AC008638.2	0	0	0	0	0	0	0	0	0	0	0	0
AC008638.3	0	0	0	0	0	0	0	0	0	0	0	0
AC008676.2	0	0	3.71544	0	0	6.11378	0	0	4.04767	0	0	3.44512
AC008676.3	0.0166158	0.0126168	0.0159953	0	0.0103863	0.0318919	0	0.0347518	0	0	0	0.0329538
AC008677.1	0	0	0.0905756	0	0	0.0903082	0	0	0	0	0	0.0466519
AC008677.2	0	0	0.578926	0	0	0	0	0.209332	0	0	0	0
AC008677.3	0	0	0	0	0	0	0	0	0	0	0	0
AC008687.1	0.181081	0.0626867	0.847064	0.243625	0.26887	0	0.387206	0.437543	0.409406	0.0879324	0.417618	0
AC008687.4	0.6054	0.533685	0	0.581187	0.692068	0.189499	0.632312	0.453598	0.414101	0.65267	0.825821	0.279497
AC008687.5	0	0	0	0	0	0	0	0	0	0	0	0
AC008687.6	0	0	0	0	0	0	0	0	0	0	0	0
AC008687.7	0.56374	2.00344	0	0.931654	0.839002	0	0.745523	1.40695	0.741905	1.02204	1.72818	0.636922
AC008687.8	0.596066	0.53765	0	0.4764	0.426703	0.419761	0.0845162	0.133341	0.283352	0.0933528	0.967256	0.697839
AC008694.1	0	0	0	0	0	0	0	0	0	0	0	0
AC008694.2	0	0	0.292901	0.249458	0.18793	0.291633	0	0	0	0.295244	0.200413	0.301885
AC008695.1	0	0	0	0	0	0	0	0	0	0	0	0
AC008696.1	0	0	0	0	0.0807005	0	0	0	0	0	0	0
AC008716.1	0.317332	0.361438	0.458222	0	0.19836	0.15227	0	0	0	0	0.317366	0.472056
AC008723.1	0	0	0	0	0	0	0	0	0	0	0	0
AC008725.1	0	0	0.0308401	0	0	0	0	0	0.0669495	0	0.0212155	0
AC008736.1	1.10996	0.642037	0.424775	0.676197	0.462968	0.704341	1.2188	0.619018	0.766721	0.559135	0.875566	0.600985
AC008737.2	0	0	0	0	0	0	0	0	0	0	0	0
AC008739.2	0	0	0	0	0	0	0	0	0	0	0	0
AC008739.3	0	0	0	0	0	0	0	0	0	0	0	0
AC008740.1	0	0.146109	0	0	0	0.190353	0	0	0	0	0.128293	0
AC008740.2	0	0	0	0	0	0	0	0	0	0	0	0
AC008745.1	0.707164	0.268484	0	0.586643	0.221019	0	0.577198	0.246504	1.11227	0.347047	0.471492	0.350626
AC008749.1	0	0	0	0	0	0.322332	0	0	0.119674	0	0	0
AC008750.6	0	0	0	0	0	0	0	0	0	0	0	0
AC008750.8	0.44462	0	0.989312	0	0	0.651475	0	0	0	0	0	0
AC008751.1	0	0	0	0	0	0	0	0	0	0	0	0
AC008751.2	0	0	0	0	0	0.0737813	0.0627512	0	0	0	0.0512592	0
AC008752.3	0.770261	0.914861	0.635159	0.45621	0.619077	1.05536	0.623776	1.07586	1.95635	1.19779	1.09803	1.19089
AC008753.1	0	0	0.639139	0	0	0.637034	0	0	0.3479	0.325938	0	0.329058
AC008755.1	13.8979	4.8321	17.5629	8.52559	5.08097	15.4502	9.49978	7.66778	18.0884	11.8733	5.97064	16.3236
AC008758.1	0.826325	0.499926	0.645204	0.344436	0.64039	0.589579	0.400882	0.00905249	0.449032	0.681424	0.000145281	4.16e-07
AC008758.3	0	0	0	0	0.13152	7.49e-10	0.0715438	0	0	0.0849377	0.13231	0.127614
AC008758.4	0.309725	0.211245	0.193969	0.438386	0.0669509	0.274449	0.155218	0.289654	0.184604	0.187749	0	0.110197
AC008758.5	1.14325	0.405544	0.367923	0.455183	0.811755	0.522432	0.519403	1.58372	0.717637	0.816052	0.860839	0
AC008758.6	0.872413	1.09814	0.486446	0.960978	0.821692	0.858044	0.445066	0.0417553	0.412705	0.200193	0.723441	0.485505
AC008759.1	0	0	0	0	0	0	0	0	0	0	0	0
AC008763.2	2.09854	2.41552	7.18818	0.590594	4.77662	9.9269	2.8092	4.18572	9.31942	5.78926	4.95003	8.34264
AC008763.3	0	0	0	0	0	0	0	0	0	0	0	0
AC008764.1	0	0.0753065	0.189391	0	0	0	0.1548	0	0	0	0	0
AC008764.4	4.90224	7.29736	21.1544	1.2707	5.02705	28.4483	1.21836	21.5181	23.3709	9.88854	13.8922	17.5377
AC008770.1	0.76022	1.77847	0	2.51193	2.42756	0.345766	1.3514	1.19482	0.525231	0.83112	3.72816	0.950748
AC008770.2	0	0	0	0	0.101926	0.153146	0	0.461306	0	0.148457	0	0.632582
AC008770.4	2.64854	2.8626	1.08741	3.3597	2.73997	2.17398	2.49159	3.47791	1.70428	2.95263	3.34354	2.65828
AC008782.1	0	0	0	0	0	0	0	0	0	0	0	0
AC008798.1	0	0	0	0	0	0	0	0	0	0	0	0
AC008799.1	0	0	0	0	0	0.174604	0	0	0.381746	0	0	0
AC008802.1	0.097161	0.0737725	0.283108	0.0806026	0.0607336	0.470541	0.158609	0.203203	0.51359	0	0.129553	0.291684
AC008805.1	0	0	0	0	0	0	0	0	0	0	0	0
AC008813.1	0	0	0	0	0	0	0	0	0	0	0	0
AC008814.1	0	0	0	0	0	0	0	0	0	0	0	0
AC008817.1	0	0	0.13624	0.0388388	0	0.0452728	0	0	0	0	0	0.0468619
AC008825.2	0	0	0	0	0	0	0	0	0	0	0	0
AC008833.1	0	0	0	0	0	0	0	0	0	0	0	0
AC008834.1	0	0	0	0	0	0	0	0	0	0	0	0
AC008837.1	0	0	0	0	0	0	0	0	0	0	0	0
AC008837.2	0	0	0	0	0	0	0	0	0	0	0	0
AC008850.1	0	0	0.465651	0	0	1.62475	0	0	0.760883	0.237388	0	0.719506
AC008868.1	0	0	0	0	0	0	0	0	0	0	0	0
AC008878.1	1.16883	1.93027	2.1101	1.25754	0.560821	2.20682	0.998205	1.71902	2.32834	1.2882	1.54485	1.56482
AC008878.2	0	0	0	0	0	0	0	0	0	0	0	0
AC008878.3	0	0	0	0	0	7.09e-10	0	0	0	0	0	4.24e-08
AC008885.1	0	0.233001	0	0	0	0	0	0	0	0	0	0
AC008897.1	0	0	0	0	0	0	0	0	0	0	0	0
AC008953.1	0	0	0	0	0	0	0	0	0	0	0	0
AC008958.1	0.114563	0.0869905	0	0	0.0716115	0	0.0935078	0.0798689	0	0	0.152766	0
AC008962.1	0	0	0	0	0	0.29064	0	0	0.31756	0	0	0
AC008967.1	0	0	0	0	0	0	0	0	0	0	0	0
AC008982.1	0	0	0.610322	0	0	0.181508	0.277461	0	0	0	0	0
AC009022.2	0	0	0	0	0	0	0	0.0575405	0	0	0	0
AC009027.1	0	0	0	0	0	0	0	0	0	0	0	0
AC009053.1	3.74593	5.96885	3.96334	1.61693	4.78262	4.05444	4.8837	6.39673	7.34261	3.90701	4.83831	4.70363
AC009053.4	0	0	0	0	0	0	0	0	0	0	0	0
AC009060.2	0	0	0	0	0	0	0	0	0	0	0	0
AC009070.1	0.201591	0.110744	0.0742859	0	0.0917378	0.096295	0.0645712	0.239513	0.0699659	0.126439	0.113113	0.134163
AC009075.2	0	0	0	0	0	0.313838	0	0	0.333895	0	0	0.324778
AC009078.1	0	0	0	0	0	0	0	0	0	0	0	0
AC009078.2	0	0.042448	0	0	0	0	0	0	0.0468789	0	0	0
AC009086.1	0	0	0	0	0	0	0	0	0	0	0	0
AC009086.2	15.8685	26.6767	15.8345	13.5399	22.138	18.3122	15.4248	24.8502	15.5698	8.10255	23.0625	12.5471
AC009088.4	0	0	0	0	0	0	0	0	0	0	0	0
AC009091.1	0	0	0	0	0	0	0	0	0	0	0	0
AC009093.3	0.438116	0.268639	0.351183	0.560358	0.435302	0.385741	0.68186	0.442326	0.717477	0.395758	0.400077	0.662521
AC009093.8	2.82774	4.72634	6.05214	4.66799	9.50729	3.95307	0.949313	1.75742	0.727952	1.80967	4.64377	7.53257
AC009093.9	0.292729	0.103637	0.231436	0	0.0781454	0.13865	0.154858	0.382167	0.242858	0.532893	0.218226	0.0679942
AC009094.1	0	0	0	0	0	0	0	0	0	0	0	0
AC009101.1	0	0	0	0	0	0	0	0	0	0	0	0
AC009108.1	0	0	0	0	0	0	0	0	0.101235	0	0	0
AC009117.1	0	0	0.13973	0	0	0	0	0	0	0	0	0.143927
AC009119.2	2.43085	1.3598	2.73185	4.32892	1.22865	3.76212	1.60204	1.83777	3.93489	0.944621	2.38931	3.2001
AC009120.1	1.39658	0.795346	2.68885	1.30339	1.20035	4.02084	1.85236	2.069	5.30851	1.02808	1.9787	2.42358
AC009127.2	0	0.160762	0	0	0	0	0	0	0	0.207804	0.141159	0
AC009132.1	0	0	0	0	0	0	0	0	0	0	0	0
AC009133.6	19.1527	9.38968	10.5438	9.23446	8.27002	10.3747	15.8537	11.1336	13.5631	18.845	12.0288	11.4286
AC009153.1	0	0	0	0	0	0	0	0.0575405	0	0	0	0
AC009161.1	0	0	0	0	0	0	0	0	0	0	0	0
AC009163.2	0.115412	0.39734	0.043344	0	0	0	0.214888	0.129729	0	0	0	0
AC009163.4	0.511458	0.342837	2.22878	0	0.286834	0	0.22819	0	0	0	0.94192	0
AC009169.1	0	0	0	0	0	0	0	0	0	0	0	0
AC009171.1	0	0	0	0	0	0	0	0	0	0	0	0
AC009220.1	0.346545	0	0	0.287502	0	0	0	0	0.363471	0	0	0
AC009220.2	0	0.0320657	0.0808655	0.0705505	0.0259785	0.122953	0.034676	0	0.0938766	0.0968101	0.0347349	0
AC009220.3	0	0	0	0	0	0	0	0	0	0	0	0
AC009233.1	0	0	0	0	0	0	0	0	0	0	0	0
AC009237.1	0	0	0	0	0	0	0	0	0	0	0	0
AC009237.10	0	0	0	0	0	0	0	0	0	0	0	0
AC009237.11	0	0	0	0	0	0	0	0	0	0	0	0
AC009237.12	0	0	0	0	0	0	0	0	0	0	0	0
AC009237.13	0	0	0	0	0	0	0	0	0	0	0	0
AC009237.16	0	0	0	0	0	0	0	0	0	0	0	0
AC009237.17	0	0	0	0	0	0	0	0	0	0	0	0
AC009237.2	0	0	0	0	0	0	0	0	0	0	0	0
AC009237.3	0.290922	0.299809	0.206938	0	0	0.0225221	0	0.0163611	0.0738243	0.0691033	0.0782355	0.139632
AC009237.4	0	0	0	0	0	0	0	0	0	0	0	0
AC009237.5	0	0	0	0	0	0	0	0	0	0	0	0
AC009237.6	0	0	0	0	0	0	0	0	0	0	0	0
AC009237.7	0	0	0	0	0	0	0	0	0	0	0	0
AC009237.8	0	0	0	0	0	0	0	0	0	0	0	0
AC009237.9	0	0	0	0	0	0	0	0	0	0	0	0
AC009238.1	0	0	0	0	0	0	0	0	0	0	0	0
AC009238.2	0	0	0	0	0	0	0	0	0	0	0	0
AC009238.3	0	0	0	0	0	0	0	0	1.02658	0	0	0
AC009244.1	51.9944	15.13	34.8602	50.4118	13.7429	50.1371	31.7785	18.5206	35.31	52.1832	13.8549	28.0573
AC009245.1	0.105619	0.0770343	0.43706	0.2765	0.180925	0.472426	0.165056	0.496529	0.220364	0.290001	0.268834	0.105915
AC009248.1	0	0	0	0	0	0	0	0	0	0	0	0
AC009263.1	0	0	0	0	0	0	0	0	0	0	0	0
AC009268.1	0	0	0	0	0	0	0	0	0	0	0	0
AC009269.1	0	0	0	0	0	0	0	0	0	0	0	0
AC009296.1	0	0	0	0	0	0	0	0	0	0	0	0
AC009299.1	8.34116	0.822553	3.85841	3.0554	1.96369	6.02966	0	0.226564	0	0.425299	0	1.18163
AC009299.2	0	0	0	0	0	0	0	0	0	0	0	0
AC009302.1	0	0	0	0	0	0	0	0	0	0	0	0
AC009303.1	0.501115	0	0.241201	0	0	0.240456	0	0	0	0.245927	0	0
AC009310.1	0	0	0	0	0	0	0	0	0	0	0	0
AC009313.2	0	0	0.0359786	0	0	0.0358261	0	0	0.0391773	0	0	0.111298
AC009314.1	0	0	0	0	0	0	0	0	0	0	0	0
AC009319.1	0	0	0	0	0	0.0985978	0	0	0	0	0	0
AC009336.2	0	0	0	0	0	0	0	0	0	0	0	0
AC009362.1	0	0	0.409245	0	0	0	0	0	0	0	0.139898	0
AC009412.1	20.1699	16.2306	11.418	9.14391	8.35102	14.5133	23.0631	15.4096	16.8513	9.23191	5.41588	15.0038
AC009413.1	0	0	0.206429	0	0	0.4118	0	0	0	0	0	0.212742
AC009414.1	0	0.0716674	0.181787	0	0	0.271787	0	0	0.09903	0	0	0.280886
AC009452.1	0.261858	0	0.378118	0.43446	0.0818418	0.376952	0.214755	0.182558	0.4135	0	0.262802	0.391455
AC009474.1	0	0	0	0	0	0	0	0	0	0	0	0
AC009474.2	0	0	0	0	0	0	0	0	0	0	0	1.1129
AC009477.1	0	0	0.468918	0	0	0	0	0	0	0	0.97432	0.966072
AC009480.2	0	0	0	0	0	0	0	0	0	0	0	0
AC009487.2	0	0	0	0	0.0102276	0.0371388	0.0679039	0.0345121	0.0836002	0	0.0108755	0.0382396
AC009494.1	0	0	0	0	0	0	0	0	0	0	0	0
AC009500.1	0	0	0	0	0	0	0	0	0	0	0	0
AC009501.1	0	0	0	0	0	0	0	0	0	0	0	0
AC009501.2	0	0	0	0	0	0	0	0	0	0	0	0
AC009502.2	0	0.152862	0	0.167003	0.125837	0	0.082157	0.0701737	0	0.197592	0.134222	0
AC009506.2	0	0	0	0	0	0.0911813	0	0	0	0	0	0
AC009509.3	0	0	0	0	0	0	0	0	0	0	0	0
AC009517.1	0	0	0	0	0	0.269541	0	0	0.147253	0	0	0
AC009518.2	0	0	0	0	0	0	0	0	0.111425	0	0	0
AC009518.3	0	0	0	0	0	0	0	0	0	0	0	0
AC009533.1	7.66673	8.08744	9.9225	6.57846	7.31911	12.1203	9.79392	7.8237	16.6529	7.91799	9.54722	12.1423
AC009533.2	0	0	0	0	0	0	0	0	0	0	0	0
AC009541.1	0	0	0	0	0	0	0	0	0	0	0	0
AC009542.2	0.0624698	0.0532628	0.0601368	0.0518231	0.0438465	0	0	0	0.0655041	0	0.222899	0.13254
AC009567.2	0	0	0	0	0	0	0	0	0	0	0	0
AC009597.2	0	0	0	0	0	0	0	0	0	0	0	0
AC009643.1	0	0	0	0	0	0	0	0	0	0	0	0
AC009643.2	0	0	0	0	0	0	0	0	0	0	0	0
AC009646.1	0	0	0	0	0	0	0	0	0	0	0	0
AC009690.1	0	0	0.0909584	0.0299054	0.0711746	0.0883242	0.0484458	0	0.115327	0.0545632	0.0399142	0.0499687
AC009690.3	0	0	0	0	0.0574599	0	0	0	0	0	0	0
AC009712.1	0	0	0	0	0	0	0	0	0.301812	0	0	0.285425
AC009729.1	0	0	0	0	0	0	0.0536851	0	0	0	0	0
AC009779.1	0.33328	0	0	0	0	0	0.272028	0.23235	0.698937	0	0.22221	0
AC009779.3	3.22298	0.637817	2.86932	1.40788	0.295906	2.45519	0.356225	0.326985	1.55753	0.97184	0.613964	1.80915
AC009779.4	0	0	0	0	0	0	0	0	0	0	0	0
AC009779.6	0	0	0	0	0	0	0	0	0	0	0	0
AC009784.1	0	0	0	0	0	0	0	0	0	0	0	0
AC009800.1	0	0	0	0	0	0	0	0	0	0	0	0
AC009804.1	0	0	0	0	0	0	0	0	0	0	0	0
AC009812.2	0	0	0	0	0	0	0	0	0	0	0	0
AC009831.2	0	0	0	0	0	0	0	0	0	0	0	0
AC009879.1	0.182858	0.504219	0.361321	0.306297	0.286505	0.188552	0.456094	0.19357	0.19629	0.537135	0.842751	0.285479
AC009879.2	0	0	0	0	0.333234	0	0	0.188228	0	0	0.24486	0.292202
AC009879.3	0.0635365	0	0.108885	0.131358	0.0561363	0.571539	0.0308847	0.229772	0.761649	0.484653	0.133847	0.0970585
AC009884.2	0	0	0	0	0	0	0	0	0	0	0	0
AC009901.1	0	0	0	0	0	0	0	0	0	0	0	0
AC009901.2	0	0	0	0	0	0	0	0	0	0	0	0
AC009902.1	0	0	0	0	0	0	0	0	0	0	0	0
AC009927.1	0	0	0.0398011	0	0	0.0394204	0	0	0.0430118	0	0	0.0409193
AC009945.1	0	0	0	0	0	0	0	0	0	0	0	0
AC009947.1	0	0	0	0	0	0	0	0	0	0	0	0
AC009947.2	0	0	0	0	0	0	0	0	0	0	0	0
AC009948.1	0.438374	0	0.108718	0	0.0682893	0.218112	0.0892783	0.456605	0.236262	0.859887	0.291513	0.222874
AC009950.2	0	0	0	0	0	0	0	0	0	0	0	0
AC009961.2	0	0	0.37884	0	0	0	0.32121	0	0	0	0	0.390246
AC009961.3	0	0	0.194678	0	0.126026	0	0.0822868	0.0702792	0	0.0989492	0	0.100268
AC009963.1	0	0	0	0	0	0	0	0	0	0	0	0
AC009963.2	1.08757	0.825817	2.0939	0	0	0	0	0	1.14039	0	0.72512	1.07847
AC009963.3	0	0	0	0	0	0	0	0	0	0	0	0
AC009965.2	0	0	0	0	0	0	0	0	0	0	0	0
AC009967.1	0.098923	0.298501	0.0948337	0	0.372565	0.127771	0.158905	0.136467	0	0	0.0737276	0.0996914
AC009969.1	0	0	0	0	0	0	0	0	0	0	0	0
AC009977.1	2.52778	2.23931	1.0815	0	0	0	0	0	0	0	0	0
AC009994.1	0	0	0	0	0	0	0	0	0	0	0	0
AC009997.1	0	0	0	0	0	0	0	0	0	0	0	0
AC010086.1	0	0	0	0	0	0	0	0	0	0	0	0
AC010086.2	0	0	0	0	0	0	0	0	0	0	0	0
AC010087.1	0	0	0	0	0	0	0	0	0	0	0	0
AC010095.1	0	0	0	0	0	0	0	0	0	0	0	0
AC010099.1	0	0	0	0.191972	0.144652	0	0	0	0.242825	0	0	0
AC010099.2	0	0	0	0	0	0	0	0	0	0	0	0
AC010099.3	0	0	0	0	0	0	0	0	0	0	0	0
AC010132.2	0	0	0	0	0	0	0	0	0	0	0	0.0712812
AC010132.3	12.7559	6.4156	11.7586	8.33407	6.13083	9.72993	11.0956	7.48629	10.7892	12.6154	8.69757	12.3988
AC010133.1	0	0	0	0	0	0	0	0	0	0	0	0
AC010141.1	0	0	0	0	0	0	0	0	0	0	0	0
AC010141.2	0	0	0	0	0	0	0	0	0	0	0	0
AC010149.2	0	0	0	0	0	0	0	0	0	0	0	0
AC010153.1	0	0	0	0	0	0	0	0	0	0	0	0
AC010154.1	0	0	0	0	0	0	0	0	0	0	0	0
AC010182.1	0	0	0	0	0	0	0	0	0	0	0	0
AC010186.2	3.80032	1.91255	4.72307	3.21289	1.98185	4.00358	4.48391	3.70922	4.33533	3.86888	2.79307	3.76793
AC010197.2	0.112629	0.207467	0.146079	0.16926	0.129783	0.158216	0.069283	0.0341218	0.355432	0.159848	0.113989	0.180439
AC010200.1	0	0.076652	0.0485888	0.0837431	0.189302	0.145317	0.0823948	0	0.211701	0.0495409	0.100958	0.200207
AC010200.2	0	0	0.41649	0	0	0	0	0	0	0	0	0
AC010202.1	0	0	0	0	0	0	0	0	0	0	0	0
AC010203.1	3.48471	2.16596	3.38187	0.917132	1.69694	4.0556	3.05866	4.03616	2.9829	3.82025	3.32348	3.27392
AC010240.1	0	0	0	0	0	0	0	0.126131	0	0	0	0
AC010240.2	0	0	0.957281	0	0.11551	0.59619	0	0	0.782507	0.0604611	0.0410688	0.678459
AC010255.3	0	0	0	0.0349563	0	0	0	0	0	0	0	0
AC010265.1	0	0	0	0	0	0	0	0	0	0	0	0
AC010285.2	0	0	0	0	0.0723252	0	0	0.0806649	0	0.113566	0	0
AC010287.1	0	0	0	0.204183	0	0	0	0.171593	0	0	0	0
AC010301.1	0	0	0	0	0	0	0	0	0.259923	0	0	0
AC010306.1	0.200347	0.405676	0.262753	0.166202	0.0417446	0.196751	0.327052	0.512139	0.354743	0.198003	0.356209	0.271898
AC010307.1	0	0	0	0	0	0	0	0	0	0	0	0
AC010319.1	0.618698	0.224866	0.762055	0.440941	0.92089	0.701808	0.473932	0.526613	0.585926	1.33717	0.519435	1.17644
AC010319.2	0	0	0	0	0	0	0	0	0	0	0	0
AC010320.5	0	0	0	0	0	0	0	0	0	0	0	0
AC010323.1	0	0	0	0	0	0	3.92653	3.25004	0	0	5.93745	0
AC010323.2	0	0	0.904093	0	0	0.515102	0	0.0933924	1.26723	0.131493	0	0.774137
AC010325.1	1.35554	0.886159	1.23462	0.55638	0.98194	0.816846	0.682464	0.706777	1.30272	0.487177	0.886958	1.22301
AC010325.3	0	0	0	0	0	0	0	0	0	0	0	0
AC010326.1	0	0	0	0	0	0.126603	0	0.0919704	0	0	0	0.130818
AC010326.2	0	0.595887	0	0	0.316221	0	0	0	0	0	0.161636	1.04326
AC010326.4	7.30849	8.15441	3.44598	10.3496	18.4431	4.58269	11.4174	8.3187	5.6368	7.06162	11.4363	4.89356
AC010327.1	0	0	0	0.154091	0	0.268202	0	0	0	0	0.121201	0
AC010327.2	0	0	0	0	0	0	0	0	0.176569	0	0	0
AC010328.2	0	0	0	0	0	0	0	0	0	0	0	0
AC010329.2	0.0523121	0.0616639	0.0479361	0.0870688	0.0561319	0	0.0640526	0.0588758	0.0359407	0.0258198	0.0351123	0.145139
AC010329.5	0	0.031763	0.0352437	0	0.0317358	0.048269	0	0.0346924	0.0484043	0	0.0221146	0
AC010330.1	0	0	0	0	0	0.0816189	0	0	0	0	0	0
AC010332.1	2.49966	3.79611	0	4.14729	0	0	0	1.74267	0	0	4.99984	0
AC010332.2	0.0380621	0	0	0	0	0	0	0	0.0399109	0	0	0
AC010336.7	0	0	0	0	0	0	0	0	0	0	0.996574	0
AC010338.1	0	0	0	0	0	0	0	0	0	0	0	0
AC010342.1	0	0	0.299898	0	0	0	0	0	0	0	0	0
AC010343.1	0	0	1.76532	0	0.078502	1.63118	0.102568	0.262668	3.16084	0	0	2.33043
AC010343.2	0	0	0	0	0	0	0	0	0	0	0	0
AC010350.1	0	0	0	0	0	0	0	0	0	0	0	0
AC010368.1	0	0	0	0	0	0	0	0	0	0	0	0
AC010374.1	0	0	0	0	0	0	0	0	0	0	0	0
AC010374.2	0	0	0	0	0	0	0	0	0	0	0	0
AC010376.1	0	0	0	0	0	0	0	0	0	0	0	0
AC010378.1	0	0	0	0	0	0	0	0	0	0	0	0
AC010385.1	0	0	0	0	0	0	0	0	0	0	0	0
AC010385.2	0	0	0	0	0	0	0	0	0	0	0	0
AC010385.3	0	0	0	0	0	0	0	0	0	0	0	0
AC010395.2	0	0	0	0	0	0	0	0	0	0	0	0
AC010409.1	0	0	0	0	0	0	0	0	0	0	0	0
AC010409.2	0	0	0	0	0	0	0	0	0	0	0	0
AC010422.3	0	0.763634	0	3.1062	0.441828	0.481998	0.678622	0.506013	1.83077	0	0	0.916442
AC010422.5	0	0	0	0	0	0	0	0	0	0	0	0
AC010422.6	0.484133	0.017534	0.645544	0.502453	0.0729795	0.884118	0.147053	0	0.332339	0.570957	0.236367	0.841275
AC010422.8	1.18248	1.07133	2.35671	1.18544	0.967956	1.85917	0.779521	0.934047	2.12412	1.39013	1.25573	2.07465
AC010424.1	0.624712	0	2.10484	0	0	0.899291	1.0198	0.217763	1.63764	0.91975	0.624778	1.23898
AC010442.2	0	0	0	0	0	0	0	0	0	0	0	0
AC010442.3	0	0	0	0	0	0	0	0	0	0	0	0
AC010460.1	0	0	0	0	0	0	0	0	0	0	0	0
AC010460.2	0	0	0	0	0	0	0	0	0	0	0	0
AC010460.3	0	0	0	0	0	0	0	0	0	0	0	0
AC010463.1	3.35e-05	0.926364	0	0.391392	0	0	0.339403	0	0	0.743733	0.791809	0
AC010468.1	1.00396	0.837475	0.753101	0.969008	0.125136	0.561474	0.820486	0.349746	0.13279	0.983552	0.399167	0.669571
AC010468.3	0	0	0	0	0	0	0	0	0	0	0	0
AC010469.1	0	0	0.136152	0	0	0.135836	0	0	0	0	0	0
AC010469.2	0	0	0.165852	0	0	0	0.00328752	0	0	0.168417	0	0.170853
AC010476.1	0	0	0	0	0	0	0	0	0	0	0	0
AC010487.1	3.74278	7.36991	1.16334	6.05193	6.0107	2.38094	5.28138	6.94347	4.65628	4.21376	6.8136	2.75204
AC010487.3	1.62043	1.78563	1.35589	0	2.60361	1.43476	2.27803	2.32623	3.05476	2.27043	1.81679	1.16972
AC010487.4	0	0	0	0	0	0	0	0	0	0	0	0
AC010493.1	0	0	0	0	0	0	0.260797	0	0	0	0	0
AC010503.3	0	0	0	0	0	0	0	0	0	0	0	0
AC010507.1	0	0.146107	0	0	0	0	0	0	0.201762	0	0	0
AC010507.2	10.4057	16.903	22.0799	3.67813	15.192	14.4816	6.07304	10.7175	12.8733	4.62142	16.3603	19.4795
AC010522.1	4.19066	7.09569	2.82032	1.43339	9.21077	2.90107	3.39831	2.68097	1.76443	2.36203	5.78035	1.81193
AC010525.2	0	0	0	0	0	0	0	0	0	0	0	0
AC010531.1	0.804565	0	0	0.605626	1.09964	0.00153288	1.40036	0.471102	0	1.32575	0	0
AC010531.2	0	0	0	0	0	0	0	0	0	0	0	0
AC010542.3	0.121964	0.173646	0	0.287089	0.14845	0.30544	0	0.0809343	0	0.234707	0.0965909	0.269812
AC010546.1	0	0	0	0	0	0	0	0	0	0	0	0
AC010547.4	0.125708	0	0.0577479	0	0	0	0.125306	0	0	0	0	0
AC010547.5	0	0	0	0	0	0	0	0	0	0	0	0
AC010547.6	0	0	0	0.223132	0	0	0	0	0	0	0	0
AC010587.1	0	0	0	0	0	0	0	0	0	0	0	0
AC010587.2	0	0	0	0	0	0	0	0	0	0	0	0
AC010591.1	0	0	0	0	0	0	0	0	0	0	0	0
AC010598.1	0	0	2.08723	0	0	0	0	0	0	0	0	0
AC010615.1	5.4404	4.57833	5.96034	2.59851	5.64345	6.58424	7.03614	6.81263	8.29498	6.89212	7.14782	8.92392
AC010615.3	0	0	0	0	0	0	0	0	0	0	0	0
AC010615.4	0	0.175295	0.443376	0	0	0.816977	0.745835	0.137818	0.781169	3.21565	3.12091	2.07609
AC010616.1	0.0695146	1.18765	0	0.288337	1.10804	0.0333561	0.226955	0.508861	0.255119	0.102429	0.880611	0.241267
AC010616.2	0	0.233465	0	0	0	0	0	0.0122666	0	0	3.41e-05	0
AC010618.1	70.9483	60.551	47.4027	81.6159	66.2443	68.2365	64.4797	66.935	55.5679	75.8076	75.0609	65.6203
AC010618.2	0	0	0	0	0	0	0	0	0	0	0	0
AC010619.1	0	0.078912	0.235832	0	0	0.018241	0	0	0.313408	0	0.393247	0
AC010620.1	0.412608	5.21e-06	0.368225	0.393463	0.513763	0.264437	0	0	0	0	0	0.278205
AC010620.2	0	0	0	0	0	0	0	0	0	0	0	0
AC010624.4	0	0	0	0	0	0	0	0	0	0	0	0
AC010625.1	0	0	0	0	0	0	0	0	0	0	0	0
AC010627.1	0	0	0	0	0.0356882	0	0	0	0	0.0560381	0	0
AC010631.1	0	0	0.0100853	0	0	0	0	0	0	0	0	0
AC010632.3	0	0	0	0	0	0	0	0	0	0	0	0
AC010642.1	0	0	0.0588697	0	0	0	0	0	0	0	0	0
AC010646.1	0.821231	1.03105	0	0	2.90043	1.29533	0.69238	0.916398	1.57834	0.379501	0	1.1505
AC010653.1	0.0863122	0	0.0830889	0	0	0	0	0	0	0	0	0
AC010653.3	0	0	0	0	0.275576	0.423089	0	0	0.462276	0.433035	0.588251	1.31153
AC010655.1	0	0	0	0.265065	0	0	0	0	0	0	0	0
AC010655.3	3.89028	1.12533	3.56667	1.84415	0.810586	5.4694	2.71342	1.80811	3.4965	5.63065	1.48217	4.22516
AC010677.1	0	0	3.57296	0	0	2.74296	0	0	3.21781	0	0.137418	1.73951
AC010678.1	0	0	0	0	0	0	0	0	0	0	0	0
AC010683.1	0	0	0	0	0	0	0	0	0	0.224893	0	0
AC010731.1	0	0	0	0	0	0	0	0	0	0	0	0
AC010733.1	0	0	0	0	0	0.205671	0	0.297263	0	0.209504	0.142125	0.212838
AC010738.1	0	0	0	0	0	0	0	0	0	0	0	0
AC010740.1	0	0	0	0	0	0	0	0	0	0	0	0
AC010761.1	9.83344	3.64879	11.4808	4.3525	3.60664	7.57702	7.9137	6.39948	13.4979	8.84238	4.26399	9.1868
AC010768.3	0	0	0	0	0	0	0	0	0	0	0	0.0962107
AC010867.1	0	0	0.093143	0	0.0196932	0.0609484	0.0256774	0	0.0336518	0.0322316	0.0419743	0.0329788
AC010878.1	0	0	0.277138	0	0	0.275738	0	0	0.226931	0	0	0.356662
AC010881.1	0	0	0	0	0	0	0	0	0	0	0	0
AC010886.1	0	0.125563	0.0723381	0.0230691	0.083535	0.0248575	0.0661002	0.0369089	0.0266661	0.0249731	0	0.0512128
AC010894.1	0	0	0.245126	0	0	0	0	0	0	0	0	0
AC010900.1	0.284999	0.30297	0.109742	0.283713	0.249408	0.0547019	0.139572	0.278167	0.298842	0.0559464	0.456047	0.395663
AC010900.2	0	0	0	0	0	0	0	0	0	0	0	0
AC010904.1	0	0	0	0	0	0	0	0	0	0	0	0
AC010928.1	0	0	0	0	0	0	0	0	0	0	0.116394	0
AC010928.2	0	0	0	0	0	0	0	0	0	0	0	0
AC010928.3	0	0	0	0	0	0	0	0	0	0	0	0
AC010931.1	0	7.18e-09	0	0	1.89e-09	0	1.09e-08	1.97e-08	0	0	1.8e-08	3.46e-08
AC010967.3	0	0	0	0	0	0	0	0	0	0	0	0
AC010970.1	0.0785272	0.149069	0	0.0977159	0.0490862	0	0.0320475	0.0821194	0.205854	0	0.157071	0
AC010975.2	0	0	0	0	0	0	0	0	0	0	0	0
AC010975.3	0	0	0	0	0	0	0	0	0	0	0	0
AC010980.1	0.8817	0.334749	0.424387	0.121906	0.275569	0.846155	0.119943	0.409793	0.924527	0.576937	0.409401	0.210395
AC010997.1	0	0	0	0	0	0	0	0	0	0	0	0
AC011005.1	0	0.142718	0.0658047	0	0.0389274	0.130662	0	0.0436676	0.071504	0	0.0416634	0.274107
AC011005.2	0	0	0	0	0	0	0	0	0	0	0	0
AC011005.3	0	0	0	0	0	0	0	0	0.227533	0	0	0
AC011037.1	0	0	0	0	0	0	0	0	0	0	0	0
AC011043.1	156.614	173.905	110.974	81.1572	73.469	50.7903	97.3803	79.9025	72.2081	87.444	93.209	57.7056
AC011043.2	1.57395	0.777793	2.01217	0.808295	0.640287	1.66468	0.816009	0.784123	2.14992	2.01402	0.73344	2.42813
AC011092.1	0	0	0	0	0	0	0	0	0.0234733	0	0	0
AC011193.2	0	0	0	0	0.148602	0	0	0	0	0	0	0
AC011195.1	0	0	0	0	0	0	0	0	0	0	0	0
AC011195.2	0	0	0	0	0	0	0	0	0	0	0	0.147112
AC011225.1	0	0	0	0	0	0	0	0	0	0	0	0
AC011233.1	0	0	0	0	0	0	0	0	0	0	0	0
AC011242.1	0	0	0	0	0	0	0	0	0	0	0	0
AC011247.2	0	0	0	0	0.327013	0	0	0	0	0	0	0
AC011270.1	0	0	0	0	0	0	0	0	0	0	0	0
AC011290.2	0	0	0	0	0	0	0	0	0	0	0	0
AC011298.2	0	0	0	0	0.106716	0	0	0	0	0	0.113827	0
AC011298.3	0	0	0	0	0	0	0	0	0	0	0	0
AC011330.1	0.263054	1.07484	0	0.0563663	0.761434	0	0.397747	1.39824	0	0.198614	0.742353	0.0882652
AC011330.3	0	0.571817	0	0	0.0548416	0.0593122	0.0876755	0.49738	0	0	0.136494	0.0565873
AC011342.1	0	0	0	0	0	0	0	0	0	0	0	0
AC011352.2	0	0.112293	0.0711812	0.0613406	0.138661	0.0709616	0	0.05155	0	0	0.147901	0.0733243
AC011405.2	0	0	0	0	0	0	0	0	0	0	0	0
AC011406.1	0	0	0	0	0	0	0	0	0	0	0	0
AC011411.1	0.173701	0.131895	0.0836069	0	0	0.166698	0.0708885	0.0605488	0.273207	0.17049	0.173719	0
AC011416.1	0	0.0318998	0	0	0	0	0	0	0	0	0	0
AC011416.2	0	0	0.94436	0	0	0	0	0	1.02855	0	0	0.9727
AC011431.1	0	0	0	0	0	0	0	0	0	0	0	0
AC011444.4	0	0	0	0	0	0	0	0	0	0	0	0
AC011447.1	5.77898	2.78317	1.34712	0	0	5.22247	0.391154	1.04127	7.64581	0.00538577	0	2.14006
AC011447.2	0	0.253068	0	0	0	0.364101	0.272028	1.19554	0	0.331925	0	0
AC011447.4	5.41976	1.37179	0	2.99739	0	1.73375	2.94913	0	0	0	2.40904	1.79148
AC011447.5	0	0	0	0	0	0	0	0	0	0	0	0
AC011448.1	1.12431	3.89218	3.52748	0.882582	3.07464	3.68874	1.99341	2.75314	4.73671	3.4753	3.04773	6.3068
AC011451.2	0	0	0	0	0	0	0	0	0	0	0.088628	0
AC011452.1	1.22036	0	0	0	0	0	0	0	0	0	0	0
AC011453.2	0	0	0	0	0	0	0	0	0	0	0	0
AC011455.2	1.93e-08	0	0.0180082	0.639285	2.58e-06	5.94e-07	0.64421	0	0.787833	0.0241508	0	1.14527
AC011458.1	0.128277	0	0	0	0.0801839	0	0	0	0.134507	0.125906	0	0
AC011458.2	0	0	0	0.434476	0	0	0	0.365129	0	0	0.698387	0.519356
AC011460.1	0.0395759	0	0.076196	0	0	0.0759609	0.0323025	0	0.124495	0	0	0
AC011462.1	11.1613	14.2914	9.67776	6.71093	11.8677	9.38904	10.5921	9.76717	13.8142	7.07762	7.34089	10.4414
AC011462.2	0.862947	2.50996	0	0.0813313	0.368748	0	0.965503	0.152112	1.39701	0.514933	0.642584	0
AC011467.2	0	0	0	0	0	0	0	0	0	0	0	0
AC011467.4	0	0	0	0	0	0	0	0	0	0	0	0
AC011467.5	0	0	0	0	0	0	0	0	0	0	0	0
AC011467.6	0	0	0	0	0	0	0	0	0	0	0	0
AC011468.4	0.207925	0	0	0	0	0	0.169711	0.144957	0	0	0	0
AC011471.1	0	0	0	0.511378	0.385326	0	0	0	0	0	0	0
AC011471.4	0	0	0	0	0	0	0	0	0	0	0	0
AC011473.4	0	0	0	0	0.0911527	0	0	0	0	0.110734	0	0
AC011475.1	0	0.417141	0.235616	0.13104	0.345896	0.724105	0.140827	0.0557074	0.248066	0.153902	0.379405	0.994757
AC011476.1	0	0	0.578705	0	0	0.310819	0	0	0.632086	0	0	0.666154
AC011476.8	0	0	0	0	0	0	1.01226	0	0	0	0	0
AC011477.1	1.61682	1.132	2.05425	2.53446	1.67447	3.8811	1.90478	2.19136	3.60537	2.53717	1.83367	4.04711
AC011477.5	0	0	0	0	0	0	0	0	0	0	0	0
AC011477.6	0	0	0	0	0	0.0360742	0	0	0	0	0	0
AC011477.7	0	0	0	0.0423007	0	0	0	0	0	0	0	0
AC011479.1	1.65819	1.21486	0	2.59331	0	0	0	0	0	0	0.970161	0.848387
AC011481.1	149.138	81.0039	175.024	91.8293	88.4185	154.826	107.597	97.064	135.98	127.696	97.176	141.854
AC011487.1	0.623478	1.06502	0.857596	0.961164	0.545794	1.51792	1.63536	1.65819	3.56603	0.849458	0.903304	1.53943
AC011487.2	0.0606063	0.0926066	0	0.0517283	0.113471	0.179579	0.0994573	0	0	0.118965	0.0831676	0
AC011487.3	0	0	0	0	0	0	0	0	0	0	0	0.191243
AC011487.4	0.154444	0	0	0.51249	0.289623	0	0.25212	0.323019	0.161946	0	0.205947	0
AC011491.1	0	0	0	0	0	0	0	0.532461	0.16017	0	0	0
AC011492.1	0	0	0	0	0	0	0	0	0	0	0	0
AC011494.1	0	0	0	0	0	0	0	0	0	0	0	0
AC011495.1	0	0	4.8313	0	0.0853969	5.65249	0	0	5.43162	0.134142	0.0910786	3.85706
AC011497.2	7.15561	6.66781	10.0413	3.79015	5.94592	10.9475	5.92456	6.1398	12.5163	5.37172	6.50171	10.8544
AC011498.4	0.181646	0.682533	0.117473	0.473982	0.353249	0.613509	0.666913	0.607772	0.947565	0.392371	0.718247	0.686241
AC011498.5	0	0	0.162751	0	0	0	0	0	0.177276	0	0	0
AC011499.1	0	0	0.797365	0	0.0888333	0.624301	0.244539	0.10478	0	0.278509	0	0
AC011500.1	0	0	0	0	0	0	0	0	0	0	0	0
AC011500.2	0	0	0	0	0	0	0	0	0	0	0.126889	0
AC011503.3	1.29537	1.68286	1.21914	0.984936	1.43483	2.18612	1.99144	2.31598	2.91646	1.08765	1.42489	1.07642
AC011506.1	0	0.197363	0.632483	0.107808	0	0.126344	0	0.0906024	0.414148	0	0.259937	0.391706
AC011511.1	1.15575	1.04146	1.82154	1.3265	0.794385	2.20501	1.46902	0.93041	3.9703	1.44299	0.993553	3.66979
AC011511.4	3.73747	0.0997045	5.57733	13.5736	1.10794	7.58865	5.64967	0.000308514	0.732305	13.6651	3.96372	6.13317
AC011529.1	3.3072	3.24656	1.58645	3.36159	2.50287	2.43148	5.3538	3.31276	4.49214	4.18856	4.1242	2.6666
AC011530.1	0	0	0.989664	0	0	0	0	0	0.893004	0	0	0.242347
AC011551.1	0	0	0	0.0948819	0	0	0	0	0	0	0.0762578	0
AC011591.2	0	0	0	0	0	0	0	0	0	0	0	0
AC011602.1	0	0	0	0	0	0	0	0	0	0	0	0
AC011603.4	0	0	0	0	0.214486	0	0	0	0	0	0	0.340353
AC011604.1	0	0	0	0	0	0	0	0	0	0	0	0
AC011604.2	0	0	0	0	0	0	0	0	0	0	0	0
AC011611.1	0	0	0	0	0	0	0	0	0.593825	0	0	0
AC011611.5	0	0	0	0	0	0	0	0	0	0	0	0
AC011611.6	0	0	0	0	0	0	0	0	0	0	0	0
AC011626.1	0	0	0	0	0.178442	0.13698	0.116502	0	0	0	0	0
AC011726.1	0	0	0	0	0	0	0	0	0	0	0.0780521	0
AC011742.1	0	0	0	0.321019	0.120945	0	0	0	0	0	0	0
AC011742.2	0	0	0	0	0	0	0	0	0	0	0	0
AC011742.3	0	0	0	0	0	0	0	0	0	0	0	0
AC011753.1	0	0	0	0	0	0	0	0	0	0	0	0
AC011753.3	0	0	0.40607	0	0	0	0	0	0.441637	0	0	0.208577
AC011753.4	0	0	0.282928	0	0	0	0	0	0.30818	0	0	0.582894
AC011767.1	0.129108	0	0	0	0	0	0.05269	0.151731	0	0	0	0.148088
AC011816.1	0	0	0.142062	0	0	0	0	0	0	0	0	0
AC011825.1	0	0	0	0	0.13867	0	0	0	0	0	0	0
AC011841.1	1.57395	0.777793	2.01217	0.808295	0.640287	1.66468	0.816009	0.784123	2.14992	2.01402	0.73344	2.42813
AC011853.1	0	0	0	0	0	0	0	0	0	0	0	0
AC011890.1	0	0	0	0	0	0	0	0	0.326703	0	0	0
AC011890.2	0	0	0	0	0	0	0	0	0	0	0	0
AC011891.2	0	0	0	0	0	0	0	0	0	0	0	0
AC011894.1	0	0	0	0	0	0	0	0	0	0	0	0
AC011904.1	0	0	0	0	0	0	0	0	0	0	0	0
AC011921.2	0	0	0	0	0	0	0	0	0	0	0	0
AC011921.3	0	0	0.235314	0	0	0.233629	0	0	0	0	0	0
AC011933.1	0.295707	0.661366	4.18358	0.245427	0.366065	3.84612	0	1.41738	3.48347	0.294424	0.390685	2.2598
AC011939.1	0	0	0.0979239	0.0649246	0	0	0.0660851	0	0.297964	0	0	0
AC011978.1	0.0637912	0.0397071	0	0.0435091	0.0653747	0	0.0854412	0.0364695	0.0552024	0.0513453	0.166354	0
AC011979.1	0.173251	0.915407	7.71485	0.660807	0.431117	10.305	0.283055	0.360097	11.293	0	0.230166	8.04975
AC011979.2	0	0	0	0	0	0	0	0	0	0	0	0
AC011994.1	0	0	0	0	0	1.46355	1.24475	0	0	0	0	0
AC011998.1	0	0	0	0	0	1.52469	0	0	0	0	0	0
AC011998.2	0	0	0	0	0	0	0	0	0	0	0	0
AC011999.1	0	0	0.0705817	0	0	0	0	0	0	0	0	0.0727068
AC012005.1	0	0	0	0	0	0	0	0	0	0	0	0
AC012005.2	0	0	0	0	0	0	0	0	0	0	0	0
AC012044.1	0	0	0	0	0	0	0	0	0	0	0	0
AC012065.2	0	0	0.445539	0	0	0.444165	0.188882	0.161332	0.242652	0	0	0.458954
AC012065.5	0.838189	0	0	0.181776	0	0.216354	0	0	0	0.428862	0.268547	0.212336
AC012066.1	0.225314	0.0853068	0.221368	0	0.210797	0	0.0918928	0.0784367	0	0	0	0
AC012075.1	0	0	0	0	0	0	0	0	0	0	0	0
AC012078.1	0	0	0	0	0	0	0	0	0	0	0	0
AC012085.1	0.63353	1.03362	0.412972	0.288073	0.910667	0	0.937149	0.679361	0	0.447117	0.305962	0
AC012100.1	0	0	0	0	0	0	0	0	0	0	0	0
AC012119.1	0	0	0	0	0	0	0	0	0	0	0	0
AC012123.2	0.400322	0	0	0	0	0.384183	0	0	0.419766	0	0	0
AC012146.2	0.407337	0.154651	0	0	0	0	0	0	0.213562	0	0	0
AC012146.4	0	0	0	0	0	0	0	0	0	0	0	0
AC012158.1	0.197506	0.617033	0.207593	0.178894	0.50549	0.155214	0.412344	0.47363	0.410231	0.0716069	0.596801	0.393831
AC012158.2	0.248768	0	0	0	0.155501	0	0	0	0	0	0	0
AC012170.1	0.73321	0	0.470592	0	0.152773	0.23455	0	0.170389	0.256343	0	0	0
AC012175.1	0	0	0	0	0	0	0	0	0	0	0	0
AC012182.1	0	0	0	0	0	0	0	0	0	0	0	0
AC012184.2	7.21839	3.23181	4.95254	1.08e-09	4.19341	6.82465	9.28254	3.56785	4.40054	6.18283	7.04011	4.10706
AC012186.1	0	0	0	0	0	0	0	0	0	0	0	0
AC012213.5	3.34269	2.88384	2.61836	2.8771	2.6969	4.51557	4.35857	2.22354	4.10877	2.2132	3.87631	2.98289
AC012254.2	21.1872	31.8227	15.3965	28.3535	31.9589	15.2014	21.5751	22.0016	16.1626	24.4236	23.3682	15.4582
AC012254.4	0	0	0	0	0	0	0	0	0	0	0	0
AC012306.1	0	0	0	0	0	0	0	0	0	0	0	0
AC012308.1	0	0	0	0	0	0	0.546689	0	0	0	0	0
AC012309.1	0.237502	1.84442	0	0.222552	0.491636	0.327571	1.1306	1.18305	0.838521	0.251088	1.07093	0
AC012314.22	0	0	0	0	0	0	0	0	0	0	0	0
AC012339.2	0	0	0	0	0	0	0	0	0	0	0	0
AC012354.2	0.180567	0	0.178377	0.449216	0	0	0.295293	0	0	0	0	0
AC012358.2	0.051216	0	0	0.0424873	0.0320144	0.0983024	0.0418032	0.0357059	0.161111	0.0502694	0.102443	0.0507878
AC012362.1	0	0	0	0	0	0	0	0	0	0	0	0
AC012368.3	6.72545	0.729545	6.01184	0	0.600569	0.461023	3.13681	2.00946	5.54096	4.71511	0	0.952746
AC012400.1	0	0	0	0	0	0	0	0	0	0	0	0
AC012414.1	0	0	0	0	0	0	0	0	0	0	0	0
AC012414.2	0	0	0	0	0	0	0	0	0	0	0	0
AC012414.6	0	0	0	0	0	0	0	0	0	0	0	0
AC012414.7	1.33e-05	0	0.09998	4.56e-07	0	0	0	0	8.2e-08	0	0	0.102892
AC012433.1	0	0	0	0	0	0	0	0	0.225426	0	0	0
AC012435.1	36.5562	39.0398	20.5756	29.2331	31.2962	25.3631	22.0023	19.7174	25.2432	29.5353	25.7322	21.9538
AC012441.1	3.66305	2.02708	1.67655	2.941	4.15666	2.13892	5.09234	2.71259	5.38337	3.64772	3.13361	3.50908
AC012441.2	0.946636	0.192029	1.11331	0.118836	0.229933	0.289838	0.681449	0.406553	0.824609	0.733027	0.530139	0.910792
AC012443.1	0	0	0	0	0	0	0	0	0	0	0	0
AC012454.1	0.0761122	0.223763	0.269673	0	0.0482146	0.221917	0	0.053028	0.0861477	0.190996	0.0506051	0
AC012468.1	0	0	0	0	0	0	0	0	0	0	0	0
AC012488.1	0	0	0	0	0	0	0	0	0	0	0	0
AC012488.2	0	0	0	0	0	0.397578	0	0.373784	0	0	0.293456	0
AC012491.1	0	0	0	0	0	0	0	0	0	0	0	0
AC012493.1	0	0	0	0	0	0	0.0828756	0	0	0	0	0
AC012493.2	0	0	0	0	0	0	0	0	0	0	0	0
AC012493.3	0	0	0	0	0	0	0	0	0	0	0	0
AC012497.1	0	0	0	0	0	0	0	0	0	0	0	0
AC012498.1	0	0	0	0	0	0.184407	0	0	0.20153	0	0	0
AC012498.2	0	0	0	0	0	0	0	0	0	0	0	0
AC012501.2	0.0577095	0	0.111106	0.0478731	0	0.0553817	0.0471023	0.040232	0	0	0.192381	0
AC012507.3	0	0	0	0	0	0	0	0	0	0.169646	0	0
AC012512.1	0	0	0	0	0	0	0	0	0	0	0	0
AC012513.2	0	0	0	0	0.0409644	0	0	0	0	0	0	0
AC012519.1	0.129952	0	0.125121	0	0	0.124723	0	0	0	0	0	0
AC012531.3	0.0990811	0	0	0	0	0	0	0	0	0	0	0
AC012569.1	0.144111	0	0.186107	0.079787	0.0300272	0.0925344	0.196146	0.133959	0.100823	0.188597	0.0961164	0.286705
AC012616.1	0	0	0	0	0	0	0	0	0	0	0	0
AC012618.1	0	0.156493	0	0	0	0.201271	0.336449	0	0.22001	0	0	0.415388
AC012618.2	0	0.136497	1.15427	0	0.0561814	1.0355	0	0.0626591	0.566269	0.088215	0	0.534947
AC012618.3	3.82436	2.63797	3.90301	4.14896	5.72619	8.56342	8.23064	8.02704	9.02607	8.8478	7.60092	7.06643
AC012651.1	0.363322	0.119404	0.578935	0.278232	0.203933	0.546908	0.208845	0.643833	1.21726	0.339378	0.202423	1.01657
AC012653.1	0	0	0	0	0	0	0	0	0	0	0	0
AC012669.1	0	0	0	0	0	0	0	0	0	0	0	0
AC012671.1	0	0	7.81458	0	0	8.29637	0	0	6.22824	0	0	6.96761
AC012676.2	0	0	0	0	0	0	0	0	0	0	0	0
AC013244.1	0	0	0	0	0	0	0	0	0	0	0	0
AC013244.2	0	0	0	0	0	0	0	0	0	0	0	0
AC013244.3	0	0	0	0	0	0	0	0	0	0	0	0
AC013262.1	0	0	0	0	0	0	0	0	0	0	0.260911	0
AC013267.1	0	0	0	0	0.2256	0	0.29458	0	0.378441	0	0	0
AC013268.1	1.07449	0.953678	0.259473	2.81439	1.89096	1.61795	3.62919	3.71544	3.7312	1.99194	2.13257	2.07304
AC013268.2	0	0	0	0	0	0	0	0	0	0	0	0
AC013268.3	0.13158	0.283679	0	0.0684488	0.378987	0	0.134318	0.183001	0	0.0475966	0.281433	8.35e-09
AC013268.4	0	0	0.0376698	0	0	0	0.0319395	0.0136404	0	0	0.0130451	0
AC013271.1	0.101699	0.133599	0.211946	0.141019	0.0865987	0.0245697	0.0877775	0.0777103	0.058299	0.103006	0.0828684	0.122215
AC013290.1	0	0	0	0	0	0	0	0	0	0	0	0
AC013355.1	0	0	0	0	0	0	0	0	0	0	0	0
AC013356.1	0	0	0.413623	0	0	0.274736	0	0	0.600367	0	0	0.709322
AC013394.1	35.2266	29.7889	24.3274	60.2013	33.4148	36.2385	32.4926	32.8062	29.1468	41.32	35.3905	28.8044
AC013399.1	0.202485	0	0	0	0	0	0	0	0	0	0	0
AC013403.1	0.371509	0	0.377133	0	0	0	0	0	0.391041	0.367695	0	0
AC013404.1	0	0	0	0	0.248805	0.382014	0	0	0	0	0	0
AC013410.1	0	0	0.0579038	0	0	0.0577268	0	0	0	0	0	0.0596472
AC013410.2	0	0	0	0	0	0	0	0	0	0	0	0
AC013412.1	0	0	0	0	0	0	0	0	0	0	0	0
AC013429.1	0	0	0.192682	0	0	0	0.163371	0	0	0	0	0
AC013429.2	0	0.149618	1.23332	0.16346	0.0615858	1.70218	0.0804139	0	1.23997	0.0966997	0.0656873	1.75871
AC013437.2	0	0	0	0	0	0	0	0	0	0	0	0
AC013439.1	0	0	0	0	0.074746	0	0	0	0	0.117367	0	0
AC013442.1	0	0	0	0	0	0	0	0	0	0	0	0
AC013444.1	0	0	0	0	0	0	0	0	0	0	0	0
AC013444.2	0	0	0	0	0	0	0	0	0	0	0	0
AC013452.1	0	0	0	0	0	0	0	0	0	0	0	0
AC013467.1	0	0	0	0	0.0450254	0	0	0	0	0	0	0
AC013467.2	0	0	0	0	0	0	0	0	0	0	0	0
AC013470.1	0	0	0	0	0	0.172285	0	0.250312	0	0	0	0
AC013470.2	0.149164	0.164598	0.147357	0.18392	0.0745595	0.104673	0.557846	0.369569	0.187177	0.19263	0.330584	0.0802654
AC013470.3	0	0	0.181689	0	0	0.242313	0	0.0433572	0.131943	0.0610518	0	0.186827
AC013470.4	0	0	0	0	0	0	0	0	0	0	0	0
AC013474.1	0	0	0.184973	0.239102	0.12011	0	0	0.133959	0.201482	0.282897	0.0640564	0.0952712
AC013476.2	0	0	0	0	0	0	0	0	0	0	0	0
AC013489.1	2.59426	2.15363	0.474817	2.26296	1.75629	0.271565	1.20651	2.49363	1.41436	3.02839	1.22414	0.516973
AC013489.2	0.34483	0	0.331952	0	0	0.330928	0.56291	0.240402	0	0	0.229911	0
AC013553.1	0	0	0	0	0	0.692803	0	0	0	0	0	0
AC013553.2	0	0	0	0	0	0	0	0	0	0	0	0
AC013562.2	0	0	0	0	0	0	0	0	0	0	0	0
AC013565.2	0	0	0	0	0	0	0	0	0	0	0	0
AC013643.1	0	0	0	0	0	0	0	0	0	0	0	0
AC013701.1	0	0	0	0	0	0	0	0	0	0	0	0
AC013717.1	0.0426611	0.0895001	0.0388381	0.0621551	0.256833	0.0979166	0.21602	0.161161	0	0.120747	0.115729	0.0463251
AC013734.1	0	0	0	0	0	0	0	0	0	0	0	0
AC013828.1	0	0	0	0	0	0	0	0	0	0	0	0
AC015688.1	0	0	0	0	0	0	0	0	0	0	0	0
AC015688.2	0	0	0	0	0	0	0	0	0	0	0	0.734823
AC015688.3	0	0	0	0	0	0	0	0	0	0	0	0
AC015688.4	0.661568	0.247045	0	0	0	0	0	0	0	0	0	0
AC015688.5	0	0	0	0	0	0	0	0	0	0	0	4.20087
AC015689.2	0	0	0.0406597	0	0	0	0	0	0.0886784	0	0	0
AC015712.3	0	0	0	0	0	0	0	0	0	0	0	0
AC015720.1	0	0	0	0	0	0	0	0	0	0	0	0
AC015720.2	0	0	0.258362	0	0.167463	0	0.218667	0	0	0	0	0.797826
AC015743.1	0	0.0733566	0	0	0.0603879	0	0	0	0	0	0	0
AC015802.2	0	0	0	0	0	0	0	0	0	0	0	0
AC015802.6	0.0938103	0.0954007	0.118092	0.145704	0.170898	0.109694	0.113954	0.0789366	0.261638	0.164711	0.0995374	0.12775
AC015813.2	28.3134	55.9212	15.5187	47.0454	44.2247	22.0665	49.0881	49.6327	38.9066	31.5729	49.2009	31.8364
AC015818.1	0	0	0	0	0	0	0	0	0	0	0	0
AC015818.3	0	0	0.434	0.1122	0	0	0	0.212115	0.614982	0	0	0
AC015818.5	0	0.187556	0.475558	0	0	0.237046	0	0.344403	0.259001	0	0.164686	0.734815
AC015818.6	5.47283	2.36117	1.31711	9.08021	4.43173	5.01346	12.1827	5.46304	8.73842	11.3538	6.96615	5.42707
AC015818.7	0	0	0	0	0	0	0	0	0	0	0	0
AC015849.6	0	0	0.104019	0	0	0.102226	0	0	0	0	0	0.211557
AC015871.1	0	0	0	0	0	0.0664903	0	0	0	0	0	0
AC015871.2	0	0	0	0	0.0498165	0	0	0	0	0	0	0
AC015908.1	0	0	0	0	0	0	0	0	0	0	0	0
AC015910.1	0.24921	0.473079	1.46831	0.167501	0.389444	0.552517	0.266508	0.60809	1.15779	0.198181	0.249236	0.864942
AC015911.1	0	0	0	0	0	0	0	0	0	0	0	0
AC015911.10	0	0	0	0	0	0	0	0	0	0	0	0
AC015911.4	0	0	0	0.0581259	0.131368	0	0.0572133	0.146353	0	0.137717	0.0467515	0
AC015911.7	0	0	0	0	0	0	0	0	0	0	0	0
AC015911.8	0	0	0	0	0	0	0	0	0	0	0	0
AC015912.2	0	0	0	0	0	0.62476	0	0	0	0	0	0
AC015914.2	0	0	0	0	0	0	0	0	0	0	0	0
AC015917.1	0	0	0	0	0	0	0	0	0	0	0	0
AC015922.1	0	0	0	0.525326	0.395835	1.21544	0	0	1.32802	0	0	0
AC015977.1	0	0	0	0	0	0	0	0	0	0	0	0
AC015978.1	0	0	0	0	0	0	0	0	0	0	0	0
AC015983.1	0	0	0	0	0	0	0	0	0	0	0	0
AC016027.4	0	0	0	0	0	0	0	0	0	0	0	0
AC016027.5	0	0	0	0	0	0	0	0	0	0	0	0
AC016065.2	0	0	0	0	0	0	0	0	0	0	0	0
AC016144.1	0	0	0.0661921	0	0	0	0	0	0	0.0674892	0	0
AC016180.1	0	0	0.61143	0	0	0.812725	0	0	0.222	0	0	0.209946
AC016182.1	0	0	0	0	0	0	0	0	0	0	0	0
AC016256.1	0	0	0	0	0	0	0	0	0	0	0	0
AC016292.2	0	0	0	0	0	0	0	0	0	0	0	0
AC016304.1	0	0	0	0	0.128437	0.394487	0	0	0	0	0.136995	0
AC016397.1	0	0	0	0	0	0	0	0	0.434759	0	0	0
AC016546.1	0	0	3.49072	0.148553	0	3.48014	0.146172	0.124845	3.57179	0	0.119402	2.02974
AC016559.1	0	0	0	0	0	0	0	0	0	0	0	0
AC016559.2	0	0	0	0	0	0	0	0	0	0	0	0
AC016582.1	1.37147	0.868798	0.722969	0.577907	0.297276	0.76823	2.23565	2.63742	1.85873	0.993336	1.05819	0.963207
AC016582.2	0.51668	0.995252	2.10404	0.524443	1.02555	0.846746	0.669181	0.932613	0.982324	0.551349	1.04592	0.861297
AC016582.3	7.93157	4.39518	3.60042	4.25163	4.52074	7.08046	8.88368	6.97157	6.12137	6.69808	6.37287	7.39328
AC016596.2	0	0	0	0	0	0	0	0	0	0	0	0
AC016612.1	0	0	0	0	0	0	0	0	0	0	0	0
AC016629.1	3.34353	2.96197	3.75512	2.7737	2.43833	1.60437	2.72904	2.33099	2.92162	3.28174	1.48617	2.68239
AC016632.1	0	0	0	0	0	0	0	0	0	0	0	0
AC016687.1	0	0	0	0	0	0.240616	0	0	0.262628	0	0	0
AC016691.1	0	0	0.198043	0	0	0.197409	0	0	0.647128	0	0	1.0196
AC016694.1	0	0	0	0	0	0	0	0	0	0	0	0
AC016696.1	0	0	0	0	0	0	0	0	0	0	0.190335	0
AC016700.1	0	0	0	0	0	0	0	0	0	0	0	0
AC016700.2	0	0	0	0	0	0	0.762685	0.61679	2.96712	0	0	1.52369
AC016712.1	0.229296	0.348462	0.267784	0.190177	0	0	0	0.159853	0.243187	0	0.152893	0.461236
AC016716.1	0	0	0	0	0	0	0	0	0	0	0	0
AC016717.1	0	0	0	0	0	0	0	0	0	0	0	0
AC016724.1	0	0	0	0	0	0	0	0	0	0	0	0
AC016727.2	0	0	0	0	0	0	0	0	0	0	0.169803	0
AC016734.1	0	0.113282	0.162928	0.489358	0.185007	0	0.122901	0.208555	0.179888	0.435306	0.101526	0.344378
AC016739.1	0.531663	0	1.13037	0	0	1.2195	0	0.183385	1.18206	0.265069	0.353718	0.605072
AC016769.1	0	0.0579976	0.0805301	0	0.04812	0.0783019	0.0635918	0.107541	0	0.603501	0.154247	0.321546
AC016769.2	0	0.131896	0	0	0	0.177226	0	0	0.190934	2.56323	1.96883	2.53438
AC016769.3	0	0	0	0	0	0	0	0	0	1.41842	0.770817	1.14644
AC016769.4	0	0	0	0	0	0	0	0	0	0	0	0
AC016772.1	0	0.0445577	0	0	0	0.0563148	0	0	0	0	0	0
AC016831.2	0	0	0	0	0	0	0	0	0	0	0	0
AC016831.3	0	0	0.0406625	0	0	0	0	0.0294481	0	0	0	0
AC016831.4	0	0	0	0	0	0	0	0	0	0	0	0
AC016877.2	0	0	0	0	0	0	0	0	0	0	0	0
AC016885.3	0	0	0	0	0	0	0	0	0	0	0	0
AC016894.1	0	0	0.284261	0	0	0	0	0	0	0	0	0.586774
AC016907.1	0	0	0	0	0	0	0	0	0	0	0	0
AC016908.1	0	0	0	0	0	0	0	0	0	0	0	0
AC016909.1	0	0	0	0	0	0	0	0	0	0	0	0
AC016911.1	0	0	0	0	0	0	0	0	0	0	0	0
AC016925.1	0	0	0	0	0	0	0	0	0	0	0	0
AC016925.2	0	0	0	0	0	0	0	0	0	0	0	0
AC016930.1	0.0653728	0.099277	0.440521	0.0271153	0.0612944	0.376436	0	0.0227874	0.479854	0	0.0217929	0.291719
AC016954.1	0	0	0	0	0	0	0	0	0	0	0	0
AC016956.1	0	0	0	0	0	0	0	0	0	0	0	0
AC016957.1	0	0	0	0	0	0	0	0	0	0	0	0
AC016991.1	0	0	0	0	0	0	0	0	0	0	0	0
AC016999.2	0	0	0.139114	0	0	0	0	0.100748	0	0	0	0
AC017002.4	0	0	0	0	0	0	0	0	0	0	0	0
AC017007.1	0	0	5.9078	0	0	9.74621	0	0	10.9159	0	0	9.65352
AC017007.2	0.342142	0.344841	0.604181	0.0941855	0.106454	0.05611	0.139819	0.0791524	0.739686	0.390029	0.264943	0.740505
AC017007.3	0	0.146511	3.17564	0.960391	0.227543	1.47882	0.0772759	0	2.58109	0.189383	0.643232	3.08274
AC017007.4	0	0	0	0	0	0	0	0	0	0	0	0
AC017013.1	0	0	0	0	0	0	0	0	0	0	0	0
AC017015.1	0	0	0.316294	0	0	0	0	0	0	0	0	0
AC017019.1	0	0	0	0	0	0	0	0	0	0	0	0
AC017035.1	0	0	0	0	0	0	0	0	0	0	0	0.132702
AC017037.1	0	0	0	0	0	0	0	0	0	0	0	0
AC017037.2	0	0	0	0	0	0	0	0	0	0	0.113826	0
AC017078.1	0	0	0	0	0	0	0	0	0	0	0	0
AC017079.1	0	0	0	0	0	0	0	0	0	0	0	0
AC017079.2	0	0.128687	0.163314	0	0	0.162955	0	0.118157	0.355981	0	0	0.672989
AC017081.1	0	0	0	0	0	0	0	0	0	0	0	0
AC017083.3	0	0	0	0.25816	0.0956094	0.16183	0	0	0.152011	0	0	0.14048
AC017083.4	0	0.523693	0	0	0	0	0	0	0	0	0	0
AC017099.1	0.146025	0.388082	0.281143	0.363414	0.091278	0.280276	0.297969	0.203606	0.382794	0.358315	0.340761	0.217206
AC017100.2	0	0	0	0	0	0	0	0	0	0	0	0
AC017104.2	0	0	0	0	0	0	0	0	0	0	0	0
AC017104.4	1.78952	2.02083	1.19263	1.67486	1.40543	0.924742	2.54675	1.91937	2.69438	2.34193	2.01916	1.59255
AC017104.5	3.32861	1.77861	0.949422	2.4545	2.15773	2.0113	2.71686	1.97679	3.49029	2.54107	3.69884	1.83377
AC018362.3	1.21569	0.893198	0.887484	1.19865	0.817396	1.10074	1.0453	0.94443	1.1508	1.46225	1.21966	0.517787
AC018371.2	0	0	0	0	0	0	0	0	0	0	0	0
AC018437.1	0	0	0	0	0	0.402691	0	0	0	0	0	0
AC018442.1	0	0.0266179	0.0337456	0	0	0.0336414	0	0.0244388	0.147029	0.0344068	0	0
AC018442.3	0	0	0	0	0	0	0	0	0	0	0	0
AC018448.1	0	0	0	0	0	0	0	0	0	0	0	0
AC018448.2	0	0	0	0	0	0	0	0	0	0	0	0
AC018462.2	0	0	0	0	0	0.208245	0	0	0	0	0	0
AC018463.1	0	0	0.0985614	0	0	0	0	0	0	0	0	0
AC018475.1	0.736816	2.01682	2.30728	1.67356	1.4589	2.10884	0.704613	1.26954	2.25579	0.968607	0.946926	0.806414
AC018512.1	0.100565	0	0.0863617	0.245306	0.16467	0	0	0.202142	0.0983361	0	0	0.090372
AC018523.1	0	0	0	0	0	0	0	0	0	0	0	0
AC018523.2	0	0.198505	0.487872	0.840559	0.338091	1.05012	0.373724	0	0.987169	0	0.390049	1.2252
AC018552.1	0	0	0	0	0	0	0	0	0	0	0	0
AC018554.2	0	0	0	0	0	0	0	0	0	0	0	0
AC018558.4	0	0	0	0	0	0	0	0	0	0	0	0
AC018558.5	0	0	0	0	0	0	0	0	0	0	0	0
AC018618.2	0	0	0	0	0	0	0	0	0	0	0	0
AC018620.1	0.228377	0	0	0	0	0	0.186404	0.318431	0.23947	0.224156	0	0
AC018630.1	0	0	0	0	0	0	1.04485	0	0	1.25646	0	0
AC018630.2	0	0	0	0	0	0	0.836081	1.03956	0.238678	0	0	0
AC018634.1	0.213012	0	0	0	0	0	0	0	0	0	0	0
AC018635.1	0	0	0	0	0	0	0	0	0	0	0	0
AC018638.1	0.544181	0	0	0	0	0	0	0	0	0	0	0
AC018638.2	12.2387	12.0374	6.57639	13.7444	14.9962	14.2919	16.1689	10.0222	17.3357	7.47661	11.8067	12.0877
AC018638.3	0	0	0	0	0	0	0	0	0	0	0	0
AC018638.4	11.9049	13.3859	9.18531	8.30549	13.6822	12.948	13.9734	10.1221	17.5276	9.25294	12.1934	16.119
AC018638.5	8.74832	10.9051	7.18151	9.67166	14.7064	10.4077	8.91907	8.17275	11.9622	5.20179	10.244	9.75097
AC018638.8	0	1.02205	0.326356	0.558302	1.26675	0.325608	0.274657	1.04436	0.394971	0	1.12179	1.86357
AC018639.1	0	0	0	0	0	0	0	0	0	0	0	0
AC018641.1	1.44711	1.53836	0.557225	1.5206	0.783956	0.83326	1.25989	1.54693	1.11276	1.13629	1.35077	0.956671
AC018644.1	0	0	0.56229	0	0.0912786	0.140139	0	0.101804	0	0.286654	0	0.144805
AC018645.1	0	0	0	0	0	0	0	0	0	0	0	0
AC018653.2	0	0	0	0	0	0	0	0	0	0	0	0
AC018659.1	0	0	0	0	0	0	0	0	0	0	0	0
AC018688.1	0.082921	0.183705	0.0533566	0	0	0	0	0.0289047	0.0434744	0.28486	0.357261	0.205569
AC018692.2	0	0	0	0	0	0	0	0	0	0	0	0
AC018693.2	0	0	0	0	0	0	0	0.106492	0	0	0	0
AC018695.1	0	0	0	0	0	0	0	0	0.124005	0	0	0
AC018695.5	0	0	0	0	0	0	0	0	0	0	0	0
AC018709.1	0	0.0844891	0	0	0	0.213566	0	0	0.116673	0	0	0.136385
AC018710.1	0	0	0	0	0	0	0	0	0	0	0	0
AC018712.1	0	0	0	0	0	0	0	0	0	0	0	0
AC018714.1	0	0	0	0	0	0	0	0	0	0	0	0
AC018717.1	0	0.0369601	0	0	0	0	0	0	0	0	0	0
AC018735.1	0	0	0	0	0	0	0	0	0	0	0	0
AC018737.1	0	0	0	0	0	0	0	0	0	0	0	0
AC018738.1	0	1.2589	0	0.446026	0.512444	0.891202	0.220611	0.576368	0.320758	0	1.45778	0.608814
AC018755.2	0	0	0	0.0655504	0	0.0379158	0	0.0398629	0	0	0	0.0391783
AC018755.3	2.95145	4.57187	0.681894	5.58244	4.94435	1.58618	4.33623	6.11137	1.98068	2.31752	3.91606	2.10727
AC018797.1	0	0	0	0	0	0	0	0	0	0	0	0
AC018797.2	0	0	0	0	0	0.114981	0	0	0	0	0	0
AC018804.1	0	0	0	0.566894	0.651846	0.558271	0.266587	0.491401	0	2.10833	0.87966	1.47347
AC018845.2	0	0	0	0	0	0	0	0	0	0	0	0
AC018846.1	0	0	0	0	0	0	0	0	0	0	0	0
AC018861.1	0	0	0	0.0375212	0	0	0	0	0	0	0	0
AC018865.2	0	0	0	0	0	0	0	0	0	0	0	0
AC018868.1	0.292824	0	0.690817	0.24263	0.726437	0	0.47848	0.809594	0.735548	0	0.583064	0.715394
AC018868.2	0	0.0446346	0.113267	0	0.0367456	0.16942	0	0	0.246826	0.115389	0	0.291738
AC018880.1	0	0	0	0	0	0	0	0	0	0	0	0
AC018880.2	0	0	0	0	0	0	0	0	0	0	0	0
AC018889.1	0	0	0	0	0	0	0	0	0	0	0	0
AC018892.1	0	0	0	0	0	0	0	0	0	0	0	0
AC018892.2	0	0	0	0	0	0	0	0	0	0	0	0
AC018992.1	0.100704	0	0.0323328	0	0	0	0	0	0.0352253	0	0	0
AC019070.1	0	0	0	0	0	0	0	0	0	0	0	0
AC019072.1	0	0	0	0	0	0	0	0	0	0	0	0
AC019080.2	0	0	0	0	0	0	0	0	0	0	0	0
AC019084.1	0	0	0	0	0	0	0	0	0	0	0	0
AC019097.1	0	0.395784	1.26224	0.21951	0.251701	1.66518	0.415475	0	2.39471	0.245654	0.51758	1.92842
AC019109.1	0	0	0.444436	0.0340194	0.0726789	0.234426	0	0.0273052	0.302622	0	0.166548	0.552689
AC019117.3	0	0	0	0	0	0	0	0	0	0	0.0502551	0
AC019129.1	0	0	0.380404	0	0	1.13153	0	0	0.411826	0	0	0.391495
AC019155.1	0	0	0.134106	0	0	0	0.113706	0	0	0	0	0
AC019159.1	0	0.468077	0	0	0	0	0	0	0	0	0	0
AC019176.1	0	0	0	0	0	0	0	0	0	0	0	0
AC019176.2	0	0	0	0	0	0	0	0	0	0	0	0
AC019178.1	0	0	0	0	0	0	0	0	0	0	0	0
AC019178.2	0	0	0	0	0	0	0	0.112669	0.180434	0	0	0
AC019181.1	0	0	0	0	0	0	0	0	0	0.289794	0	0.441012
AC019185.1	0	0	0	0	0	0	0	0	0	0.21704	0	0
AC019185.3	0	0.212414	0	0	0	0	0	0	0	0	0	0
AC019193.1	0	0	0	0	0	0	0	0	0	0	0	0
AC019206.1	0	0.150686	0.191035	0	0	0.191559	0	0	0	0	0	0
AC019227.1	0.159758	0	0.768959	0	0	0.459952	0	0	0	0	0	0.316844
AC019235.1	0	0	0	0	0	0	0	0	0	0	0	0
AC019257.8	2.52285	0.514798	2.87015	1.10518	0.824686	3.32232	4.33228	5.69015	5.39533	0.89435	1.5267	2.84111
AC019288.1	0	0	0	0	0	0	0	0	0	0	0	0
AC019294.1	0.0706236	0.169705	0	0.331948	0.0915909	0	0.0319306	0.110636	0.0453499	0.157831	0.1357	0
AC019322.1	0	0.23916	0	0	0	0	0.302618	0	0	0	0	0
AC019322.2	0	0	0	0	0	0	0	0	0	0	0	0
AC019322.3	0.344824	0.203759	0	0	0.292012	0.165461	0	0.480797	0	1.58e-07	0	4.71e-07
AC020549.1	0.050991	0	0.0491149	0.0846014	0	0.0489614	0	0	0	0.0500486	0.0339976	0
AC020549.2	0	0	0	0	0	0	0	0	0	0	0	0
AC020550.1	0	0	0	0	0.978477	0	0	0.545768	0	0	0	0
AC020593.1	0	0	0	0	0	0	0	0	0	0	0	0
AC020611.1	0	0	0	0	0	0	0	0	0	0	0	0
AC020612.1	0.149153	0.113256	0.430748	0.123733	0.466166	0.715699	0	0.415935	0.312795	0.292792	0.795565	1.18325
AC020612.2	0	0	0	0	0	0	0	0	0	2.28415	0	0
AC020613.1	0	0.0809957	0	0	0	0	0	0	0	0	0	0
AC020629.1	0	0	0	0	0	0.0435253	0	0	0.0476957	0	0	0.0447424
AC020633.1	0.0641082	0.14615	0.0620321	0.106365	0	0.123618	0.0523261	0.0670849	0.237272	0.0629234	0.106858	0.16017
AC020636.2	0	0	0	0	0	0	0	0	0	0	0	0
AC020658.1	0	0.183674	1.53691	0	0.151228	1.31102	0	0	1.80336	0	0.0537649	1.72393
AC020688.1	0	0	0	0	0	0	0	0	0	0	0.046474	0
AC020699.1	0	0.142562	0.180737	0	0	0	0	0	0.787471	0	0.125179	0.372357
AC020728.1	0	0	0	0	0	0	0	0	0	0	0	0
AC020765.1	0	0	0	0	0	0	0	0	0	0	0	0
AC020765.3	0	0.158829	0	0	0	0	0.278598	0.243847	0	0	0	0
AC020765.4	0	0	0	0	0	0	0	0	0	0	0	0.211879
AC020765.5	0.124605	0	0.264269	0	0	0	0	0.0990165	0.342105	0.244604	0.0830788	0.296622
AC020779.1	0.892331	0.202377	0.420824	0	0.336671	0.983726	0.562781	0.252188	0.163364	0.430837	0.962603	0.624933
AC020891.4	0	0	0	0	0	0	0	0	0	0	0	0
AC020893.1	0	0	0	0	0	0	0	0	0.149599	0	0	0
AC020893.2	0	0	0.10419	0	0.0671606	0.103592	0	0.0748798	0	0.316025	0	0.107347
AC020895.1	0	0	0	0	0	0	0	0	0	0	0	0
AC020898.1	0.103444	0.758977	0.608897	0.512296	0.815596	0.200118	0.420021	0.558222	0.218664	0.20497	1.20874	0.413521
AC020899.1	0.131934	0	0.51036	0	0	1.27223	0	0	0.277897	0.129492	0	0.131585
AC020904.1	0	0	0	0	0	0	0	0	0	0	0	0
AC020904.2	1.26767	0.804198	0.143806	1.15897	0.674058	0.469919	1.10935	1.37161	0.677252	2.5632	2.03118	1.16754
AC020907.6	0.856899	0.185905	0.298593	0.38217	0.0765193	0.548236	0.766025	0.398265	0.470654	0.600759	0.353678	0.606953
AC020909.1	9.58e-05	0.658611	1.72632	0.0173175	0.550696	1.9801	1.46952	0.382337	1.53424	0.859779	1.82421	1.14356
AC020910.2	0.129952	0	0	0	0	0	0.106069	0	0	0.12755	0	0.128865
AC020910.3	0	0	0	0	0	0	0	0	0	0	0	0
AC020914.2	0	0	0	0	0	0	0	0	0	0	0	0
AC020914.3	0	0	0	0	0	0	0	0	0	0	0	0
AC020914.4	0	0	0	0	0	0	0	0	0	0	0	0
AC020914.5	0	0	0	0	0	0.337614	0	0	0	0	0	0
AC020915.1	0.522218	0.259906	0.59723	0.159111	0.430724	0.330871	0.205234	0.411408	0.403247	0.190632	0.440028	0.180444
AC020915.4	0	0	0	0	0	0	0	0	0	0	0	0
AC020915.5	2.46179	3.81358	2.15912	1.30227	4.81719	3.81651	3.63753	3.53088	2.63869	2.91128	2.57809	2.36614
AC020917.1	0	0	0.0821747	0	0.053163	0.819287	0	0.0592962	0.626777	0	0	0.507776
AC020922.1	0.235986	0.652558	0.0306103	0.193879	0.661909	0.156227	0.495093	0.34643	0.52116	0.248372	0.924566	0.117881
AC020937.1	0	0	0	0	0	0	0	0	0	0	0	0
AC020983.1	0	0	0.144602	0	0	0.144267	0	0	0	0	0	0
AC021006.1	0.145416	0	0	0	0	0	0	0	0	0	0	0.288401
AC021006.3	0	0	0	0	0	0	0	0	0	0	0	0
AC021016.1	0	0	0	0	0	0	0	0	0	0	0	0
AC021066.2	0	0	0	0	0	0	0	0	0	0	0	0
AC021066.3	0	0	0	0	0	0	0	0	0	0	0	0
AC021072.1	0.0915295	0	0.264334	0	0	0.614877	0	0.127622	0.287926	0	0.0610261	0.272293
AC021074.1	0.373861	0	0.121565	0	0	0.242301	0.203425	0.0868719	0	0.122316	0	0.125401
AC021074.2	0	0	0	0	0	0	0	0	0	0	0	0
AC021087.2	0.064094	0.0482297	0.0716098	0	0.0400677	0.0706606	0.0522363	0	0	0.0623414	0.0425893	0
AC021087.5	1.4156	0.915011	1.55579	1.23413	1.8651	2.0554	0.915054	1.02121	1.88335	1.3024	1.18709	3.43598
AC021097.2	0.179061	0	0	0.155077	0	0	0	0.251669	0	0	0.124043	0
AC021106.1	1.62809	0.37625	0.204429	0.822114	0.309733	0.475529	0.866654	0.838944	0.890697	1.04217	0.566351	0.421168
AC021106.2	0	0	0	0	0	0	0	0	0	0	0	0
AC021146.1	0	0	0	0	0	0	0	0	0	0	0	0
AC021146.10	0	0	0	0	0	0	0	0	0	0	0	0
AC021146.11	0	0	0	0	0	0	0	0	0	0	0	0
AC021146.2	0	0	0	0	0	0	0	0	0.0757652	0	0	0
AC021146.3	0	0	0	0.155335	0.117045	0	0	0.130541	0	0.183786	0	0
AC021146.4	0	0	0	0	0	0	0	0	0	0	0	0
AC021146.5	0	0	0	0	0	0	0.0603534	0	0	0	0	0
AC021146.6	0	0	0	0	0	0	0	0	0	0	0	0
AC021146.7	0	0	0	0	0	0	0	0	0	0	0	0
AC021146.8	0	0	0	0	0	0	0	0	0	0	0	0
AC021146.9	0	0	0	0	0	0	0	0	0	0	0	0
AC021148.1	0.23911	0.265816	0.226318	0.10339	0.188512	0.0749632	0.0389934	0.161461	0.166565	0.102771	0.174859	0.0476292
AC021171.1	0	0	0	0	0	0	0	0	0	0	0	0
AC021171.2	0	0	0	0	0	0	0	0	0	0	0	0
AC021193.1	0	0	0	0	0	0	0	0	0	0	0	0
AC021205.1	0	0	0	0.21089	0	0.243967	0	0.354459	0.79969	0	0.508484	1.76463
AC021205.2	0	0	0	0	0	0	0	0	0.26754	0	0	0
AC021220.1	0	0	0	0	0	0	0	0	0	0	0	0
AC021231.2	0	0	0	0	0	0	0	0	0	0	0	0
AC021231.3	0	0	0	0	0	0	0	0	0	0	0	0
AC021242.1	0	0	0	0	0	0	0	0	0	0	0	0
AC021269.1	0	0	0	0	0.0690012	0	0	0	0	0	0	0
AC021269.2	0	0	0	0	0	0	0	0	0	0	0	0
AC021443.1	0	0	0	0	0	0	0	0	0	0	0	0
AC021451.1	0	0.0501327	0	0	0.0412697	0	0.0539122	0	0.138459	0	0	0
AC021506.2	0	0	0	0	0	0	0	0	0	0	0	0
AC021646.1	0	0	0	0	0	0	0	0	0	0	0	0
AC021660.1	0	0	0	0	0	0	0	0	0	0	0	0
AC021660.3	0	0	1.17591	0	0	0	0.797488	0.18768	1.37053	0.727216	0	1.37004
AC021678.1	0.080805	0	0	0	0	0	0	0.0563342	0	0	0	0
AC021678.3	0	0	0	0	0	0	0	0	0	0	0	0
AC021723.1	0	0	0	0	0	0	0.128926	0	0	0	0	0
AC021733.2	0	0	0	0	0	0	0	0	0	0	0	0
AC021739.1	0	0	0	0	0	0	0	0	0	0	0	0
AC021749.1	0	0	0	0	0	0	0	0	0	0	0	0
AC021753.1	0	0	0	0	0	0	0	0	0	0	0	0
AC021755.1	0	0	0	0	0	0	0	0	0	0	0	0
AC021818.2	0	0	0	0	0	0	0	0	0	0	0	0
AC021820.1	0	0	0	0	0	0	0	0	0	0	0	0
AC021876.1	0	0	0	0	0	0	0	0	0	0	0	0
AC022001.1	0	0	0	0	0	0	0	0	0	0	0	0.356048
AC022018.1	0.187434	0	0.495505	0	0.782195	1.39497	0	0.290788	0.874999	0	0	0.413865
AC022022.1	0	0	0	0	0	0	0	0	0	0	0	0
AC022022.2	0	0	0	0	0	0	0	0	0	0	0	0
AC022028.1	0	0	0	0	0	0	0	0	0	0	0	0
AC022034.2	0	0	0.836593	0	0	0.666392	0	0	0.728445	0	0	0.861619
AC022069.1	0.119271	0	0	0	0	0	0	0.0831512	0	0	0	0
AC022080.1	0.10425	0	0.198554	0	0	0.482496	0.101928	0	0.311131	0.147691	0	0.153237
AC022080.2	0	0	0.440824	0	0.380456	0	0	0	0.163849	0	0.203386	0.151224
AC022080.3	0	0	0	0	0	0	0	0	0	0	0	0
AC022106.1	0	0	0	0	0	0	0	0	0	0.0987958	0	0
AC022106.2	0	0	0	0	0	0	0	0	0	0	0	0
AC022121.1	0.137929	0	0	0	0	0	0	0	0	0.13538	0	0
AC022133.1	0	0	0	0.0022968	0.195849	0	0.113984	0	0	0	0	0
AC022137.1	3.12768	0	0	0.0233932	0	0	0	0	0	0.231613	0	0
AC022137.2	0	0	0	0	0	0	0	0	0	0	0	0
AC022137.3	4.28457	4.24667	3.121	6.19646	2.66085	3.11306	5.45434	3.26273	5.22143	5.07067	3.99627	3.7862
AC022145.2	0	0	0	0	0	0	0	0	0	0	0	0
AC022146.1	0	0	0.173487	0	0	0	0	0	0	0	0	0
AC022149.1	0	0	0	0.00175777	0	0	0	0	0	0	0	0
AC022149.2	0	0	0	0	0	0	0	0	0	0	0	0
AC022167.5	0.31197	0.0461786	0.672483	0.19655	0.533293	0.143197	0	0.299914	0.139351	0	0.348524	0.253664
AC022182.3	0.610347	0.179928	2.09265	0.367145	0.12715	0.62753	0.556158	0.283534	0.981339	0.603432	0.158108	0.752311
AC022202.1	0	0	0	0	0	0	0	0	0	0	0	0
AC022206.1	0	0	0	0	0	0.24486	0	0	0	0	0	0.253013
AC022210.1	0.291275	0	0.403388	0.161139	0	0.225647	0	0	0.544423	0	0	0.260149
AC022215.1	0	0.183649	0	0.200638	0	0.696321	0	0	0	0.237388	0	0.719506
AC022217.1	0	0	0.102522	0	0	0	0	0	0	0	0	0.104024
AC022217.4	0	0	0	0	0	0	0	0	0	0	0	0
AC022254.1	0	0	0	0	0	0	0	0	0	0	0	0
AC022296.1	0	0	0	0	0	0	0	0	0	0	0	0
AC022296.2	0	0	0	0	0	0	0	0	0	0	0	0
AC022306.1	0.234051	0.0355443	0.322618	0	0	0.141451	0.152829	0.0979032	0	0.0934268	0	0.145284
AC022325.1	0	0	0	0	0	0	0	0	0	0	0	0
AC022335.1	0	0	0	0	0	0	0	0	0	0	0	0
AC022336.1	0	0	0	0	0	0	0	0	0	0	0	0
AC022360.1	0	0	0	0	0	0	0	0	0	0	0	0
AC022364.2	0	0	0	0	0	0	0	0	0	0	0	0
AC022384.1	3.47855	1.17424	3.61694	0.530581	2.27803	3.30196	2.28462	2.31352	1.85029	2.89547	0.760695	2.38862
AC022387.2	0	0	0	0	0	0	0	0	0	0	0	0
AC022400.4	0	0.498974	0.316294	0	0.20538	0	0.268179	0	0	0	0	0
AC022400.7	2.92296	0.987981	1.21632	1.20316	0.819441	2.95998	2.568	1.84125	5.46832	2.65918	1.31452	3.29325
AC022404.1	0	0	0	0	0	0	0	0	0	0	0	0
AC022414.1	0.79787	0.384733	0.426732	0.772163	0.458033	0.796824	0.722432	1.0857	0.76408	0.72487	0.359049	0.725564
AC022415.1	6.35826	4.33915	7.40296	8.04709	4.80843	5.75812	5.27876	6.15727	10.3571	5.1106	5.33164	8.2225
AC022415.2	4.39653	3.51145	3.10984	5.00486	4.14486	4.20417	4.75301	4.77739	4.61181	6.00628	4.24935	4.70708
AC022432.1	0	0	0	0	0.184494	0	0	0	0	0	0	0
AC022441.3	0	0	0	0	0	0	0	0	0	0	0	0
AC022447.4	0	0	0	0	0	0	0	0	0	0	0	0
AC022483.1	0	0	0	0	0	0	0	0	0	0	0	0
AC022493.1	0	0	0	0	0	0	0	0	0	0	0	0
AC022493.2	0	0	0	0	0	0	0	0	0	0	0	0.16971
AC022494.1	0	0	0	0	0	0.104332	0	0	0.114373	0	0.0710106	0.108619
AC022506.1	0	0	0	0	0	0	0	0	0	0	0	0
AC022507.1	0	0	0	0	0	0	0	0	0	0	0.0324533	0
AC022523.2	0	0	0	0	0	0	0	0	0	0	0	0
AC022559.1	0	0	0	0	0	0	0	0	0.557559	0	0	0
AC022616.1	0	0	0	0	0	0	0	0	0	0	0	0
AC022616.2	0	0	0	0	0	0	0	0	0	0	0	0
AC022616.3	0	0	0	0	0	0	0	0	0	0	0	0
AC022616.4	0	0	0	0	0	0	0	0	0	0	0	0
AC022616.5	0	0	0	0	0	0	0	0	0	0	0	0
AC022616.6	0	0	0	0	0	0	0	0	0	0	0	0
AC022616.7	0	0	0	0	0	0	0	0	0	0	0	0
AC022616.8	0	0	0	0	0	0	0	0	0	0	0	0
AC022634.1	0	0	0	0	0	0	0	0	0	0	0	0
AC022655.2	0	0	0	0	0	0	0	0	0	0	0	0
AC022662.1	0.542063	0.205801	0.26091	1.34904	0.169418	0.52021	0.22122	0.188953	0.852589	0	0.722827	1.07506
AC022690.1	0	0	0	0	0	0	0	0	0	0	0	0
AC022695.1	0	0	0	0	0	0	0	0	0	0	0	0
AC022709.1	0	0	0	0	0	0	0	0	0	0	0	0
AC022730.1	0	0	0	0	0	0	0	0	0	0	0.0940103	0
AC022730.2	0	0	0	0	0	0	0	0	0	0	0	0
AC022748.1	0	0	0	0	0	0	0	0	0	0	0	0
AC022748.2	0.188231	0.469671	0.181201	0.356687	0.716706	0.275087	0.972505	0.356381	0.191354	0.562691	0.477789	0.232761
AC022748.3	0	0	0.333604	0	0	0.332575	0	0	0	0	0	0
AC022784.4	0	0	0	0	0	0	0	0	0	0	0	0
AC022790.1	0	0	0	0	0	0	0	0	0	0	0	0
AC022795.1	0	0.16458	1.27039	0	0	2.99907	0	0	1.70893	0	0.114586	1.25057
AC022826.1	0	0.144706	0	0.0790465	0.119124	0.183887	0.155548	0	0.0999142	0.0935249	0.158182	0.356709
AC022826.2	2.13402	3.3702	0.752405	0.413873	1.05248	0	1.82227	4.1326	1.11986	0.539933	2.05154	0.244855
AC022832.1	0	0	0	0	0	0	0	0	0	0	0	0
AC022868.1	0	0	0	0	0	0	0.181233	0.15463	0	0	0	0
AC022878.1	0	0	0	0	0	0	0	0	0	0	0	0
AC022880.1	0	0	0	0	0	0	0	0	0	0	0	0
AC022880.2	0	0	0	0	0	0	0	0	0	0	0	0
AC022882.1	0	0	0	0	0	0	0	0	0	0	0	0
AC022905.1	0.0974473	0.0711362	0.0237675	0	0.01464	0	0	0.0358702	0.0245584	0.0493637	0.0624621	0.028106
AC022916.3	0	0	0	0	0	0	0	0	0	0	0	0
AC022960.3	0	0	0	0	0	0	0	0	0	0	0	0
AC022968.1	0	0	0	0	0	0	0	0	0	0	0	0
AC022973.1	0	0	0.133854	0	0	0.133431	0	0.0969269	0	0	0	0.137885
AC023043.2	0.0731658	0	0	0	0	0.0702162	0.119438	0	0.153439	0	0	0.217662
AC023043.3	0	0	0	0	0	0	0	0	0	0	0	0
AC023050.1	0	0	0	0	0	0	0	0	0	0	0	0
AC023050.2	0	0	0	0	0	0	0	0	0	0	0	0
AC023050.3	0	0	0	0	0	0	0	0	0	0	0	0
AC023050.4	0.106667	0.144484	0.102986	0.132732	0.100014	0.155359	0.0435317	0.111547	0	0.052348	0	0.106707
AC023051.2	0	0	0	0	0	0	0	0	0	0	0	0
AC023055.1	0.864413	1.2907	2.49639	0.106279	2.41919	2.63872	3.4265	0.492455	2.20448	2.25966	0.185935	3.70615
AC023078.1	0	0	0	0	0	0	0	0	0	0	0	0
AC023078.2	0	0	0	0	0	0	0	0	0	0	0	0
AC023078.3	0	0	0	0	0	0	0	0	0	0	0	0
AC023078.4	0	0	0	0	0	0	0	0	0	0	0	0
AC023078.6	0	0	0	0	0	0	0	0	0	0	0	0
AC023078.7	0	0	0	0	0	0	0	0	0	0	0	0
AC023128.2	0	0	0.0583573	0	0	0	0	0	0	0	0	0
AC023141.1	0	0	0	0	0	0	0	0	0	0	0	0
AC023141.10	0	0	0	0	0	0	0	0	0	0	0	0
AC023141.11	0	0	0	0	0	0	0	0	0	0	0	0
AC023141.12	0	0	0	0	0	0	0	0	0	0	0	0
AC023141.13	0	0	0	0	0	0	0	0	0	0	0	0
AC023141.2	0	0	0	0	0	0	0	0	0	0	0	0
AC023141.3	0	0	0	0	0	0	0	0	0	0	0	0
AC023141.4	0	0	0	0	0.171419	0	0	0	0	0.269165	0.182841	0
AC023141.5	0	0	0	0	0	0	0	0	0	0	0	0
AC023141.6	0	0	0	0	0.165553	0	0.216173	0.184642	0.277713	0.259953	0.708729	0.525268
AC023141.7	0	0	0	0	0.261502	0	0.235258	0.308838	0	0	0	0.207425
AC023141.8	0	0	0	0	0	0	0	0	0	0	0	0
AC023141.9	0	0	0	0	0	0	0	0.143671	0	0	0	0
AC023157.1	0	0.161252	0	0.704678	0.132744	0.611626	0.173333	0	0.223277	1.04219	0.14159	0.843272
AC023157.2	0	0	0	0	0	0	0	0.800477	0	0	0	0
AC023161.2	0	0	0	0	0	0.0987376	0	0	0.107608	0	0	0.204543
AC023162.1	0	0	0	0	0	0	0	0	0.182595	0	0	0
AC023194.1	0	0	0	0.24694	0.372141	0	0	0.207526	0.312131	0	0.198469	0.295183
AC023194.2	0	0	1.01243	0	0	0.806685	0	0.146267	2.03368	0	0	1.04238
AC023206.1	0	0	0	0	0	0	0	0	0	0	0	0
AC023232.1	0	0	0	0	0.206354	0	0	0	0	0	0	0.327361
AC023245.1	0	0	0	0	0	0	0	0	0	0	0	0
AC023245.2	0	0	0	0	0	0	0	0	0	0	0	0
AC023271.1	0	0	0	0	0	0	0	0	0	0	0	0
AC023274.1	0	0	0	0	0	0	0	0	0	0	0	0
AC023274.2	0	0	0	0	0	0	0	0	0	0	0	0
AC023310.1	0	0	0	0	0.132027	0	0	0	0	0	0	0
AC023310.2	0	0	0	0	0	0	0	0	0	0	0	0
AC023310.3	0	0	0	0	0	0	0	0	0	0	0	0
AC023347.2	0	0	0	0	0	0	0	0	0	0	0	0
AC023389.2	0	0	0	0	0	0	0	0	0	0	0.0527138	0.156803
AC023424.1	0	0	0	0	0	0.347254	0.14767	0	0.189709	0	0	0.538225
AC023424.2	0.0990887	0	0.191068	0.0821998	0	0.0952298	0.080882	0	0	0	0	0.0983995
AC023442.1	0	0	0	0	0	0	0	0	0	0	0	0
AC023449.1	0	0	0	0	0	0	0	0	0	0	0	0
AC023490.2	0	0	0	0	0	0	0	0	0	0	0	0.174425
AC023490.4	0	0	0	0	0	0	0	0	0	0	0	0
AC023491.1	0	0	0	0	0	0	0	0	0	0	0	0
AC023491.2	0	0	0.0161763	0	0	0	0.0258404	0.0104407	0	0	0	0
AC023509.4	0	0	0	0	0	0	0	0	0	0	0	0
AC023511.2	0	0	0	0	0	0	0	0	0	0	0	0
AC023512.1	0	0	0.484343	0	0	0.162237	0	0.228945	0.537084	0	0	0.168593
AC023513.1	0	0	0	0	0	0	0	0	0	0	0	0
AC023538.1	0	0	0	0	0	0	0	0	0	0	0	0
AC023575.1	0	0	0	0	0	0	0	0	0	0	0.163527	0
AC023632.1	0	0	0	0.191972	0	0	0	0.161332	0	0	0	0
AC023632.3	0	0	0	0	0	0	0	0	0	0	0	0
AC023632.4	0	0	0	0	0	0	0	0	0	0	0	0
AC023790.1	0	0	0	0	0	0	0	0	0	0	0	0
AC023794.4	2.29135	1.13632	0.448814	1.09429	0.423264	2.68786	1.75476	0.998393	3.15604	2.62451	1.90964	1.32526
AC023813.2	0	0	0	0	0	0	0	0	0	0	0	0
AC023824.2	0	0	0	0	0	0	0	0	0	0	0	0
AC023825.1	0	0	0	0	0	0	0	0	0	0	0	0
AC023827.1	0	0	0	0	0	0	0	0	0	0	0	0
AC023886.2	0.251553	0	0.765118	0.40449	0	0	0	0	0.842426	0	0.312174	0.265764
AC023906.1	0	0	0	0	0	0	0	0	0	0	0	0
AC023932.1	0	0	0	0	0	0	0	0	0	0	0	0
AC023934.1	0.0980209	0.0687461	0.0291792	0	0.0766654	0.0288909	0.0736747	0.0420493	0.0315681	0.0893802	0.0401215	0.0298404
AC023968.1	0	0	0	0	0	0	0	0	0	0	0	0
AC023968.2	0	0	0	0	0	0.0694524	0	0	0.0755296	0	0	0.142958
AC024067.1	0	0	0	0	0	0	0	0	0	0	0	0
AC024082.1	0	0	0.107285	0	0	0.106954	0	0	0	0	0	0.110515
AC024082.2	0	0	0	0	0	0	0	0	0	0	0	0
AC024085.1	0	0	0.18747	0	0	0	0	0	0	0	0	0
AC024153.1	0	0	0	0	0	0	0	0	0	0	0	0
AC024224.1	0	0	0	0	0	0	0	0	0	0	0	0
AC024255.1	0	0	0	0	0	0	0	0	0	0	0	0
AC024257.2	0	0	0	0	0	0	0	0	0	0	0	0
AC024267.2	0.203075	0	0	0	0	0	0	0	0	0	0	0
AC024270.1	0	0	0.204952	0	0	0.202899	0	0	0	0	0	0.209499
AC024288.1	0	0	0	0	0	0	0	0	0	0	0	0
AC024293.1	0.372831	1.96631	0.60993	0	1.24303	2.92865	0.963456	1.1978	1.97317	0.780106	0.345481	1.24148
AC024341.1	0	0	0	0	0	0	0	0	0	0	0	0
AC024405.1	0	0	0.0694567	0	0.0449789	0.0695892	0	0	0.226742	0	0	0
AC024405.2	0.283916	0.287446	0.364417	0.314467	0.295786	0.363293	0.308982	0.329893	0.496177	0.650227	0.504792	0.375389
AC024451.1	0	0	0	0	0	0	0	0	0.103615	0	0	0
AC024451.2	0	0	0.0653837	0	0.0421079	0	0	0	0	0	0	0.067573
AC024451.3	0	0	0	0	0	0	0	0	0	0	0	0
AC024475.2	0	0	0	0	0	0	0	0	0	0	0	0
AC024558.1	0	0	0	0	0	0	0	0	0	0	0	0
AC024560.2	0.0980987	0	0.292772	0.0406689	0.122617	0	0.0399525	0	0.214625	0	0.120535	0.199317
AC024563.2	0	0	0	0	0	0	0	0.119313	0.179454	0	0	0
AC024568.1	0.25505	0.121066	0.476985	0.188571	0.278994	0.19194	0.215878	0.155498	0.368791	0.281525	0.290486	0.484763
AC024581.2	0	0	0	0	0	0	0	0	0	0	0	0
AC024587.1	0	0	0	0	0	0	0	0	0.10613	0	0	0.133625
AC024589.1	0	0	0	0	0	0	0	0	0	0	0	0
AC024589.2	0	0	0	0	0	0	0	0	0	0	0	0
AC024592.3	1.47788	1.03949	1.65998	0.878288	1.11182	0	0.327655	1.74235	0.103307	0.741029	0.639324	2.29759
AC024614.3	0	0	0	0	0	0	0	0	0	0	0	0
AC024619.4	0	0	0	0	0	0	0	0.200731	0.611371	0	0	0
AC024681.1	0	0	0	0	0	0	0	0	0	0	0	0
AC024884.1	0.214322	0	0	0	0	0.617046	0	0	0	0	0	0
AC024937.1	0	0	0	0	0	0	0	0	0	0	0	0
AC024937.2	0	0	0	0	0	0	0	0	0	0	0	0
AC024940.2	20.066	26.5253	6.262	29.1433	15.0835	13.1768	9.54304	10.6346	6.46567	16.8793	14.1527	8.93532
AC024940.3	0.592093	0.248948	2.7422	0.163655	0.164102	1.70853	0.107433	0.137195	2.15787	0.129605	0.26265	1.81366
AC024940.4	0	0	0	0	0	0	0	0	0	0	0	0
AC024940.5	0	0	0	0	0	0	0	0	0	0	0	0
AC024995.1	0	0	0	0	0	2.66158	0	0	5.86451	0	0	2.75797
AC025030.1	0	0	0	0	0	0	0	0	0	0	0	0
AC025033.1	0	0	0	0	0	0	0	0	0	0	0	0
AC025040.2	0	0.0304106	0	0	0	0	0.0334104	0	0	0	0.0542747	0.0411703
AC025048.3	0	0.427397	0	0	0.703675	0	0	0	0	0	0.25635	0.190635
AC025048.5	0	0	0	0	0	0	0	0	0	0	0	0
AC025048.6	0.788771	0	0.902166	3.23864	3.40844	0.101797	0.647432	0.455232	5.07597	2.89878	1.93004	4.88718
AC025062.1	0	0	0.590839	0	0	1.04705	0.0997695	0.0852072	0.772355	0	0	1.09565
AC025062.2	0	0	0	0	0	0	0	0	0	0.114709	0	0
AC025161.1	0	0	0.930615	0	0	0.666645	0	0	0.724885	0	0	0.822308
AC025165.3	0.479577	1.03514	0.865218	0.851929	0.571125	0.784409	1.32859	1.09114	0	0	0.613713	0.378475
AC025181.1	0	0.154651	2.35348	0	0	2.73671	0	0	1.28198	0	0	2.02084
AC025186.1	0	0	0	0	0	0	0	0	0	0	0	0
AC025198.1	0	0	0	0.174105	0.1295	0	0	0	0	0	0	0
AC025252.2	0.488232	0	0.156666	0	0	0	0	0	0	0	0	0
AC025259.2	0	0	0	0	0	0	0	0.0695705	0	0	0.133069	0
AC025260.1	0	0	0	0	0	0	0	0	0	0	0	0
AC025263.2	0	0	0	0	0	0	0.182752	0.13211	0	1.8e-08	0	0
[truncated: 33,587 more rows]
