# Supplementary material for: ARID1A-BAF coordinates ZIC2 genomic occupancy for epithelial-to-mesenchymal transition in cranial neural crest specification
Source: Am J Hum Genet. 2024 Sep 2;111(10):2232–52. doi: 10.1016/j.ajhg.2024.07.022 (PMC11480806; doi:10.1016/j.ajhg.2024.07.022)
Supplement: Table S4. TPMs of annotated genes CTRL and CSS lines cultured in CNCC late maintenance media [file mmc5.xlsx]

## Sheet: ARID1A_D14CNCClate_tpm
Table S4 - TPMs of annotated genes CTRL and CSS lines cultured in CNCC late maintenance media.
Gene_Name	CTRL1_D14CNCC_late_rep1	CTRL1_D14CNCC_late_rep1	CTRL2_D14CNCC_late_rep2	CTRL2_D14CNCC_late_rep3	CSS1_D14CNCC_late_rep1	CSS1_D14CNCC_late_rep2	CSS1_D14CNCC_late_rep3	CSS2_D14CNCC_late_rep1	CSS2_D14CNCC_late_rep2	CSS2_D14CNCC_late_rep3
DEC1	0.680184	0.61916	0.58672	0.391835	0.528615	0.695569	1.1646	1.07254	0.795938	1.71171
MARCH1	14.727	5.08766	8.85094	2.50011	10.9461	12.0399	18.6023	2.8157	3.80248	3.51487
SEPT1	1.72681	3.20551	3.37402	3.74506	3.36921	5.24674	1.24772	3.62751	4.14157	3.9287
MARCH10	0.0897524	0.663818	0.715736	0.171363	0.624964	0.0666269	0	0.537927	0.536756	0
SEPT10	60.8984	63.2936	67.0465	61.2979	72.8975	98.834	178.763	72.1149	79.0253	89.262
MARCH11	0	0.212344	0.0572015	0.050095	0	0.0455859	0	0	0.199705	0
SEPT11	126.84	80.1949	99.2372	96.0506	106.65	252.523	414.261	73.1573	80.1687	84.6364
SEPT12	0	0	0.176968	0.309965	0	0.335373	0	0.372174	1.36682	0.244131
SEPT14	0.722894	0.433284	0.314095	0.412751	0.482179	1.41908	5.31417	0.2641	0.332295	0.346478
MARCH2	12.6844	12.0495	14.7743	8.38648	17.1508	23.4717	22.2637	10.7842	12.1824	9.97149
SEPT2	243.659	243.694	268.081	277.538	283.342	307.776	404.658	225.532	237.263	256.915
MARCH3	2.55348	2.13323	2.48401	0.712304	9.00444	1.05534	0	2.33212	1.3029	2.00487
SEPT3	4.86986	4.72785	4.63214	4.2698	1.9788	12.5468	11.9048	5.43714	6.33477	5.72402
MARCH4	2.66924	1.0074	1.31647	0.157134	10.8561	0.190653	0	0.0670518	0.105457	0.17593
SEPT4	1.16027	1.74867	1.68377	1.61063	1.55505	1.58438	1.0633	4.26866	3.90716	4.91851
MARCH5	40.306	45.2595	46.2568	51.9494	41.2172	35.3799	38.8653	42.1258	38.7116	45.3367
SEPT5	6.99168	8.4182	6.94651	11.1498	5.03262	28.6461	12.7444	12.6489	13.8463	10.3386
MARCH6	49.6085	57.4387	51.5572	56.5255	51.8805	78.2114	121.148	51.084	48.9872	62.6457
SEPT6	33.9462	55.2039	58.0578	48.1614	34.9357	92.6756	88.1582	48.8633	47.5696	48.3361
MARCH7	68.7518	58.4047	60.4532	45.7179	73.8182	84.5739	157.063	58.7644	59.9295	75.0486
SEPT7	226.095	244.574	241.914	296.339	261.471	345.063	921.497	240.113	235.149	268.545
MARCH8	6.07889	7.24132	7.62786	8.65742	4.295	6.15592	6.19491	7.26373	9.91429	7.87091
SEPT8	35.6788	45.7911	51.9762	38.4828	43.0878	70.6672	52.5211	59.7783	61.1955	64.1717
MARCH9	2.96488	4.81536	4.77539	2.78303	5.97451	4.00301	1.43134	4.40796	3.60431	3.78141
SEPT9	253.465	307.121	340.976	481.06	277.168	222.948	88.6967	328.497	349.333	339.178
A1BG	33.9672	86.367	77.0749	94.1956	45.2908	25.0768	3.74943	69.6532	70.6113	51.1285
A1CF	0.0189608	0	0	0	0.0832612	0.0167751	0	0.0176991	0	0.0232198
A2M	16.7854	0.239127	0.437954	0.517243	0.297435	2.77099	8.2728	0.01697	0.196242	0.689288
A2ML1	0.32153	0.520191	1.14264	0.243484	0.837926	0.18883	0.945934	1.03003	2.4025	1.37374
A2MP1	0	0	0	0	0	0	0	0	0	0
A3GALT2	0	0	0.202888	0	0	0.161689	0	0	0	0
A4GALT	5.25028	0.898568	1.28995	1.11794	2.74221	0.78286	1.59271	1.33539	0.774065	0.564271
A4GNT	0	0	0	0	0.0418022	0	0	0	0	0
AAAS	85.2053	82.0406	84.6626	82.3806	75.8033	79.3386	40.6234	100.147	98.6327	89.3826
AACS	21.9106	27.449	28.2153	30.3438	25.3797	24.6433	13.6757	42.6678	43.3354	43.3845
AACSP1	0.0841341	0.0610441	0.140131	0.122722	0.0258145	0.298493	0.273563	0.643864	1.11841	0.507317
AADAC	0.0388181	0.281648	0.298514	0	0.28585	0	0	0.378272	0.315812	0.329291
AADACL2	0.0363218	0	0.0201655	0	0.0148593	0.0482117	0	0.0169558	0.021334	0
AADACL3	0.384513	0	0.0512347	0.0224347	0.588034	0.0408307	0	0.129239	0.230253	0.0847756
AADACL4	0	0	0	0	0	0	0	0	0	0
AADACP1	0	0	0	0	0	0	0	0	0	0
AADAT	17.6942	10.6352	10.9415	13.2911	16.8762	31.9305	50.7698	9.62191	8.85717	11.1068
AAGAB	44.7844	25.0548	22.9637	20.0696	41.9241	26.5123	28.749	20.8962	23.6491	23.2074
AAK1	7.71318	7.12084	9.33909	9.71093	12.1454	16.0194	11.099	8.96032	7.68119	9.37881
AAMDC	22.6206	22.8427	25.6599	24.7832	24.1608	14.9392	16.8198	21.3369	22.3409	21.6592
AAMP	79.651	61.9791	60.2065	58.1466	62.5135	45.4154	15.9039	52.8676	47.3664	50.7888
AANAT	0.286143	0.0912178	0.238295	0.20869	0	0.165845	0	0.13205	0.504207	0
AAR2	31.2898	19.542	19.9576	20.9728	25.4531	18.9394	9.94636	23.2805	23.6492	20.8882
AARD	1.0436	0.393919	0.298722	1.42294	0.671963	1.45779	1.68933	0.862203	0.718155	0.856982
AARS	97.1876	149.197	157.037	79.7073	108.199	218.566	104.42	149.229	140.193	148.172
AARS2	15.3342	11.4093	13.4285	14.6487	12.2051	12.7009	4.45576	10.6618	11.0284	10.0632
AARSD1	46.9917	44.1555	46.4632	50.3926	37.2745	57.9078	50.3628	48.7232	41.1095	53.577
AARSP1	0	0	0	0	0	0	0	0	0	0
AASDH	8.21607	7.43773	7.41058	6.33781	6.49576	9.75937	17.6713	6.29353	5.87411	7.17171
AASDHPPT	37.447	28.784	28.0091	26.6054	39.2289	47.5502	73.5989	28.364	28.3106	29.4139
AASS	21.6489	21.3105	22.9758	21.7521	18.8608	37.3073	61.6468	19.752	22.8737	24.7719
AATF	48.9417	37.6017	33.1941	29.6597	43.9056	30.2266	27.4119	35.2598	32.5789	36.5804
AATK	0.701394	0.438924	0.473304	0.678711	0.361388	0.684147	1.10552	0.812861	0.77416	0.558428
ABAT	2.40429	1.5768	2.24936	1.82338	2.39421	3.27114	1.948	2.49163	2.08792	2.22538
ABBA01000935.2	0	0	0	0	0	0	0	0	0	0
ABBA01006766.1	0	0	0	0	0	0	0	0	0	0
ABCA1	0.945249	3.79034	5.0585	11.1281	3.8716	2.17601	3.07677	2.30292	2.50334	2.65129
ABCA10	0.34193	0.120593	0.218427	0.24563	0.206199	0.346589	0.248472	0.166283	0.511808	0
ABCA11P	7.62708	3.77184	4.67143	5.76028	6.7283	8.84487	9.50811	4.03355	1.88069	2.76776
ABCA12	0.165653	0.0121014	0.055559	0.0182805	0.143289	0.0110692	0	0.0233579	0	0.0230259
ABCA13	0.0516469	0.0381829	0.0888047	0.0386634	0.182363	0.070004	0.546054	0.075301	0.0713018	0.101255
ABCA17P	0	0.213944	0.244965	0	0	0	0	0.310561	0.292951	0.270911
ABCA2	3.49148	14.3609	10.4549	15.7754	8.84703	21.1691	8.63218	9.41912	9.67257	9.14029
ABCA3	0.459949	0.444959	0.398175	0.0793876	0.777157	0.86129	0	0.55922	0.390044	0.674443
ABCA4	3.86579	17.7242	19.1496	38.7537	4.37825	24.1094	14.3223	9.18612	10.0429	11.1832
ABCA5	2.41075	3.87893	5.13119	5.07734	2.02554	2.74025	5.82141	3.10912	3.20605	2.00581
ABCA6	0.147571	0.0918691	0.166244	0.104304	0.00875015	0.104461	0.18546	0.0815827	0.062973	0.039317
ABCA7	6.32737	7.02962	6.22749	3.38478	5.08213	2.62133	0	7.21567	9.43619	8.3908
ABCA8	0.605372	1.70385	2.80924	4.57751	0.413538	0.646461	0.485629	1.15314	0.508391	0.899276
ABCA9	2.04817	1.34946	2.18131	3.74602	0.897921	1.85337	1.91668	0.446398	0.237723	0.646888
ABCB1	0.322064	0.117637	0	0.148434	0.208689	0	0	0.289442	0.0228873	0
ABCB10	10.142	5.33204	6.1825	6.50928	10.6852	10.8764	12.8758	5.73773	5.77007	6.04434
ABCB10P1	0	0	0	0	0	0	0	0	0	0
ABCB10P3	0.0417262	0	1.24e-08	0	0	0	0	0	0	0
ABCB10P4	0.00564631	0.0067701	4.91e-09	0	0	0	0	0	0	0
ABCB11	0.260897	0.0343643	0	0.0246273	0	0.350967	0	0.0191303	0.0306407	0.0240751
ABCB4	0.356882	1.93505	1.66211	1.98379	0.200751	2.37167	0.773606	1.32682	1.24653	2.49302
ABCB5	0.210503	0.0293794	0.0443029	0.0776362	0.0326453	0.182424	0.345951	0.103112	0.111533	0.197083
ABCB6	15.4305	13.5995	15.8218	19.7095	18.8498	37.574	11.1863	14.0112	16.8144	15.3429
ABCB7	21.6249	39.7723	39.1034	38.4045	24.3742	23.9329	36.1235	49.9765	48.0673	50.1979
ABCB8	19.4973	10.7158	11.932	14.4407	25.2136	19.9582	11.3467	12.9932	11.7983	12.6642
ABCB9	4.13449	3.05441	2.77411	3.68328	3.51618	4.38036	2.50403	3.56078	4.4798	3.39234
ABCC1	6.24085	7.79797	9.80897	11.2807	11.9753	10.0906	3.24688	7.36289	7.30592	8.03402
ABCC10	14.3507	17.4634	18.7747	20.5562	20.9249	26.6296	12.4833	17.6479	22.0188	17.519
ABCC11	0.213494	0.0964632	0.166079	0.30719	0	0.216748	0	0.182138	0.0585674	0.0611846
ABCC12	0	0	0	0	0.0186141	0	0	0.018803	0	0.0493359
ABCC13	0.0288567	0	0.0360157	0	0.0530776	0.0191515	0	0.0302831	0	0
ABCC2	0.40233	0.0743569	0.389848	0.788393	0.251554	0.972077	0	0.231609	0.486384	0.33772
ABCC3	0.609522	1.15897	0.955119	0.610492	0.976115	0.274285	0.34124	0.927933	2.85938	0.637726
ABCC4	5.56765	2.45393	3.48391	5.01354	8.9767	8.34749	8.08124	2.17782	1.70739	2.4371
ABCC5	19.3853	21.7091	23.5669	17.0208	24.7294	29.4537	17.8085	24.554	25.2536	28.7973
ABCC6	1.29229	1.50503	0.496463	1.083	1.18451	2.78168	2.62625	1.32996	1.33426	1.28328
ABCC6P1	0.979692	1.99308	1.51242	1.47874	0.359511	0.561416	0	2.03833	2.25174	2.31194
ABCC6P2	1.62087	1.9294	1.81409	3.47284	0.881448	2.18482	3.61334	1.91129	2.00375	2.70754
ABCC8	0.215272	0.312094	0.522503	0.44847	0.302561	0.172369	0	0.331031	0.113798	0.036542
ABCC9	1.96055	0.506171	0.540484	0.514244	1.29177	1.00319	2.06245	1.436	0.796061	1.97708
ABCD1	3.95522	3.87759	4.0267	6.5378	5.1164	11.7069	3.28708	4.80253	5.71015	5.55832
ABCD1P2	0	0	0	0	0	0	0	0	0	0
ABCD1P3	0	0	0	0.158777	0	0	0	0	0	0
ABCD1P4	0	0	0	0	0	0	0	0	0	0
ABCD1P5	0	0	0	0	0	0	0	0	0	0
ABCD2	0.0371944	0	0	0	0.0456487	0.0740548	0.483752	0.039067	0	0.0683369
ABCD3	24.8595	20.1358	20.0288	20.0466	26.2471	20.2219	36.6596	16.6705	17.8369	19.5747
ABCD4	52.1556	57.2936	59.6876	60.5189	48.5874	91.5662	42.2879	54.4865	51.0401	48.6513
ABCE1	100.26	80.6513	87.1247	89.2148	123.657	106.796	175.501	69.7684	68.3436	79.8474
ABCF1	5.65538	2.86177	3.47848	4.15166	4.8085	3.44292	6.08996	4.68356	1.98216	4.69124
ABCF2	53.6389	34.4624	30.7996	30.2001	50.8368	47.4298	35.2934	31.6319	29.9675	31.2774
ABCF2P1	0	0	0	0	0	0.085663	0	0	0	0
ABCF2P2	0	0	0	0	0	0	0	0	0	0
ABCF3	32.1728	20.9497	26.7815	35.2809	27.7255	33.2536	16.1994	24.8842	22.7932	22.7779
ABCG1	0.591201	0.179045	0.187114	0.411013	0.0465452	0.809158	0	0.22548	0.223492	0.212049
ABCG2	110.274	82.2784	82.6843	39.6752	49.6596	19.2701	23.6489	26.2479	28.5421	29.984
ABCG4	0.578128	0.610341	0.838532	1.0641	0.584994	0.905474	2.06564	1.51136	1.56995	1.09395
ABCG5	0	0	0	0	0.0719211	0.025928	0	0.0349512	0.0344199	0
ABCG8	0.18741	0.153545	0.124521	0.240809	0.0881717	0.361236	0.463529	0.204316	0.311855	0.188278
ABHD1	0.0602298	0.141204	0.324144	0.247953	0.13521	0.481374	0.250229	0.264917	0.302783	0.202899
ABHD10	25.0935	26.7992	26.1474	28.3077	24.8149	25.0702	35.554	27.3859	28.8586	36.1457
ABHD11	23.2538	14.7381	13.717	12.4611	22.3347	14.3843	5.07489	11.1844	14.9665	11.1032
ABHD11-AS1	0	0.142645	0.338986	0	0	0	0	0.57006	0.358629	0
ABHD12	67.1169	58.8278	59.8008	43.2047	54.4548	44.5916	23.8394	49.3505	48.1946	48.1344
ABHD12B	3.89718	1.3187	1.70075	1.22694	1.26214	1.0701	0.968758	2.45199	2.8746	1.8957
ABHD13	6.02382	5.92357	5.8067	6.96814	5.60572	6.54594	12.1968	6.07217	4.97675	7.01349
ABHD14A	16.2196	10.6586	9.93891	21.2258	13.5648	19.4108	7.84179	15.6767	12.5908	12.3199
ABHD14A-ACY1	2.65662	0.573362	1.29434	1.30272	0.696882	6.11911	10.2981	1.6387	1.24849	1.83274
ABHD14B	9.79004	11.4506	12.1795	15.1234	16.7385	25.025	11.3832	11.3527	11.1623	9.38652
ABHD15	0.744644	0.540076	0.73472	0.394863	1.16281	0.449206	0.219939	0.56849	0.693714	0.715301
ABHD16A	1.43376	1.93449	0.690974	1.73173	1.10016	2.17498	4.7544	0.727884	0.966122	0.773466
ABHD16B	0	0	0	0	0	0	0	0	0	0
ABHD17A	56.243	45.3483	43.6361	56.7072	43.5491	24.5527	6.00936	49.3665	47.6546	41.8873
ABHD17AP1	0	0.143375	0	0	0.105544	0	0	0	0	0
ABHD17AP3	0.0570772	0	0	0	0	0	0	0	0	0
ABHD17AP4	0	0	0	0	0	0	0	0	0.14617	0
ABHD17AP5	0	0	0	0	0	0	0	0	0	0
ABHD17AP6	0	0	0	0	0	0	0	0	0	0
ABHD17AP7	0	0	0	0	0	0	0	0	0	0
ABHD17AP8	0	0	0	0	0	0	0	0	0	0
ABHD17AP9	0	0	0	0	0	0	0	0	0	0
ABHD17B	17.1498	13.882	13.3255	12.9929	16.1276	15.6954	27.5023	13.1056	14.4643	16.2517
ABHD17C	11.1576	11.0784	13.6975	9.93924	15.5219	10.9052	9.8825	11.1492	13.6292	13.6346
ABHD18	6.38219	8.15969	11.7392	8.94402	7.62274	7.71955	10.0133	8.65944	7.1963	10.2885
ABHD2	8.95672	7.01451	8.34015	8.73939	13.0561	7.46467	5.85195	6.42727	7.08714	7.24069
ABHD3	14.1098	6.56417	7.11327	8.33621	10.6534	15.8217	22.1672	9.15008	6.73369	8.6622
ABHD4	14.6504	22.7927	23.8614	16.7735	18.5807	13.9017	10.7511	23.5418	25.1846	25.7907
ABHD5	10.5975	8.06287	9.11544	4.24886	11.4626	5.83063	12.2275	6.45529	7.06518	8.9334
ABHD6	2.56982	3.17813	3.38369	3.97329	2.54616	6.12266	3.89005	3.77194	3.79258	5.25889
ABHD8	10.9256	9.20576	9.58788	3.08451	12.5079	5.34084	0.381988	5.10031	6.35237	5.45009
ABI1	39.6794	29.2511	39.3776	26.4928	44.308	21.0954	20.7501	27.2316	29.7537	27.0398
ABI1P1	0	0	0	0	0	0	0	0	0	0
ABI2	83.1633	135.336	147.513	125.041	85.7594	86.1326	53.9356	122.494	128.278	136.692
ABI3	4.68248	2.72231	2.21808	5.12384	3.88668	1.83851	0	0.668364	1.14349	0.932012
ABI3BP	1.4271	4.32986	3.34662	2.05782	1.17082	14.6864	10.753	2.65432	3.699	3.58462
ABL1	34.9293	39.2764	44.0524	47.5559	25.1797	60.1729	24.209	30.4895	34.6649	31.7911
ABL2	7.32247	4.17563	5.10426	6.34696	8.18015	5.74311	4.73224	3.54127	4.19418	5.5562
ABLIM1	19.3788	10.2563	11.6633	14.1751	15.3184	35.6251	31.0193	7.41805	7.5437	6.52765
ABLIM2	0.45098	0.0448528	0.0514814	0.0883754	0.151482	0.160841	0.300821	0.0739919	0.10676	0
ABLIM3	0.430575	0.623982	0.248504	0.184892	1.35108	0.483058	0.835279	0.292528	0.264056	0.689565
ABO	0.578009	2.48497	1.79345	3.16503	2.37676	2.02506	0.615307	2.3249	2.4321	2.61227
ABR	1.30885	1.22176	1.14503	2.43296	1.03248	1.88809	0.780354	1.22166	1.40967	0.85506
ABRA	0.0431344	0	0	0	0.0264695	0.176023	0	0.030204	0.0380558	0.0792505
ABRACL	132.874	77.5964	78.6734	37.63	111.188	40.6812	88.1297	49.2618	48.4587	50.8483
ABRAXAS1	31.623	48.7101	48.8851	48.8489	30.4803	45.5751	83.9885	53.557	52.8863	56.882
ABRAXAS2	15.5284	14.8185	15.8724	13.081	17.2359	15.472	19.5701	13.4303	15.5194	16.1818
ABT1	24.7398	16.7808	17.1803	17.8082	19.5333	15.5367	8.38482	16.0822	15.0874	14.7689
ABT1P1	0.23213	0	0	0	0	0.102706	0	0	0	0
ABTB1	4.23028	2.85471	2.9447	1.62122	3.18102	2.52678	2.31796	2.83982	3.19112	2.71581
ABTB2	2.87146	2.10077	2.29167	3.14132	9.36836	2.31862	0.622439	2.88198	3.16234	2.90164
AC000041.1	0	0	0	0	0	0	0	0	0	0
AC000077.1	0	0	0	0	0	0	0	0	0	0
AC000078.1	0	0	0	0	0	0	0	0.133137	0	0
AC000081.1	0	0	0	0	0	0	0	0	0	0
AC000089.1	0	0.115453	0	0.116104	0.0976725	0	0	0	0	0
AC000093.1	1.31733	0.714051	0.509341	1.72753	0.80301	5.397	0.853403	2.16603	3.5347	2.79809
AC000095.1	0	0.104844	0	0.105388	0	0	0	0	0	0
AC000095.2	0	0	0	1.05391	0.886764	1.9181	0	1.01188	0	1.3275
AC000095.3	0.0351369	0	0.0585229	0.205009	0.129371	0.139917	0.456993	0.0984158	0.0619141	0.0645567
AC000111.1	0	0	0	0	0	0	0	0	0	0
AC000111.2	0	0	0	0	0	0	0	0	0	0
AC000120.2	0.136844	0.176233	0.219296	0	0.0490618	0	0	0.205338	0	0.125608
AC000120.3	2.42942	0.539439	3.25654	0.0663138	0.715925	2.07121	15.3252	1.35784	2.70964	0.251823
AC000362.1	0	0	0	0	0	0	0	0	0	0
AC000367.1	0.273287	0.198286	0.289014	0.26462	0.0838514	0.27206	0.444298	0.35143	0.120388	0.313817
AC000374.1	0	0	0	0	0	0	0	0	0	0
AC001226.2	1.60681	1.16767	2.36788	0.96267	1.38703	1.97929	3.91706	1.68042	1.89229	2.14807
AC002056.1	0	0	0.154679	0.0695392	0	0	0	0	0.249167	0
AC002059.3	0	0	0	0	0	0	0	0.0514276	0	0
AC002069.1	0	0	0	0	0	0	0	0	0	0
AC002069.2	0	0	0	0	0	0	0	0	0	0
AC002075.1	0	0	0	0	0	0	0	0	0	0
AC002075.2	0.342102	2.0014	1.14875	1.00499	1.68434	4.56405	4.55317	0	0.609692	2.5302
AC002076.2	0	0	0	0	0	0	0	0	0	0
AC002094.3	0	0	0	0	0	0	0	0	0	0
AC002127.1	0	0	0	0	0	0	0	0	0	0
AC002310.3	0	0	0	0	0	0	0	0	0	0
AC002310.4	0	0	0	0	0	0	0	0	0	0
AC002310.5	2.05e-09	0	0.295332	1.41e-08	0.126239	1.08181	0	0	0.565551	0
AC002366.1	0	0	0	0	0	0	0	0	0	0
AC002367.1	0	0	0	0	0	0	0	0	0	0
AC002381.1	0	0	0	0	0	0	0	0	0	0
AC002400.1	0	0	0	0	0	0	0	0	0	0
AC002429.1	0	0	0	0	0	0	0	0	0	0
AC002456.2	0	0	0.314614	0	0	0	0	0	0	0
AC002472.2	1.70001	1.5181	0.544517	3.91031	1.3642	9.54676	3.40161	1.73982	2.41949	2.40263
AC002472.3	1.00921	0.766686	0.82956	3.01076	0.884574	4.33999	0	1.4287	1.2861	0.514059
AC002472.4	0	0	0	0	0	0	0	0	0	0
AC002486.1	0.182338	0	0	0	0	0	0	0	0	0
AC002486.2	0	0	0	0	0	0	0	0	0	0
AC002487.1	0	0	0	0	0	0	0	0	0	0
AC002504.1	0	0	0	0	0	0	0	0	0	0
AC002511.3	0	0	0	0	0	0	0	0	0	0
AC002519.2	0	0	0	0	0	0.329986	0	0	0	0
AC002524.1	0	0	0	0	0	0	0	0.173308	0	0
AC002542.1	0	0	0	0	0	0	0	0	0	0
AC002543.1	0	0	0	0	0	0	0	0	0	0
AC002545.1	0	0	0	0	0	0	0	0	0	0
AC002558.1	0.237871	0.345172	0.396184	0.462616	0.291982	0.315755	0	0.333123	0.279422	0
AC002984.1	0	0	0	0	0	0	0	0	0	0
AC002985.1	0.260315	1.21983	0.597083	2.88774	1.39722	1.25401	0	2.77133	1.99315	1.48962
AC002996.1	17.1058	23.6656	32.0267	30.7761	35.6215	25.8948	2.69523	44.4952	45.8178	42.3017
AC003001.2	0.0820608	0.190351	0.127174	0.531076	0.29941	0.202698	0	0.320795	0	0.420857
AC003002.1	0	0	0	0	0	0.535504	0	0	0	0
AC003002.2	0.449073	0	0	0.61159	0	0.819918	0	0	0.475137	0
AC003002.3	0.541097	0	0	0.20022	0.201911	0.615293	0.48405	0.427382	0.660598	0.507447
AC003005.1	0.51072	0.148925	0.383456	0.546596	0.162107	1.15204	0	0.929392	0.577679	0.18471
AC003006.1	0	0	0.174604	0.984752	0	2.63898	0	0	1.9422	0
AC003045.1	0	0	0	0	0	0	0	0	0	0
AC003070.7	0	0	0	0	0	0	0	0	0	0
AC003071.1	0	0	0	0	0	0	0	0	0	0
AC003071.2	0	0	0	0	0	0	0	0	0	0
AC003072.1	1.71898	1.38161	0.715769	0.783555	0.922977	1.71126	2.79464	1.74904	2.01251	1.57913
AC003080.1	0	0	0	0	0	0	0	0	0	0
AC003665.1	6.82432	10.6422	11.6528	8.55921	5.60218	8.26351	7.33008	9.69241	8.62437	9.68789
AC003669.1	0	0	0	0	0	0	0	0	0	0
AC003685.2	0	0	0	0	0	0	0	0	0	0
AC003686.1	0	0	0	0	0	0	0	0	0	0
AC003688.1	0.41405	1.11595	0.779651	1.05058	2.55517	0.323485	0	0	0	1.5778
AC003958.1	0	0	0	0	0	0	0	0	0	0
AC003989.1	0	0	0	0	0	0	0	0	0	0
AC003989.2	0	0	0	0	0	0	0	0	0	0
AC004004.1	0	0	0	0	0	0	0	0	0	0
AC004006.1	0	0	0	0	0	0	0	0	0	0
AC004022.1	0	0	0	0	0	0	0	0	0	0
AC004022.2	0	0	0	0	0	0	0	0	0	0
AC004024.1	0.334116	0	1.11299	0	0	0	0	0	0.58874	0
AC004057.1	1234.95	1281.68	1328.4	1259.43	1172.5	1096.33	610.519	1262.95	1324.67	1237.44
AC004062.1	0	0	0	0	0	0	0	0	0	0
AC004066.1	0	0	0	0	0	0	0	0	0	0
AC004069.2	0	0	0	0	0	0	0	0	0	0
AC004074.1	0	0	0	0	0	0	0	0	0	0
AC004076.1	0.407615	0.380746	0.758068	0.39517	0.145029	0.448943	0	0.255544	0	0
AC004080.3	0.457094	0	0	0	0	1.05833	0	0.575634	0.562672	0
AC004129.1	0.0800641	0	0	0	0	0	0	0	0	0
AC004129.2	0	0	0	0	0	0	0	0	0	0
AC004134.1	0	0	0	0	0	0	0	0	0	0
AC004217.2	0	0	0	0	0	0	0	0	0	0
AC004223.1	0	0	0.488695	0	0	0	0	0	0	0
AC004223.3	0	0	0	0	0	0	0	0	0	0
AC004224.1	0	0	0.194881	0	0	0	0	0	0	0
AC004232.1	0.108289	0	0	2.73422	0.511297	2.12049	1.3816	0	0	1.0147
AC004233.2	0.145373	0.084381	0	0	0.214099	0.038592	0	0.0407178	0.256158	0.0534184
AC004381.2	0	0.133665	0.0767094	0.0671793	0	0	0	0.0644997	0.162309	0
AC004381.3	0	0.138179	0	0.138896	0	0	0	0	0	0.0874761
AC004383.1	0.268845	0	0	0.392149	0.659908	1.4274	0	0.753015	0	0.987894
AC004386.1	0.252419	0.488406	0.140143	0.12274	0.309832	0.670224	0	0.23568	0	0
AC004386.2	0	0	0	0	0	0	0	0	0	0
AC004453.1	0	0.252035	0.578293	0.506677	0.21318	0	0	0	0	0.319185
AC004461.1	0	0	0	0	0	0	0	0	0	0
AC004467.1	0	0	0	0	0	0	0	0	0	0
AC004475.1	41.2735	33.8196	29.883	33.3535	33.4114	43.7623	21.9509	33.3994	31.3258	27.5239
AC004486.1	0	0	0	0	0	0	0	0	0	0
AC004522.1	0	0	0	0	0	0	0	0	0	0
AC004552.1	0.548451	0	0	0	0	0	0	0	0	0
AC004554.1	0	0	0	0	0	0	0	0	0	0
AC004556.1	52.5761	0	0	0	0	0	0	0	0	0
AC004584.2	0	0	0	0	0	0	0	0	0	0
AC004593.3	0	0	0	0	0	0	0	0	0	0
AC004674.2	0	0	0	0	0	0	0	0	0	0
AC004678.1	0.338014	0.0980995	0.450389	0.103623	0.480292	0.538395	0	0.284025	0	0.124206
AC004687.2	0	0	0.357392	0.178593	0.0892223	0.0488242	0	0	0.273319	0
AC004690.1	0	0	0	0	0	0	0	0	0	0
AC004691.2	0.107183	0	0	0	0	0.126948	0.245288	0	0	0.0015894
AC004692.1	0.165146	0	0	0	0	0	0	0	0	0
AC004696.1	0	0	0	0	0	0	0	0.151872	0	0.199243
AC004706.2	0	0	0	0	0	0	0	0	0	0
AC004754.1	0.181534	0.245307	0.706185	0.120151	0	0.207228	0	0.166758	0.360264	0.182187
AC004790.1	0	0	0	0	0	0	0	0	0	0
AC004801.1	0	0	0	0	0	0	0	0	0	0
AC004801.2	0.573906	0.356916	0.460635	0.119589	0.301867	1.46839	7.194	0.574095	0.144467	0.301266
AC004805.1	0.178983	0	0	0	0	0.149555	0	0	0.237624	0
AC004805.2	0	0	0	0	0	0	0	0	0	0
AC004805.3	0	0	0	0	0	0	0	0	0	0
AC004812.1	0	0	0	0	0	0	0	0	0	0
AC004825.1	0	0	0	0	0	0	0	0	0	0
AC004832.2	0	0	0	0	0	0	0	0	0	0
AC004832.3	0	1.44246	3.33708	1.3098	3.52299	0	0	0.366727	1.91219	0
AC004835.2	0	0	0	0	0	0	0	0	0	0
AC004837.1	0	0.171175	0.0581843	0.172063	0.0918442	0.272683	0	0	0.415713	0
AC004840.1	0	0	0	0	0	0	0	0	0	0
AC004840.2	0	0	0	0	0	0	0	0	0	0
AC004852.1	0	0	0	0	0	0	0	0	0	0
AC004852.3	0	0	0	0	0	0	0	0	0	0
AC004853.1	0	0	0	0	0	0	0	0	0	0
AC004854.1	0	0	0.35008	0	0	0	0	0	0	0
AC004858.1	0	0	0	0	0	0	0	0	0	0
AC004865.1	0	0	0	0	0	0	0	0	0	0
AC004866.1	0	0	0	0	0	0	0	0	0	0
AC004866.2	0	0	0	0	0	0	0	0	0	0
AC004870.1	0	0	0	0	0	0	0	0	0	0
AC004884.1	0	0	0	0	0	0	0	0	0	0
AC004890.1	0	0	0	0	0.664843	0	0	0	1.90973	0
AC004890.2	2.93241	4.98426	4.99921	6.57113	2.18034	10.7374	3.60072	5.095	5.10704	5.97982
AC004890.3	0	0	0	0	0	0	0	0	0	0
AC004893.1	0	0	0	0	0	0	0	0	0	0
AC004893.2	0	0	0	0	0	0	0	0	0	0
AC004898.1	0.0844513	0	0	0	0.103958	0	0	0	0	0
AC004899.1	0	0	0	0	0	0	0	0	0	0
AC004910.1	0	0	0	0.118256	0	0.538018	0	0	0	0.446829
AC004911.1	0	0	0	0	0	0	0	0	0	0
AC004922.1	0.298134	0.395015	0.423481	1.11848	2.3888	2.58769	0	0.595015	2.883	2.25777
AC004923.1	0.576358	0.371588	1.24343	1.24909	0.207067	0.679313	0	1.08211	0.290169	1.36149
AC004923.2	0	0	0	0	0	0	0	0.274401	0	0
AC004923.3	0	0	0	0	0	0	0	0	0	0
AC004938.1	0	0	0	0	0	0	0	0	0	0
AC004941.2	0	0	0	0	0	0	0	0	0	0
AC004945.1	0	0	0	0	0	0	0	0	0	0
AC004951.2	2.07984	1.71851	2.4996	3.74063	1.85919	7.3091	1.23997	3.00853	2.39874	2.46812
AC004951.3	2.05411	2.51113	4.19391	4.08901	1.23391	5.53767	1.39992	3.77355	3.64856	3.42326
AC004965.1	0	0	0	0	0	0	0	0	0	0
AC004967.1	2.6396	2.48236	2.58101	2.03431	3.9939	2.67396	0	2.83977	3.00362	2.27769
AC004975.1	0	0	0	0	0	0	0	0	0	0
AC004980.1	1.82528	1.81328	1.86271	2.67566	1.22571	2.72789	2.29399	3.4685	2.97715	1.46128
AC004980.2	0.0790202	0	0	0	0.175651	0	0	0	0	0
AC004980.3	0	0	0	0	0	0.578982	0	0	0	0
AC004980.4	0	0	0	0	0.185911	1.78429	0	0	0	0
AC004986.1	0	0	0	0	0	0	0	0	0	0
AC004987.1	0	0	0	0	0	0	0	0	0	0
AC004987.2	0.0779487	0	0	0	0	0	0	0.116213	0	0.150548
AC004987.3	0.0829275	0.120337	0	0	0	0	0	0	0	0
AC004987.4	0	0	0	0	0	0	0	0	0	0.402265
AC004997.1	1.00869	2.11312	0.616968	3.17692	0.652727	2.03895	0	1.36296	2.53887	0.352724
AC005000.1	0	0	0.533913	0	0.39371	0	0	0	0	0
AC005000.2	0	0.35541	0	0.357253	0	0	0	0	0	0
AC005002.1	0	0	0	0	0	0	0	0	0	0
AC005002.2	0	0	0	0	0	0	0	0	0	0
AC005005.1	0	0	0	0	0	0	0	0	0	0
AC005005.2	0	0.274105	0	0	0.231829	0	0	0	0	0
AC005008.1	0	0	0	0	0	0	0	0	0	0
AC005011.1	0	0	0	0	0	0	0	0	0	0
AC005014.1	0.0398347	0.0289024	0	0.0290523	0	0.0264415	0	0.0557869	0	0
AC005019.1	0	0	0.269668	0	0	0	0	0	0	0
AC005020.1	0	0	0	0	0	0	0	0	0	0
AC005020.2	0.722252	0.929879	1.27385	0	0	0.7194	0	0	0.202444	0.985978
AC005033.1	0	0	0	0	0	0	0	0	0	0
AC005034.1	0	0	0	0	0	0	0	0	0	0
AC005040.1	0	0	0	0	0	0	0	0	0	0
AC005041.1	0.0217415	0.134996	0.07821	0.209046	0.123279	0.25908	0.120473	0.0669626	0.0601113	0.101653
AC005041.2	0	0	0	0	0	0	0	0	0.112168	0
AC005042.1	0.079615	0.115531	0.132604	0	0.293135	0.211354	0	0.111501	0.140288	0.146276
AC005042.3	0	0	0	0	0	0	0	0	0	0
AC005066.1	0	0	0	0	0	0	0	0	0	0
AC005070.1	0	0	0	0	0	0	0	0	0	0
AC005070.2	0	0	0	0	0	0	0	0	0	0
AC005077.1	0	0	0	0	0	0	0	0	0	0
AC005077.2	0.0946016	0.136161	0	0	0.116017	0	0	0	0	0
AC005077.3	0	0	0	0	0	0	0	0	0	0
AC005077.4	0.270331	0.294211	0.140704	0.271092	0.165889	0.201838	0	0.236617	0.208401	0.248338
AC005084.1	0	0	0	0	0	0	0	0	0	0
AC005086.2	0	0	0	0	0	0.498207	0	0	0	0
AC005086.3	0	0	0	0	0	0	0	0	0	0
AC005086.4	0	2.32257	0	1.81971	1.53111	1.10395	5.40852	0	0	1.52806
AC005088.1	0	0	0	0	0	0	0	0	0	0
AC005094.1	0	0	0	0	0	0	0	0	0	0
AC005099.1	0	0	0	0	0	0.14314	0	0	0.190024	0
AC005102.1	0	0	0	0	0	0	0	0	0	0
AC005104.2	0.191393	0	0	0	0	0	0	0	0	0.351644
AC005105.1	0	0	0	0	0	0	0	0	0	0
AC005154.1	0	0	0	0	0	0.251549	0	0.265404	0	0
AC005154.2	0.461673	1.16423	1.03248	0.778204	0.600292	2.12012	2.7201	1.67583	1.54433	1.20769
AC005154.5	3.15479	6.38617	6.0365	3.67561	2.01272	9.06523	9.15401	4.78953	4.90712	3.93959
AC005156.1	0	0	0	0	0	0	0	0	0	0
AC005165.2	0	0	0	0	0	0	0	0	0	0
AC005176.1	0.0331615	0	0.0560652	0	0	0	0	0	0.116002	0
AC005176.2	0	0	0	0	0	0	0	0	0	0
AC005178.1	0	0	0	0	0	0	0	0	0	0
AC005181.1	0	0	0	0.0713283	0	0	0	0	0.0861665	0
AC005183.1	0	0	0	0	0	0	0	0	0	0
AC005185.1	0	0	0	0	0	0	0	0	0	0
AC005189.1	0	0	0	0	0	0	0	0	0	0
AC005191.1	0	0	0	0	0	0	0	0	0	0
AC005229.1	0	0	0	0	0	0	0	0	0	0
AC005229.2	0	0	0	0	0	0	0	0	0	0
AC005229.3	0	0	0	0	0	0	0	0	0	0
AC005230.1	0	0	0	0	0	0	0	0	0	0
AC005237.2	0	0	0	0	0	0	0	0	0	0
AC005244.1	0	0	0	0.954471	0	0	0	0	0.384342	0.400747
AC005252.1	0	0	0	0	0	0	0	0	0	0
AC005255.1	0	0	0	0	0	0	0	0	0	0
AC005258.1	0.20824	0	0	0	0	0.2062	0	0	0	0
AC005261.4	0	0.298492	0	0	0	0	0	0	0	0
AC005262.1	0	0	0	0	0	0	0	0	0	0
AC005294.1	0	0	0	0	0	0	0	0	0	0
AC005296.1	0	0	0	0	0	0	0	0	0	0
AC005297.1	0	0	0	0	0	0	0	0	0	0
AC005297.2	0	0	0	0	0	0	0	0	0	0
AC005297.3	0	0	0	0	0	0	0	0	0	0
AC005300.1	0	0	0	0	0.237256	0	0	0	0.340637	0
AC005324.3	0	0	0.0343881	0.0242515	0.0293597	0.0475178	0.346048	0	0.0518037	0
AC005324.4	1.88975	4.92437	6.00007	3.61034	0.350817	3.17233	1.26749	4.16477	5.80129	6.98916
AC005324.6	0	0	0	0	0	0	0	0	0	0
AC005326.1	0	0	0	0	0	0	0	0	0	0
AC005336.1	0	0	0	0	0	0	0	0	0	0
AC005336.2	0	0	0	0	0	0	0	0	0	0
AC005341.1	0	0	0	0	0	0	0	0	0	0
AC005345.1	0	0	0	0	0	0	0	0	0	0
AC005351.1	0	0	0	0	0	0	0	0.11369	0	0
AC005357.1	0	0	0	0	0	0	0	0	0	0
AC005357.2	0	0	0	0	0	0.228541	0	0	0	0
AC005363.1	0	0	0	0	0	3.26975	7.58258	0.767897	0	0
AC005377.1	0	0	0	0	0	0	0	0	0	0
AC005410.1	0.148971	0.636427	0	0.205149	0	0.397304	0	0.60256	0.525	0.815418
AC005412.1	0	0	0	0	0	0	0	0	0	0
AC005476.1	0	0	0	0	0	0	0	0	0	0.328785
AC005480.2	0	0	0	0	0	0	0	0	0	0
AC005515.1	0	0	0	0	0	0	0	0	0.0587701	0
AC005518.2	0	0	0	0	0	0	0	0	0	0
AC005520.1	0.40052	0.928593	0.819918	0.8084	0.840964	0.651523	3.74985	1.25884	1.49157	0.598061
AC005520.4	0	0	0	0	0	0	0	0	0	0
AC005521.1	0	0	0	0	0.088897	0	0	0	0	0
AC005524.1	0	0.146379	0.678736	0.294277	0	0.0479506	0	1.05817	0.333814	0.251706
AC005531.1	0.0901408	0.263167	0	0.13112	0.110324	0.421306	0	0.252824	0.0792126	0.0832556
AC005532.2	0	0	0	0	0	0	0	0	0	0
AC005534.2	0.161014	0	0	0	0	0.213711	0	0	0	0
AC005539.1	0	0	0	0	0	0	0	0	0	0
AC005551.1	0	0	0	0	0	0	0	0	0	0
AC005559.1	0	0	0	0	0	0	0	0	0	0
AC005562.2	0	0	0	0	0	0	0	0	0	0
AC005587.1	0	0	0	0	0	0	0	0	0.196621	0
AC005588.1	0	0	0	0	0	0	0	0	0	0
AC005622.1	0	0	0	0	0	0.0522267	0	0	0	0
AC005632.1	0	0	0	0	0	0	0	0	0	0
AC005632.3	0	0	0	0	0	0	0	0	0	0
AC005670.2	0.653677	0	0	0.380796	0.519067	1.81951	0	0	0.057262	0
AC005682.1	0	0	0	0	0	0	0	0	0.0731147	0.228706
AC005697.1	0	0	0	0	0	0	0	0	0	0
AC005702.1	0.347611	0	0.273325	0	0	0.73316	0	0.764606	0.286626	0
AC005702.2	0	0	0	0	0	0	0	0.0589563	0	0
AC005702.3	1.29289	0.187556	0.954901	1.35151	1.31099	1.00998	2.19814	2.65358	0.893423	1.03428
AC005702.4	0	0	0	0	0	0	0	0	0	0
AC005722.1	0	0	0	0	0	0	0	0	0	0
AC005726.1	6.27413	4.94717	6.30393	7.27834	4.74896	7.06539	2.56954	5.37996	6.37031	6.24104
AC005730.1	0	0	0	0	0	0	0	0	0	0
AC005740.1	0	0	0	0	0	0	0	0	0	0
AC005740.2	0	0	0	0	0	0	0	0	0	0
AC005741.1	0	0	0	0	0	0	0	0	0	0
AC005758.1	0	0	0	0	0	0	0	0	0	0
AC005771.1	0	0	0	0	0	0	0	0	0	0
AC005776.1	0.2676	0.776638	0.445707	0.390334	0	1.0656	0	0	0	0.49166
AC005777.1	0	0	0	0	0	0	0	0	0	0
AC005779.2	0	0.176209	0	0	0	0	0	0	0	0
AC005786.1	0	0	0	0	0	0	0	0	0	0
AC005798.1	0	0	0	0	0	0	0	0	0	0
AC005822.1	0.135901	0.193283	0.112945	0.196124	0.159491	0.355679	0	0	0	0
AC005828.6	0	0	0.609327	0.533626	0	0.485594	0	0	0.644635	0
AC005828.7	0	0	0	0	0	0	0	0	0	0
AC005829.1	0.141322	0.124817	0.470765	0.515348	0	0	0	0.355398	0.249022	0.158033
AC005829.2	0	0	0	0	0	0	0	0	0.123124	0
AC005832.2	0	0	0	0	0	0	0	0	0	0
AC005832.3	0	0	0	0	0	0	0	0	0	0
AC005832.4	8.17065	13.2531	19.2561	0	4.63416	2.9976	0	11	9.78e-08	15.5413
AC005833.1	16.4947	15.9238	13.0694	18.3356	18.5145	6.52933	1.43048	15.0439	10.5813	13.849
AC005837.2	0	0	0	0	0	0	0	0.95101	0	0
AC005838.1	0	0	0	0	0	0	0	0	0	0
AC005840.1	0	0	0	0	0	0	0	0	0	0
AC005840.3	0	0	0	0	0	0	0	0	0	0
AC005865.2	0.0383163	0.108067	0.268837	0.172017	0.0525624	0.455886	0.33726	0.108946	0.164102	0.246482
AC005868.1	0	0	0	0	0	0	0	0	0	0
AC005899.2	0	0	0	0	0	0	0	0	0	0
AC005906.1	0	0	0	0	0	0	0	0	0	0
AC005908.1	0	0	0	0	0	0	0	0	0	0
AC005912.1	0	3.39983	0	2.27474	2.8127	1.00705	0	1.00935	0	0
AC005921.1	0	0	0	0	0	0	0	0	0	0
AC005943.1	37.8564	31.0927	29.5231	38.0473	31.1014	20.9772	4.09292	22.9478	23.4057	20.5597
AC005951.1	0	0	0	0	0	0	0	0	0	0
AC005972.1	0	0	0	0	0	0	0	0	0	0
AC005972.2	0	0	0	0	0	0	0	0	0	0
AC006001.1	0	0	0	0	0.177348	0	0	0	0	0
AC006001.3	13.277	10.8204	12.4798	10.4815	12.0229	14.6248	12.7175	10.0746	9.82135	10.7661
AC006001.4	3.96922	2.03659	0.343316	0.21019	4.69872	0	1.27943	0.490421	0	0
AC006006.1	0	0	0	0	0	0	0	0	0	0
AC006011.1	5.06177	7.21939	2.06435	1.35806	7.26657	6.57e-06	0	8.34881	0	6.39243
AC006011.2	0	0	0	0.0777768	0	0.141552	2.0805	0.0746745	0	0.195934
AC006015.1	0	0	0	0	0	0	0	0	0	0
AC006020.1	0.032472	0.0471207	0.0540844	0	0	0	0.422333	0	0	0.0596606
AC006022.1	0	0	0	0	0	0	0	0	0	0
AC006023.1	0	0	0	0	0	0	0	0	0	0
AC006023.2	0	0.901936	0	0	0	0.825009	0	0	0	0
AC006026.1	0	0	0	0	0.0410935	0	0	0	0	0
AC006026.2	0	0	0	0	0	0	0	0	0	0
AC006028.1	0	0	0	0	0	0	0	0	0	0
AC006030.1	0.0316125	0.142997	0	0.130344	0	0.30695	0	0.122041	0	0.132265
AC006033.1	0	0	0	0	0.403064	1.0898	0	0	0.289347	0
AC006042.3	0.455772	0.300627	0.138022	0.483498	0.152556	0.329983	1.07778	0.406186	0.511069	0.152252
AC006059.2	0.0124956	0.446999	0.812455	1.49356	0.614943	0.0160705	1.21176	0.22709	0	0
AC006064.6	7.48837	8.02326	0.610834	11.1685	8.09036	7.45306	0	0.00123223	4.02862	1.23094
AC006065.1	0	0	0	0	0	0	0	0	0	0
AC006065.2	0	0	0	0	0	0	0	0	0	0
AC006077.1	0	0	0	0	0	0	0	0	0	0
AC006115.1	0	0	0	0	0	0	0	0	0	0
AC006116.1	0	0	0	0.202737	0	0.0731721	0	0.0386013	0.0971374	0
AC006116.2	0	0	0	0	0	0	0	0	0	0
AC006116.3	0	0	0	0	0	0	0	0	0.35488	0
AC006116.7	0.169503	0	0.282319	0.247244	0	0.674969	0	0.356074	0	0.778566
AC006122.1	0	0	0	0	0	0	0	0.221194	0	0
AC006130.2	0	0	0	0	0	0	0	0	0	0
AC006133.1	0	0	0	0	0	0	0	0	0	0
AC006144.1	0.0427356	0	0	0.0611442	0.0957127	0.0508877	0.49263	0.0543628	0.0687534	0.0696281
AC006158.1	0	0	0	0	0	0	0	0	0	0
AC006158.2	0	0	0	0	0	0	0	0	0	0
AC006158.3	0	0	0	0	0	0	0	0	0	0
AC006160.2	0	0	0	0	0	0	0	0	0	0
AC006195.1	0.204242	0.395171	0.79375	0	0.584888	0	0	1.14413	0.839745	0.62542
AC006197.1	0	0	0	0	0	0	0	0	0	0
AC006199.1	0	0	0	0	0	0	0	0	0	0
AC006210.1	0	0	0	0	0	0	0	0	0	0
AC006210.2	0	0	0	0	0	0	0	0	0	0
AC006213.1	1.02828	1.56307	1.45716	0.947599	1.39944	3.02084	4.15367	0.934371	0.613992	2.85649
AC006236.1	0	0.11601	0	0.116612	0	0	0	0	0.422611	0.146883
AC006254.1	0.467186	0.416089	0.376523	0.698344	0.391128	2.65543	0	0.580736	0.752761	0.51438
AC006254.2	0	0	0	0	0	0	0	0	0	0
AC006254.3	0	0	0	0	0	0	0	0	0	0
AC006262.4	0	0	0	0	0	0	0	0	0	0
AC006270.2	0	0	0	0	0	0.132736	0	0	0	0
AC006270.3	0	0	0	0	0	0	0	0	0	0
AC006272.2	0	0	0	0.0273241	0	3.09099	0	0	0	2.7193
AC006326.1	0	0	0	0	0	0	0	0	0	0
AC006328.1	0	0	0	0	0	0	0	0	0	0
AC006328.2	0	0	0	0	0	0	0	0	0	0
AC006329.2	0	0	0	0	0	0	0	0	0	0
AC006335.1	0	0	0	0	0	0	0	0	0	0
AC006335.2	0	0	0	0	0	0	0	0	0	0
AC006338.1	0	0	0	0	0	0	0	0	0	0
AC006338.2	0	0	0	0	0	0	0	0	0	0
AC006349.1	0	0	0	0	0	0	0	0	0	0
AC006355.1	0.0616208	0	0	0	0	0	0	0	0	0
AC006362.1	0	0	0	0	0	0	0	0	0	0
AC006363.1	0	0	0	0	0	0	0	0	0	0
AC006366.1	0	0	0	0	0	0	0	0	0	0
AC006380.1	0	0	0	0	0	0	0	0	0	0
AC006386.1	0	0	0	0	0	0	0	0	0	0
AC006386.2	0	0	0	0	0	0	0	0	0	0
AC006390.1	0	0	0	0	0	0	0	0	0	0
AC006427.1	0	0	0	0	0	0	0	0	0	0
AC006441.2	0	0	0	0	0	0	0	0	0	0
AC006441.5	0	0	0	0	0	0	0	0	0	0
AC006445.1	0	0	0	0	0	0	0	0	0	0
AC006445.2	0	0	0	0	0	0	1.8893	0.203425	0	0
AC006453.1	0	0	0	0	0	0	0	0	0	0
AC006453.2	42.5157	25.6879	28.2707	33.5809	31.2129	15.1764	6.16796	25.5887	22.3415	18.5108
AC006453.3	0	0	0	0	0	0	0	0	0	0
AC006453.4	0	0	0	0	0	0	0	0	0	0
AC006453.5	0	0	0	0	0	0	0	0	0	0
AC006455.2	0	0	0	0	0	0	0	0	0	0
AC006455.3	0	0	0	0	0	0	0	0	0	0
AC006455.6	0	0	0	0	0	0	0	0	0	0
AC006455.7	0	0	0	0	0	0	0	0	0	0
AC006457.1	0	0	0	0	0	0	0	0	0	0
AC006461.1	0	0	0	0	0	0	0	0	0	0
AC006463.1	0	0	0	0	0	0	0	0	0	0
AC006466.1	0	0	0	0	0	0	0	0	0	0
AC006480.1	0	0.275909	0.316684	0	0	0.252376	0	0	0	0
AC006483.1	0	0	0	0	0	0	0	0	0	0
AC006484.1	0	0	0	0	0	0	0	0	0	0
AC006486.1	0.673419	0.448422	0	1.05753	0.486674	0	5.77794	0.410523	0	1.67988
AC006499.1	0	0	0	0	0	0	0	0	0	0
AC006499.2	0	0	0	0	0	0	0	0	0	0
AC006499.3	0	0	0	0	0	0	0	0	0	0
AC006499.4	0	0	0	0	0	0	0	0	0	0
AC006499.5	0	0	0	0	0	0	0	0	0	0
AC006499.6	0	0	0	0	0	0	0	0	0	0
AC006499.7	0	0	0	0	0	0	0	0	0	0
AC006499.8	0	0	0	0	0	0	0	0	0	0
AC006504.3	0.257465	0.373611	0	0	0.315987	0.68349	0	0.360569	0	0.236519
AC006504.4	0	0	0	0	0	0	0	0	0	0
AC006504.6	0	0	0	0	0	0	0	0	0	0
AC006509.1	0.485673	0.627659	0.949609	1.04822	0.810717	1.77371	10.5143	0.149076	0.671509	0
AC006509.2	0	0	0.299912	0	0	0	0	0	0	0
AC006511.1	0.23984	0	0.399471	0	0	0	0	0	0	0.440657
AC006511.2	0.0986697	0	0	0	0	0.130974	0	0	0	0
AC006512.1	0	0.38653	0	0	0	0.353562	0	0	0	0
AC006512.2	0	0	0	0	0	0	0	0	0	0
AC006517.1	0	0	0	0	0	0	0	0	0	0
AC006518.1	0.0886849	0	0.0738554	0.0323399	0.0272108	0.147145	0.576721	0	0	0
AC006518.2	0.022248	0.0322845	0	0.0324519	0	0.0295309	0	0	0	0
AC006518.7	0	0	0	0	0	0	0	0	0	0
AC006529.1	0	0	0	0	0	0.136273	0	0	0	0
AC006530.1	0	0	0	0	0	0	0	0	0	0
AC006538.2	0	0.518566	0.484997	0	0.311758	0.853619	4.55378	0.524365	1.2645	0
AC006539.1	0	0	0.450919	0	0.166145	0.179684	1.76056	0	0.238524	0
AC006539.2	0	0	0	0	0	0	0	0	0	0
AC006539.3	0	0	0	0	0	0	0	0	0	0
AC006548.1	0	0	0	0	0	0	0	0	0	0
AC006548.2	0	0	0	0	0	0	0	0	0	0
AC006548.3	0	0	0	0	0	0	0	0	0	0
AC006557.2	0	0	0	0	0	0	0	0	0	0
AC006557.4	0	0	0	0.0872446	0.325999	0.0686198	0	0	0	0
AC006557.5	0	0	0	0	0	0	0	0	0	0
AC006600.1	0	0	0	0	0	0	0	0	1.28926	0
AC006924.1	0	0	0	0	0	0	0	0	0	0
AC006927.1	0	0	0	0	0	0	0	0	0	0
AC006927.2	0	0	0	0	0	0	0	0	0	0
AC006927.3	0	0	0	0	0	0	0	0	0	0
AC006927.4	0	0	0	0	0	0	0	0	0	0
AC006927.5	0	0	0	0	0	0	0	0	0	0.165932
AC006946.1	0	0	0	0	0	0	0	0	0	0
AC006960.1	0	0	0	0	0	1.94237	0	0	0	0
AC006965.1	0	0	0	0	0	0	0	0	0	0
AC006967.1	0	0	0	0	0	0	0	0	0	0
AC006970.1	0	0	0	0	0	0	0	0	0	0
AC006970.2	0	0	0	0	0	0	0	0	0	0
AC006971.1	0	0	0	0	0	0.0175722	0	0	0	0
AC006978.1	1.99311	4.8445	4.23258	1.45362	2.87423	1.71961	2.59226	3.41932	3.86323	3.93658
AC006978.2	0	0	0	0	0	0	0	0	0	0.639768
AC006986.1	0	0	0	0	0	0	0	0	0	0
AC006987.1	0	0	0	0	0	0	0	0	0	0
AC006989.1	0	0	0	0	0	0	0	0	0	0
AC006994.1	0	0	0	0	0	0	0	0	0	0
AC007000.1	0.197074	0	0.167247	0.498172	0	0.312012	0	0.167111	0.240658	0.539495
AC007000.2	0	0	0	0	0	0	0	0	0	0
AC007012.1	0	0	0	0	0	0	0	0	0	0
AC007016.1	0	0	0	0	0	0	0	0	0	0
AC007040.2	0.560555	0.244518	0.352094	1.04347	0.984637	0.218483	1.08188	0.7931	0.164155	0.425268
AC007041.1	0.114987	0	0	0	0	0	0	0	0.2042	0.214978
AC007064.1	0	0	0	0	0	0	0	0	0	0
AC007064.3	0	0	0	0	0	0	0	0	0	0
AC007064.4	0	0	0	0	0	0	0	0	0	0
AC007066.1	0.1885	0	0.313719	0	0	0	0	0.527767	0.331874	0
AC007068.1	1.50247	1.45845	1.16874	1.85306	0.231856	3.81264	12.6111	1.39324	1.41084	1.09399
AC007068.2	0	0	0	0	0	0	0	0	0	0
AC007098.2	0	0	0	0.575504	0	0	0	0	0	0
AC007115.1	0	0	0	0	0	0	0	0	0	0
AC007136.1	0	0	0	0	0	0	0	0	0	0
AC007151.1	0	0	0	0	0	0	0	0	0	0
AC007160.1	0	0	0	0	0	0	0	0	0	0
AC007161.1	0	0	0	0	0	0	0	0	0	0
AC007161.2	0	0	0	0	0	0	0	0	0	0
AC007179.3	0	0	0	0	0	0	0	0	0	0
AC007182.2	0	0	0	0	0.216716	0	0	0	0	0
AC007192.1	0	0.287077	0	0.579792	0.441026	0.534608	0	0	0	0
AC007204.1	0	0	0	0	0	0	0	0	0	0
AC007204.2	0	0	0	0	0.130884	0	0	0	0	0
AC007207.1	0	0	0.227055	0	0	0	0	0	0	0
AC007215.1	0	0	0	0	0	0	0	0	0	0
AC007216.5	0	0	0	0	0	0	0	0	0	0
AC007224.1	0	0	0	0	0	0	0	0	0	0
AC007225.1	0.0984112	0.047602	0.109274	0.0956979	0.12078	0.043542	0	0	0.0578029	0.06027
AC007225.2	0	0	0	0	0	0	0	0	0	0
AC007229.1	0	0.259751	0	0.269075	0.229611	0.240422	0	0	0	0
AC007237.1	0	0	0	0	0	0	0	0	0	0
AC007238.1	0.0421897	0	0	0	0.0516772	0	0	0	0.0758268	0
AC007241.1	0	0	0	0	0	0	0	0	0	0
AC007244.1	0.291188	0	0	0	0	0	0	0	0	0
AC007253.1	0	0	0	0	0	0	0	0	0	0
AC007255.2	0	0	0	0	0	0	0	0	0	0
AC007256.1	0.0214985	0	0.0357748	0.0628652	0	0.0287097	0	0	0	0
AC007262.1	0	0	0	0	0	0	0	0	0	0
AC007274.1	0	0	0	0	0	0	0	0	0	0
AC007274.2	0	0	0	0	0	0	0	0	0	0
AC007274.3	0	0	0	0	0	0	0	0	0	0
AC007275.1	0	0	0	0	0	0	0	0	0	0
AC007279.1	0	0	0	0	0	0	0	0	0	0
AC007283.2	0	0	0	0	0	0	0	0	0	0
AC007312.1	0	0	0	0	0	0	0	0	0	0
AC007318.1	0.275295	0.764367	0.818536	2.29641	0	0	0	1.89082	0.403613	2.22627
AC007318.2	0.342024	0.496317	0.234805	0.205634	0.138466	0.598798	1.10013	0.197849	0.298368	0.628402
AC007322.1	0	0	0	0	0	0	0	0	0	0
AC007322.2	0	0	0	0	0	0	0	0	0	0
AC007322.3	0	0	0	0	0	0	0	0	0	0
AC007322.4	0	0	0	0	0	0	0	0	0	0
AC007325.1	0	0	0.0413468	0	0	0.0683517	0	0	0	0
AC007325.2	0.594463	1.78197	1.54251	0.410221	0.744106	0.00165537	0	1.72618	1.92449	1.07339
AC007325.3	0	0	0	0	0	0	0	0	0	0
AC007325.4	1.41003	1.94854	1.08639	2.27364	0.497976	1.5909	0	3.1907	2.55054	2.68523
AC007326.1	0	0	0	0	0	0	0	0	0	0
AC007326.3	0	0	0	0	0	0	0	0	0	0
AC007326.4	7.19891	10.199	9.85151	11.0517	6.4659	16.8187	13.1554	12.0858	10.7029	9.85953
AC007327.1	0	0	0	0	0	0	0	0	0	0
AC007342.2	0	0	0	0	0	0	0	0	0	0
AC007342.3	0.124476	0.204539	0.107127	0.143388	0.268638	0.354085	0.826612	0.0654017	0.08218	0.230527
AC007346.1	0	0	0	0.138214	0	0	0	0	0	0.174093
AC007346.2	0	0	0	0	0	0	0	0	0	0
AC007347.2	0	0	0	0	0	0	0	0.308226	1.18683	0
AC007363.1	0	0	0	0	0	0	0	0	0	0
AC007365.2	0	0	0	0	0	0	0	0	0	0
AC007375.1	0	0	0	0	0	0	0	0	0	0
AC007376.1	0	0	0	0	0	0	0	0	0	0
AC007383.1	0	0	0	0	0	0	0	0	0	0
AC007386.1	0	0	0	0	0	0.453081	1.47984	0	0.400982	0.209049
AC007387.1	0	0	0	0	0	0	0	0	0	0
AC007389.2	0	0	0	0	0	0	0	0	0	0
AC007389.4	0	0	0	0	0	0	0	0	0	0
AC007390.1	0	0	0	0	0	0	0	0	0	0
AC007394.1	0	0	0.210659	0	0	0.167881	0	0.354257	0.222866	0
AC007395.1	0	0	0	0	0	0	0	0	0	0
AC007424.1	0	0	0.0335413	0	0	0.0801681	0	0	0	0
AC007435.1	0	0	0	0.247247	0	0	0	0	0	0
AC007448.1	0	0	0	0	0	0	0	0	0	0
AC007450.2	0	0	0	0	0	0	0	0	0	0
AC007450.3	0	0	0	0	0	0	0	0	0	0
AC007450.4	0	0	0	0	0	0	0	0	0	0
AC007458.1	0	0	0	0	0	0	0	0	0	0
AC007494.1	0	0	0	0	0	0	0	0	0	0
AC007536.1	0	0	0	0.0131867	0.426961	0	0	0.139354	0	0.672115
AC007537.1	0	0	0	0	0	0	0	0	0	0
AC007546.3	1.1496	0.843203	1.67961	1.85307	1.02129	3.04084	2.11761	0.948608	1.09864	1.00288
AC007547.1	0	0	0	0	0	0	0	0	0	0
AC007547.2	0	0	0	0	0	0	0	0	0	0
AC007547.3	0	0	0	0	0	0	0	0	0	0
AC007551.1	0	0	0	0	0	0	1.68935	0	0	0
AC007551.2	0	0	0	0	0	0	0	0	0	0
AC007552.1	0	0	0	0	0.0831636	0	0	0	0	0
AC007559.1	0	0	0	0	0	0	0	0	0	0
AC007560.1	0	0	0	0	0	0	0	0	0	0
AC007562.1	0	0	0	0	0	0	0	0	0	0
AC007563.3	0	0	0	0	0	0	0	0	0	0
AC007566.2	0	0	0	0	0	0	0	0	0	0
AC007568.1	0	0	0	0	0	0	0	0	0	0
AC007599.1	0	0	0	0	0	0	0	0	0	0
AC007603.3	0	0	0	0	0	0	0	0	0	0
AC007610.3	0	0.0975292	0	0	0.0824867	0	0	0	0	0
AC007618.1	0	0	0	0	0	0.116612	0	0	0	0
AC007619.2	0	0	0	0	0	0	0	0	0	0
AC007620.1	0	0	0	0	0	0	0	0	0	0
AC007621.1	0	0	0	0	0	0	0	0	0	0
AC007622.1	0.250763	0	0.208831	0.365773	0	0	0	0	0	0
AC007663.1	0	0	0	0	0	0	0	0	0	0
AC007677.1	0	0	0	0	0	0	0	0	0	0
AC007679.2	0	0	0	0	0	0	0	0	0	0
AC007683.1	0	0	0	0.0815681	0	0.148412	0	0	0.0985414	0
AC007685.1	0	0	0	0	0.18767	0	0	0	0	0
AC007686.1	0.594354	0.215619	0	0	3.10017	0	0	0	0	0
AC007688.1	0.0843878	0.244949	0.140564	0.492413	0	0.112024	0	0.118189	0	0.775269
AC007690.1	0	0	0	0	0	0	0	0	0	0
AC007718.1	0	0	0	0	0	0	0	0	0	0
AC007731.1	0	0	0	0	0	0	0	0	0	0
AC007731.4	0	0	0	0	0	1.07477	0	0	0	0
AC007738.1	0	0	0	0	0	0	0	0	0	0
AC007742.1	0	0	0	0	0	0	0	0	0	0
AC007742.2	0.356797	0	0	0	0	0	0	0	0	0
AC007751.1	0	0	0	0	0	0	0	0	0	0
AC007785.2	0	0	0	0	0	0	0	0	0	0
AC007790.1	0	0	0	0	0	0	0	0	0	0
AC007834.2	0	0	0	0	0	0.285214	0	0	0	0
AC007842.1	0.441223	0.960398	1.17582	1.0941	0.505413	2.22549	2.1279	0.782693	1.37353	1.45918
AC007846.2	0.300758	0	0	0	0.275713	0	0	0	0	0
AC007849.2	0	0	0	0	0	0	0	0	0	0
AC007881.1	0	0	0	0	0	0	0	0	0	0
AC007899.1	0	0	0	0	0	0	0	0	0	0
AC007906.2	4.33162	1.03999	1.43016	1.72488	1.23142	0.997552	0	8.2236	9.56279	9.04569
AC007908.1	0	0	0	0	0	0	0	0	0	0
AC007919.1	0	0	0	0	0	0	0	0	0	0
AC007919.2	0	0	0	0	0	0	0	0	0	0
AC007923.2	0	0	0	0	0.203049	0.20393	0	0.0537405	0.136339	0
AC007923.3	0	0	0	0	0	0	0	0	0	0
AC007950.1	37.1991	42.117	45.1043	48.9432	37.5635	26.3447	38.5078	38.9542	31.7305	35.0401
AC007954.1	0	0	0	0	0	0	0	0	0	0
AC007956.1	0	0	0	0	0	0	0	0	0	0
AC007967.1	0	0	0	0	0	0	0	0	0	0
AC007967.2	0	0	0	0	0	0	0	0	0	0
AC007967.3	0	0	0	0	0	0	0	0	0	0
AC007967.4	0	0	0	0	0	0	0	0	0	0
AC007969.1	2.90466	1.92539	0.647761	2.22311	2.12683	2.54973	0	0.809185	1.73277	2.89038
AC007969.2	0	0	0	0	0	0	0	0	0	0
AC007991.1	0	0	0	0	0	0	0	0	0	0
AC007992.1	0	0	0	0	0	0	0	0	0	0
AC007992.2	0	0	0	0	0	0	0	0	0	0
AC007993.1	0	0	0.128217	0.0360209	0	0.0335672	0	0.0693118	0.0519347	0
AC007998.1	0	0	0	0	0	0	0	0	0	0
AC007998.2	1.26777	0.576864	0.669097	0	0.745226	0	0	0.288745	0.654931	0
AC008011.1	0	0	0	0	0	0	0	0	0	0
AC008012.1	11.3436	7.83684	7.45827	5.72414	13.6793	4.73881	2.32853	4.39485	3.95143	5.00375
AC008013.1	0.905351	1.63983	2.01018	0.769834	1.53422	5.34288	1.55322	3.48088	2.11071	3.07181
AC008013.2	8.20069	6.67913	8.4106	9.5002	3.82598	18.9297	5.33598	7.68125	8.92122	5.78247
AC008013.3	0	0	0	0	0	0	0	0	0	0
AC008015.1	0	0	0	0	0	0	0	0	0	0
AC008026.1	0.537899	0	0.298416	0.780673	0.615973	0	0	1.00508	0.632373	0
AC008026.2	0	0	0	0	0	0	0	0	0	0
AC008033.1	0	0	0	0	0	0	0	0	0	0
AC008033.2	0	0	0	0	0	0	0	0	0	0
AC008038.1	0.899782	2.0754	3.24723	2.99174	1.08534	1.03169	2.72197	1.67951	3.4352	0.947005
AC008040.2	0	0.132295	0.151847	0	0	0	0	0	0	0
AC008040.3	0	0	0	0	0	0	0	0	0	0
AC008040.4	0	0.241715	0	0.121485	0	0.221654	0	0	0	0.153021
AC008055.1	0	0	0	0	0	0	0	0	0	0
AC008065.1	0	0	0	0	0.258947	0	0	0	0	0
AC008066.1	0	0	0	0	0	0	0	0	0	0
AC008069.1	0	0	0	0	0	0	0	0	0	0
AC008072.1	0.962371	1.954	3.17124	1.40673	2.66203	1.75321	4.08558	3.06945	4.27128	4.42685
AC008073.3	0.278457	0.85669	0.348826	0.479843	0.317207	0.973249	1.10769	0.897259	1.05901	0.748193
AC008074.1	0	0	0	0	0	0	0	0	0	0
AC008105.2	0.295652	1.22795	0.301792	0.264299	0.924747	0.544357	0	2.46211	1.04192	1.20901
AC008121.1	0	0	0	0	0	0	0	0	0	0
AC008126.1	0	0	0	0	0	0	0	0	0	0
AC008127.2	0	0	0	0	0	0	0	0	0	0
AC008132.1	0.0222319	0.0287072	0.0164685	0.044509	0.0242689	0.12175	0.128592	0.0415396	0.104531	0.114253
AC008132.2	0	0	0	0	0	0	0	0	0	0
AC008134.1	0	0	0	0	0	0	0	0	0	0
AC008147.3	0	0	0	0.301112	0	1.37004	0	0	0	0
AC008147.4	0	0	0.085195	0	0	0.0678948	0	0	0	0
AC008155.1	0.178951	0.259678	0	0	0	0	0	0.250614	0	0
AC008162.1	0	0	0	0	0	0	0	0	0	0
AC008162.2	0	0	0	0	0	0	0	0	0	0
AC008163.1	0.0493598	0	0	0	0	0	0	0.0287555	0	0
AC008171.1	0	0	0	0	0	0	0	0	0	0
AC008175.2	0	0	0	0	0	0	0	0	0	0
AC008264.1	0	0	0	0.287752	0	0	0	0	0	0
AC008267.1	0	0	0	0	0	0	0	0	0	0
AC008267.2	0.31885	0.187167	0.42721	0.37182	0.391086	2.94752	1.65767	0.178494	1.08833	0.942591
AC008267.3	0	0	0	0.132148	0	0	0	0	0	0
AC008267.4	0.129308	0	0	0	0	0	0	0	0.227852	0.237577
AC008267.6	1.51314	0.878296	0	0.441426	1.11425	3.61523	0	2.11909	0.533255	1.66805
AC008267.7	0	2.57926	0	0	0	2.35927	0	0	0	1.63283
AC008277.2	0	0	0	0	0	0	0	0	0	0
AC008280.1	0	0	0	0	0	0	0	0	0	0
AC008280.2	0	0	0	0	0	0	0	0	0	0
AC008379.1	0	0	0	0	0	0	0	0	0.261154	0
AC008385.1	0	0	0	0	0	0	0	0	0	0
AC008397.1	0	0	0	0	0	0	0	0	0	0
AC008397.2	0.130967	0.0633493	0.145423	0.382067	0.0535786	0.231785	0	0	0.0769247	0.160416
AC008403.1	4.93231	8.94567	9.11309	10.3361	9.22452	2.79429	0.699955	10.9216	10.854	11.1498
AC008403.2	0	0	0.478423	0	0	0	0	0	0	0
AC008410.1	0	0	0	0	0	0	0	0	0	0
AC008413.1	0	0	0	0	0	0	0	0	0	0
AC008417.1	0	0	0	0	0	0	0	0	0	0
AC008427.1	0	0	0	0	0	0	0	0.139543	0	0
AC008429.2	0.0748461	0.109101	0	0	0	0	0	0	0	0
AC008429.4	0	0	0	0	0	0	0	0	0	0
AC008432.1	0	0	0	0	0	0	0	0	0	0
AC008443.7	0	0	0	0	0	0	0	0	0	0
AC008446.1	0	0	0	0	0	0	0	0	0	0
AC008481.1	0	0	0	0	0	0	0	0	0.316305	0
AC008481.2	0.126479	0	0	0.184487	0	0.167881	0	0.354257	0.222866	0.464757
AC008481.3	0	0	0.295178	0	0	0	0	0	0	0.000155141
AC008489.1	0.141322	0	0	0	0	0.187584	0	0.395905	0.249043	0
AC008494.1	0	0	0	0	0	0	0	0	0	0
AC008496.1	0	0	0	0	0	0	0	0	0	0
AC008498.1	0.126479	0.183535	0	0.184487	0	0.167881	0	0.177129	0	0.232378
AC008507.1	0.421901	0.367337	0.281082	1.10773	0.10356	0.672013	3.29237	0.472686	0.148685	0.465094
AC008514.2	0.137293	0.464865	0.0762235	0.267015	0.224666	0.546706	0.595213	0.0640911	0.161281	0.0840823
AC008521.1	0	0	0	0	0	0	0	0	0	0
AC008521.2	0	0	0	0	0	0	0	0	0	0
AC008526.1	0	0	0	0	0	0	0	0	0	0
AC008537.1	0	0	0	0	0	0	0	0	0.204623	0
AC008543.2	0	0	0	0	0	0	0	0	0	0
AC008549.3	0	0	0	0	0	0	0	0	0	0
AC008550.1	0	0	0	0	0	0	0	0	0	0
AC008554.1	6.91295	5.04721	10.0939	6.24961	10.4212	12.1351	25.7239	7.80682	7.3885	11.0554
AC008555.3	0	0	0	0.512008	0	0.155307	0	0	0.412347	0
AC008555.6	0	0	0	0	0	0	0	0	0	0
AC008562.1	0	0	0	0	0	0	0	0	0	0
AC008565.1	0.142541	0.206844	0.118706	0.519792	0.0874705	0.0948933	3.24569	0	0.253507	0.26189
AC008567.1	0	0	0	0.0754494	0	0.205967	0.679231	0.0724035	0.0910992	0
AC008571.1	0	0	0	0	0	0	0	0	0	0
AC008575.1	0	0	0	0	0	0	0	0	0	0
AC008581.2	1.17334	1.27793	0.620702	1.27053	4.62941	3.84571	4.55581	0.221277	0.179095	0.702777
AC008592.3	0.510771	0	1.68992	0.495355	0.207328	0.904339	4.37072	0.479808	1.20794	0.936102
AC008608.1	0	1.57514	0	0	0	0	0	0	0	0
AC008620.1	0	0	0	0	0	0	0	0	0	0
AC008620.2	0	0	0	0	0	0	0	0	0	0
AC008622.1	0	0	0	0	0	0	0	0	0	0
AC008622.3	0	0	0	0	0	0	0	0	0	0
AC008626.1	0	0.938991	0	0	0	0	0	0	0.396381	0.59644
AC008626.2	0.17996	0.617943	0	0	0.364957	0	0	0	1.01477	0
AC008628.1	0	0	0	0	0	0	0	0	0	0
AC008628.2	0	0	0	0	0	0	0	0	0	0
AC008629.2	0	0	0	0	0	0	0	0	0	0
AC008629.3	0	0	0	0	0	0	0	0	0	0
AC008638.1	0	0	0	0	0	0	0	0	0	0
AC008638.2	0	0	0	0	0	0	0	0	0	0
AC008638.3	0	0	0	0	0	0	0	0	0	0
AC008676.2	0	0	0	0	0.196521	0	0	0	0	0
AC008676.3	0.344704	0	0.0918607	0.0603361	0.643046	4.31921	0.89665	0.135169	0.0485918	0
AC008677.1	0	0	0	0	0	0	0	0	0	0
AC008677.2	0	0	0	0.363413	0	0	0	0	0	0
AC008677.3	0	0	0	0	0	0	0	0	0	0
AC008687.1	0.0972449	0	0	0.0749374	0.0748099	0.0897232	0	0.145531	0	0.254298
AC008687.4	0.04187	0	0.229764	0.276608	0	0	0	0.0580972	0.0721819	0.0761845
AC008687.5	0	0	0	0	0	0	0	0	0	0
AC008687.6	0	0	0	0	0	0	0	0	0.183182	0
AC008687.7	0.361754	1.35878	1.39858	0.479147	0.651494	1.90626	0.8886	3.26722	4.08116	3.38561
AC008687.8	0.477021	0.691117	3.27619	1.13151	0	1.64576	0	0.539502	1.66642	1.83574
AC008694.1	0	0	0	0	0	0	0	0	0	0
AC008694.2	0	0	0	0	0.306009	0	0	0.349144	0	0
AC008695.1	0	0	0	0	0	0	0	0	0	0
AC008696.1	0	0	0.17795	0	0	0	0	0	0	0
AC008716.1	0	0	0	0	0	0	0	0	0	0.483813
AC008723.1	0	0	0	0	0	0	0	0	0	0
AC008725.1	0	0	0	0	0	0	0	0	0	0
AC008736.1	0.0688846	0.0566311	0.343602	0.160132	0.115214	0.168466	0.851796	0.60717	0.260868	0.367594
AC008737.2	0	0	0	0	0	0	0	0	0	0
AC008739.2	0	0	0	0	0	0	0	0	0	0
AC008739.3	0	0	0	0	0	0	0	0	0	0
AC008740.1	0.159674	0.670367	0.797845	2.56198	0	0	0	0.89447	1.40679	1.17347
AC008740.2	0	0	0	0	0	1.01726	0	0	0	0
AC008745.1	0.29341	0	0	0	0	0	0	0	0.517013	0
AC008749.1	0	0	0	0	0	0.159232	0	0	0	0
AC008750.6	0	0	0	0	0	0	0	0	0	0
AC008750.8	0.989365	0.651873	0.735587	0.616807	0	0	0	0.854506	0.351076	0
AC008751.1	0	0	0	0	0	0	0	0	0	0
AC008751.2	0	0	0	0	0	0	0	0	0	0
AC008752.3	0.823384	1.61449	2.27076	2.47975	0.889514	2.40949	2.35661	2.16107	1.59638	2.50142
AC008753.1	0.275475	0.399496	0	0	0.337887	0	0	0.771041	0.485076	0
AC008755.1	11.8821	6.87359	7.81964	8.64172	8.39262	13.3607	6.71004	5.17146	5.36755	6.23412
AC008758.1	0.696889	0.397817	0.5001	0.10775	0.0787151	0	0	1.2391	0.718183	0.781136
AC008758.3	0.202283	0.00417244	0.438838	0.897241	0.323365	0.466744	1.58613	0.0887493	6.31e-10	0
AC008758.4	0	0.330385	0	0.111595	0	0.232706	0.983966	0.234116	0.646914	0.332239
AC008758.5	0	0.577633	0.677141	0.66418	0.878786	0.273015	0	0	0.930231	0
AC008758.6	1.35822	1.77751	1.16589	1.72912	0.90149	2.67782	0	1.7107	1.76262	2.52137
AC008759.1	0	0	0	0	0	0	0	0	0	0
AC008763.2	3.45598	8.79915	3.31892	2.70228	6.92277	2.00445	1.5561	3.39571	5.10283	8.49171
AC008763.3	0	0	0	0	0	0	0	0	1.59064	0
AC008764.1	0	0	0	0.120923	0.0702953	0	0	0	0	0
AC008764.4	34.1138	30.2066	14.0707	36.9097	22.6077	12.7488	0	12.7112	22.9493	16.636
AC008770.1	0.504179	0.711105	0.991108	0.173849	0	0.361599	0	1.15179	1.28164	0
AC008770.2	0	0.159625	0	0.222245	0	0	0	0.184433	1.94e-06	0.5146
AC008770.4	1.52988	1.23881	1.40157	1.51975	1.07421	0.743592	0.692038	1.19566	1.83916	1.63104
AC008782.1	0	0	0	0	0	0	0	0	0	0
AC008798.1	0	0	0	0	0	0	0	0	0	0
AC008799.1	0	0	0	0	0	0	0	0	0	0
AC008802.1	0	0.234024	0	0.117629	0	0	0	0.225832	0.142093	0.444395
AC008805.1	0	0	0	0	0	0	0	0	0	0
AC008813.1	0	0	0	0	0	0	0	0	0	0
AC008814.1	0	0	0	0	0	0	0	0	0	0
AC008817.1	0	0.0563675	0	0	0	0	0	0	0	0
AC008825.2	0	0	0	0	0	0	0	0	0	0
AC008833.1	0	0	0	0	0	0	0	0	0	0
AC008834.1	0	0	0	0	0	0	0	0	0	0
AC008837.1	0	0	0	0	0	0	0	0	0	0
AC008837.2	0	0	0	0	0	0	0	0	0	0
AC008850.1	0	0	0	0.585496	0.246318	0.266397	0	0	0	0
AC008868.1	0	0	0	0	0	0	0	0	0	0
AC008878.1	1.60118	0.936723	1.01315	1.37859	1.54712	1.15011	0.976654	1.70116	0.978754	1.89637
AC008878.2	0	0	0	0	0	0	0	0	0	0.409076
AC008878.3	0	0	0	0	0	0	0	0	0	0
AC008885.1	0	0	0	0.371418	0	0	0	0	0	0
AC008897.1	0	0	0	0	0.259852	0	0	0	0	0
AC008953.1	0	0	0	0	0	0	0	0	0	0
AC008958.1	0	0	0	0	0	0	0	0	0	0
AC008962.1	0	0	0	0	0	0	0	0	0	0
AC008967.1	0	0	0	0	0	0	0	0	0	0
AC008982.1	0	0	0	0.543301	0	0	0	0	0	0
AC009022.2	0	0	0	0	0	0	0	0	0	0
AC009027.1	0	0	0	0	0	0	0	0	0	0
AC009053.1	3.24979	1.78312	2.33932	1.82213	2.23142	6.38734	0	2.55905	2.10141	2.09181
AC009053.4	0	0	0	0	0	0	0	0	0	0
AC009060.2	0	0	0	0	0	0	0	0	0	0
AC009070.1	0.491836	0	0	0.040247	0.152136	0	0.736533	0.0386915	0	0.109974
AC009075.2	0	0	0	0	0	0	0	0	0	0
AC009078.1	0	0	0	0	0	0	0	0	0	0
AC009078.2	0	0	0	0	0	0.0514843	0	0	0	0
AC009086.1	0	0	0	0	0	0	0	0	0	0
AC009086.2	19.7175	29.7063	24.4111	34.4371	23.7025	8.50288	0	32.1961	34.7039	20.8996
AC009088.4	0	0	0	0	0	0	0	0	0	0
AC009091.1	0	0	0	0	0	0	0	0	0	0
AC009093.3	0.159804	0.0474942	0	0	0	0	0	0.120036	0.0593434	0.254566
AC009093.8	1.13477	2.52598	1.24852	0.637582	0	2.90469	0	2.84889	2.69011	1.28438
AC009093.9	0.0577902	0	0	0	0.0649924	0.558146	0	0	0	0
AC009094.1	0	0	0	0	0	0	0	0	0	0
AC009101.1	0	0	0	0	0	0	0	0	0	0
AC009108.1	0	0	0	0	0	0	0	0.112115	0.141065	0
AC009117.1	0	0	0	0	0	0	0	0	0	0
AC009119.2	1.04816	0.478558	0.934904	1.48761	1.80501	0.669146	1.62388	1.80238	0.157905	1.58451
AC009120.1	1.30378	0.84086	1.20641	0.422611	0.533377	3.46114	5.65235	1.01439	0.255263	2.39542
AC009127.2	0	0.254943	0	0	0	0	0	0	0	0
AC009132.1	0	0	0	0	0	0	0	0	0	0
AC009133.6	8.63978	2.65931	5.47782	5.38964	6.80488	9.8174	3.07483	6.03704	6.20091	6.22386
AC009153.1	0	0	0	0	0	0	0	0	0	0
AC009161.1	0	0	0	0	0	0	0	0	0	0
AC009163.2	0.297396	0	0.31085	0.254714	0.0866292	0	0.401219	0.464022	0.613028	0.0624015
AC009163.4	0.374977	0	0	0	0.792034	0	0	0	0	0
AC009169.1	0	0	0	0	0	0	0	0	0	0
AC009171.1	0	0	0	0	0	0	0	0	0	0
AC009220.1	0.287593	0	0	0.838928	0	0	0	1.2082	0	0
AC009220.2	0.0363892	0	0.0752699	0	0	0.0464357	0	0	0	0
AC009220.3	0	0	0	0	0	0	0	0	0	0
AC009233.1	0	0	0	0	0	0	0	0	0	0
AC009237.1	0	0	0	0	0	0	0	0	0	0
AC009237.10	0.132571	0	0	0	0	0	0	0	0	0
AC009237.11	0	0	0	0	0	0	0	0	0	0
AC009237.12	0	0	0	0	0	0	0	0	0	0
AC009237.13	0	0	0	0	0	0	0	0	0	0
AC009237.16	0	0	0	0	0	0	0	0	0	0
AC009237.17	0	0	0	0	0	0	0	0	0	0
AC009237.2	0	0	0	0	0	0	0	0	0	0
AC009237.3	0.208955	0.0565193	0.032436	0	0	0	0	0.0272732	0	0
AC009237.4	0	0	0	0	0	0	0	0	0	0
AC009237.5	0	0	0	0	0	0	0	0	0	0
AC009237.6	0	0	0	0	0	0	0	0	0	0
AC009237.7	0	0	0	0	0	0	0	0	0	0
AC009237.8	0	0	0	0	0	0	0	0	0	0
AC009237.9	0	0	0	0	0	0	0	0	0	0
AC009238.1	0	0	0	0	0	0	0	0	0	0
AC009238.2	0	0	0	0	0	0	0	0	0	0
AC009238.3	0	0	0	0	0	0	0	0	0	0
AC009244.1	39.943	25.406	29.5144	10.6613	30.7728	18.5832	69.4389	19.4967	27.6042	23.2255
AC009245.1	0.584919	0.463224	0.142773	0.232923	0.10976	0.231052	0	0.446064	0	0.318956
AC009248.1	0	0	0	0	0	0	0	0	0	0
AC009263.1	0	0	0	0	0	0	0	0	0	0
AC009268.1	0	0	0	0	0	0	0	0	0	0
AC009269.1	0	0	0	0	0	0	0	0	0	0
AC009296.1	0	0	0	0	0	0	0	0	0	0
AC009299.1	1.79784	0.391331	0.748607	3.01577	0	0	0	0	0	0
AC009299.2	0	0	0	0	0	0	0	0	0	0
AC009302.1	0	0	0	0	0	0	0	0	0	0
AC009303.1	0.831673	0.301714	0.692605	0	0.255179	0	0	0	0.366369	0
AC009310.1	0	0	0	0	0	0	0	0	0	0
AC009313.2	0	0	0	0	0	0	0	0	0	0
AC009314.1	0	0	0	0	0	0	0	0	0	0
AC009319.1	0	0	0	0	0	0	0	0	0	0
AC009336.2	15.0492	1.7523	1.72006	2.1752	1.39112	8.06052	5.31003	2.43727	2.65824	3.08031
AC009362.1	0	0	0	0	0	0	0	0	0	0
AC009412.1	6.65151	14.8211	14.964	13.9508	13.5957	13.9403	9.81707	0.803311	15.5601	14.796
AC009413.1	0	0	0	0	0	0	0	0	0	0
AC009414.1	0	0	0	0	0	0	0	0	0	0
AC009452.1	0.325944	0	0.542882	0	0.133344	0.586942	0	0	0	0
AC009474.1	0	0	0	0	0	0	0	0	0	0
AC009474.2	0	0	0	0	0	0	0	0	0	0
AC009477.1	0	0	0	0	0	0	0	0	0	0
AC009480.2	0	0	0	0	0	0	0	0	0	0
AC009487.2	0	0	0	0	0.0688277	0.0564734	0	0	0	0
AC009494.1	0	0	0	0	0	0	0	0	0	0
AC009500.1	0	0	0	0	0	0	0	0	0	0
AC009501.1	0	0	0	0	0	0	0	0	0	0
AC009501.2	0	0	0	0	0	0	0	0	0	0
AC009502.2	0	0	0	0	0.102513	0	0	0.116976	0	0.153463
AC009506.2	0	0	0	0	0	0	0	0	0	0
AC009509.3	0	0	0	0	0	0	0	0	0	0
AC009517.1	0	0	0	0	0	0	0	0	0	0
AC009518.2	0	0	0	0	0	0	0	0	0	0
AC009518.3	0	0	0	0	0	0	0	0.452232	0	0
AC009533.1	5.12334	3.67387	4.42163	4.39053	3.24117	9.4463	2.18004	3.88723	4.54346	4.65766
AC009533.2	0	0	0	0	0	0	0	0	0	0
AC009541.1	0	0	0	0	0	0	0	0	0	0
AC009542.2	0	0	0.329451	0.0849246	0.269042	0	0	0.0815178	0	0
AC009567.2	0	0	0	0	0	0	0	0	0	0
AC009597.2	0	0	0	0	0	0	0	0	0	0
AC009643.1	0	0	0	0	0	0	0	0	0	0
AC009643.2	0	0	0	0	0	0	0	0	0	0
AC009646.1	0	0	0	0	0	0	0	0	0	0
AC009690.1	0.180677	0.0822333	0.163964	0.152535	0.0478388	0.518018	0.349545	0	0.0740285	0.0627211
AC009690.3	0	0.00865503	0.257144	0	0	6.26e-07	0	0	0	0.174181
AC009712.1	0	0	0	0	0	0	0	0	0	0
AC009729.1	0	0	0	0	0	0	0	0	0	0
AC009779.1	0.276563	0.401326	0	0	0	1.83548	0	0	0	0.508128
AC009779.3	1.13424	1.58881	0.630765	1.77323	0.431863	1.83463	1.02875	0.82843	1.16155	1.38357
AC009779.4	0	0	0	0	0	0	0	0	0	0
AC009779.6	0	0	0	0	0	0	0	0	0	0
AC009784.1	0	0	0	0	0	0	0	0	0	0
AC009800.1	0	0	0	0	0	0	0	0	0	0
AC009804.1	0.550509	0	0	0	0	0	0	0	0	0
AC009812.2	0	0	0	0.220133	0	0	0	0.211353	0	0.277277
AC009831.2	0	0	0	0	0	0	0	0	0	0
AC009879.1	0.151311	0.111098	0.125844	0.111789	0.0928655	0.603821	0	0	0.26691	0
AC009879.2	0.174137	0.393193	0	0	0.215588	0	0	0	0	0
AC009879.3	0	1.59836	0.239302	0.069244	0.224569	1.04097	0.393173	0.627996	0.440914	0.513041
AC009884.2	0	0	0	0	0	0	0	0	0	0
AC009901.1	0	0	0	0	0	0	0	0	0	0
AC009901.2	0	0	0	0	0	0	0	0	0	0
AC009902.1	0	0	0	0	0	0	0	0	0	0
AC009927.1	0	0	0	0.0988972	0	0	0	0	0	0
AC009945.1	0	0	0	0	0	0	0	0	0.454693	0
AC009947.1	0	0	0	0	0	0	0	0	0	0
AC009947.2	0	0	0	0	0	0	0	0	0	0
AC009948.1	0.180909	0.131557	0.45431	0.132215	0	0.360998	0	0.126928	0.318777	0.49992
AC009950.2	0	0	0	0	0	0	0	0	0	0
AC009961.2	0	0	0	0	0	0	0	0	0	0
AC009961.3	0	0	0	0	0	0	0	0	0	0
AC009963.1	0	0	0	0	0	0	0	0	0	0
AC009963.2	0	0	0	0	0	2.39583	0	0	0	0
AC009963.3	0.140331	0	0	0	0	0	0	0	0	0
AC009965.2	0	0	0	0	0	0	0	0	0	0
AC009967.1	0	0.239955	0	0	0.199629	0.546272	0	0	0.188391	0.31047
AC009969.1	0	0	0	0	0	0	0	0	0	0
AC009977.1	0.932269	0	0	0	0	0	0	0	0	0
AC009994.1	0	0	0	0	0	0	0	0	0	0
AC009997.1	0	0	0	0	0	0	0	0	0	0
AC010086.1	0	0	0	0	0	0	0	0	0	0
AC010086.2	0	0	0	0	0	0	0	0	0	0
AC010087.1	0	0	0	0	0	0	0	0	0	0
AC010095.1	0	0	0	0	0	0	0	0	0	0
AC010099.1	0	0	0	0	0	0.25502	0	0	0	0
AC010099.2	0	0	0	0	0	0	0	0	0	0
AC010099.3	0	0	0	0	0	0	0	0	0	0
AC010132.2	0	0	0	0	0	0.0791757	0	0	0	0
AC010132.3	12.4318	7.81721	8.83614	5.85806	6.92522	10.4294	16.9523	6.53545	7.25299	8.57204
AC010133.1	0	0	0	0	0	0	0	0	0	0
AC010141.1	0	0	0	0	0	0	0	0	0	0
AC010141.2	0	0	0	0	0	0	0	0	0	0
AC010149.2	0	0	0	0	0	0	0	0	0	0
AC010153.1	0	0	0	0	0	0	0	0	0	0
AC010154.1	0	0	0	0	0	0	0	0	0	0
AC010182.1	0	0	0.0409474	0	0.0300586	0	0.318539	0	0	0
AC010186.2	5.14915	8.49437	10.2539	6.63621	5.19142	14.6914	12.1976	5.5997	7.74025	8.00766
AC010197.2	0.234734	0.0468431	0.170508	0.132458	0.104087	0.196171	0	0.064476	0	0
AC010200.1	0.0418842	0.0607789	0.0697611	0.183282	0.154214	0.11119	1.63425	0.0586573	0.516624	0.538675
AC010200.2	0	0	0	0	0	0	0	0	0	0
AC010202.1	0	0	0	0	0	0	0	0	0	0
AC010203.1	0.737913	1.52389	1.03052	0.0812305	1.30933	1.00675	0	1.97417	2.32701	2.35416
AC010240.1	0	0	0	0	0	0	0	0	0	0
AC010240.2	0	0	0	0.149174	0.0627597	0	0	0.143223	0	0.187899
AC010255.3	0	0	0	0.257832	0.0429149	0	0	0.0489697	0.311469	0
AC010265.1	0	0	0	0	0	0	0	0	0	0
AC010285.2	0	0	0	0	0	0.254889	0	0	0	0
AC010287.1	0	0	0	0	0	0	0	0.286037	0	0
AC010301.1	0	0	0	0	0	0	0	0	0	0
AC010306.1	0.277087	0.080417	0	0.242503	0.273051	0.294233	0	0.23283	0.29295	0.205905
AC010307.1	0	0	0	0	0	0	0	0	0	0
AC010319.1	0.454217	0.313186	0.186789	0.418206	0.317818	0.807061	1.26985	0.411442	0.310582	0.19544
AC010319.2	0	0	0	0	0	0	0	0	0	0
AC010320.5	0	0	0	0	0	0	0	0	0	0
AC010323.1	3.84691	0	0	0	7.68824	2.40231	0	4.36052	11.5465	4.89387
AC010323.2	0	0	0	0	0.136432	0	0	0.155684	0	0
AC010325.1	2.48694	0.19923	0.943842	1.50264	0.231829	1.33754	2.02062	2.06109	0.588208	1.46439
AC010325.3	0	0	0	0	0	0	0	0	0	0
AC010326.1	0	0	0	0	0	0	0	0	0	0
AC010326.2	0.397488	0.662644	0	0	0	0.434034	0	0	0	0
AC010326.4	10.5205	22.1363	25.5555	20.4458	11.5342	13.1949	9.65859	18.1307	18.538	19.379
AC010327.1	0	0	0	0	0	0.202699	0	0	0	0
AC010327.2	0	0	0	0	0	0	0	0	0	0
AC010328.2	0	0	0	0	0	0.0739838	0	0	0	0
AC010329.2	0	0	0	0.112738	0	0.0511485	0	0	0	0
AC010329.5	0.0550478	0.0199702	0	0	0	0.0407036	0	0.0192731	0	0
AC010330.1	0	0	0.25202	0	0.28875	0.200843	0	0.335187	0	0.424787
AC010332.1	0	3.01001	6.90969	3.02562	0	8.25985	0	8.71482	14.6201	11.4331
AC010332.2	0	0	0	0	0	0	0	0	0.055655	0
AC010336.7	0	0	0	0	0	0	0	0	0	0
AC010338.1	0	0	0	0	0	0	0	0	0	0
AC010342.1	0	0	0	0	0	0	0	0	0	0
AC010343.1	0.208608	0.454052	0	0.608292	0.255942	0.138346	0	0.14595	0.183751	0
AC010343.2	0	0	0	0	0	0	0	0	0	0
AC010350.1	0	0	0	0	0	0	0	0	0	0
AC010368.1	0	0	0.25202	0	0	0	0	0	0	0
AC010374.1	0	0	0	0	0	0	0	0	0	0
AC010374.2	0	0	0	0	0	0	0	0	0	0
AC010376.1	0	0	0	0	0	0	0	0	0	0
AC010378.1	0	0	0	0	0	0	0	0	0	0
AC010385.1	0	0	0	0	0	0	0	0	0	0
AC010385.2	0	0	0	0	0	0	0	0	0	0
AC010385.3	0	0	0	0	0	0	0	0	0	0
AC010395.2	0	0	0	0	0	0	0	0	0	0
AC010409.1	0	0	0	0	0	0	0	0	0	0
AC010409.2	0	0	0	0	0	0	0	0	0	0
AC010422.3	0.974295	0.937938	0.787676	0.724088	0	1.76043	0	0.525323	1.73502	0
AC010422.5	0	0	0	0	0	0	0	0	0	0
AC010422.6	0.114919	0	0.437692	1.6e-07	0.527395	0.478017	0.403007	0.690619	0.455233	0.136805
AC010422.8	2.54582	1.96135	1.96981	1.9383	1.7639	4.26445	2.62437	2.06918	1.60249	2.4841
AC010424.1	0	0	0	0	0	0	0	0	0	0
AC010442.2	0	0	0	0	0	0	0	0	0	0
AC010442.3	0.173577	0	0	0	0	0	0	0	0	0
AC010460.1	0	0	0	0	0	0	0	0	0	0
AC010460.2	0	0	0	0	0	0	0	0	0	0
AC010460.3	0	0	0	0	0	0	0	0	0	0
AC010463.1	0	0	0	0	0.423094	0	0	0	0	1.31765
AC010468.1	0.328121	0.119712	0	0.119221	0.50337	0.760855	1.07231	0.230221	0.144212	0.29895
AC010468.3	0	0	0	0	0	0	0	0	0	0
AC010469.1	0	0	0.19181	0	0	0	0	0	0	0
AC010469.2	0	0	0.00516701	0	0.174763	0	0	0	0	0
AC010476.1	0	0	0	0	0.0912981	0	0	0	0	0
AC010487.1	0.842263	2.97916	2.54266	2.0732	1.809	0.988671	2.05397	3.09634	2.78276	3.19168
AC010487.3	1.44653	0.93251	2.33337	0.29971	1.69515	1.55958	4.98805	0.406073	0.441648	1.45357
AC010487.4	0	0	0	0	0	0	0	0	0	0
AC010493.1	0	0	0	0	0	0	0	0	0	0
AC010503.3	0	0	0	0	0	0	0	0	0	0
AC010507.1	0	0	0	0	0	0	0	0	0	0
AC010507.2	6.03545	8.92254	10.1796	10.3109	4.91408	9.28691	4.77755	7.47615	8.71851	8.85379
AC010522.1	3.72937	4.85956	4.77502	5.14198	1.76371	2.14438	0	4.70924	2.2483	5.65513
AC010525.2	0	0	0	0	0	0	0	0	0	0
AC010531.1	0	0	0	0	0	0	0.411338	0	2.31909	0.670367
AC010531.2	0	0	0	0	0	0	0	0	0	0
AC010542.3	0	0	0.222102	0	0	0.162021	0	0.179514	0.35406	0
AC010546.1	0	0	0	0	0	0	0	0	0	0
AC010547.4	0	0.249261	0.13814	0.168132	0.154587	0.129544	0	0.137672	0	0.111985
AC010547.5	0	0	0	0	0	0	0	0	0	0
AC010547.6	0	0	0	0	0	0	0	0.312575	0	0
AC010587.1	0	0	0	0	0	0	0	0	0	0
AC010587.2	0	0	0	0	0	0	0	0	0	0
AC010591.1	0	0	0	0	0	0	0	0	0	0
AC010598.1	0	2.61088	0	0	0	0	0	0	0	0
AC010615.1	2.12098	2.23586	3.81663	3.29399	2.09877	2.95128	7.56201	2.82596	3.85699	3.3304
AC010615.3	0	0	0	0	0	0	0	0	0	0
AC010615.4	1.23731	0.210743	0	0	0	0	0	0.867532	0.323081	1.33414
AC010616.1	0.201897	1.29746	1.00882	0.967627	0.283187	0.306271	0	1.33296	1.82962	1.21881
AC010616.2	0.160031	0.584148	0	0	0	0	0	0	0	0.431504
AC010618.1	85.1423	107.759	103.591	87.4054	90.0394	68.6044	16.1908	106.44	109.538	98.3011
AC010618.2	0	0	0	0	0	0	0	0	0	0
AC010619.1	0	0	0	0	0	0	0	0	0	0
AC010620.1	0.28113	0.0640074	0.188282	0.16408	0	0	0	0.157485	0.297224	0.103304
AC010620.2	0	0	0	0	0	0	0	0	0	0
AC010624.4	0	0	0	0	0	0	0	0	0	0
AC010625.1	0	0	0	0	0	0	0	0	0	0
AC010627.1	0	0	0	0	0	0.0628862	0	0	0.0834826	0
AC010631.1	0	0	0	0	0	0	0	0	0	0
AC010632.3	0	0	0	0	0	0	0	0	0	0
AC010642.1	0	0	0	0	0	0	0	0	0	0
AC010646.1	1.07409	1.88845	1.76756	0.470683	0	0	0	0	0.97319	2.48106
AC010653.1	0	0	0	0	0.0879041	0.0950698	0	0	0	0
AC010653.3	0	0	0	0	0	0	0	0	0	0
AC010655.1	0	0	0	0	0	0	0	0	0	0
AC010655.3	6.91767	4.90763	4.3379	4.48463	6.60339	12.0311	13.9956	4.52103	4.8758	3.94399
AC010677.1	0	0	0	0	0	0	0	0.239692	0	0
AC010678.1	0	0	0	0	0	0	0	0	0	0
AC010683.1	0	0	0	0	0	0	0	0	0	0
AC010731.1	0	0	0	0	0	0	0	0	0	0
AC010733.1	0.176918	0.256629	0	0	0	0	0	0	0	0
AC010738.1	0	0	0	0	0	0.084032	0	0	0	0
AC010740.1	0	0	0	0	0	0	0	0	0	0
AC010761.1	5.15198	2.92264	2.73193	4.03262	2.96104	5.23315	3.17869	4.20066	4.20711	4.10366
AC010768.3	0	0	0	0	0	0	0	0	0	0
AC010867.1	0.0260949	0	0	0	0.0320551	0.0430119	0	0	0	0
AC010878.1	0	0	0	0	0	0	0	0	0	0
AC010881.1	0	0	0	0	0	0	0	0	0	0
AC010886.1	0.106698	0.03144	0	0	0	0.0563056	0.806889	0	0.0374152	0
AC010894.1	0	0	0	0	0	0	0	0	0	0
AC010900.1	0.0472997	0.0686374	0.315124	0.0689934	0	0.125566	0	0.0662415	0.250038	0
AC010900.2	0	0	0	0	0	0	0	0	0	0
AC010904.1	0	0	0	0	0	0	0	0	0	0
AC010928.1	0	0	0	0	0	0	0	0	0	0
AC010928.2	0	0	0	0	0	0	0	0	0	0
AC010928.3	0	0	0	0	0	0	0	0	0	0
AC010931.1	0	0	0	0	0	0	0	0	0	0
AC010967.3	0	0	0	0	0	0	0	0	0	0
AC010970.1	0	0.14184	0	0.0950506	0	0.0864949	0	0.0456296	0.172236	0.0598624
AC010975.2	0	0	0	0	0	0	0	0	0	0
AC010975.3	0	0	0	0	0	0	0	0	0	0
AC010980.1	0.711582	0.353905	0.609311	0	0.14966	0.32372	0	0.170776	0.859491	0.842876
AC010997.1	0	0	0	0	0	0	0	0	0	0
AC011005.1	0.256615	0.075336	0.172685	0	0.063533	0	0	0	0	0
AC011005.2	0	0	0	0	0	0	0	0	0	0
AC011005.3	0	0	0	0	0	0	0	0	0	0
AC011037.1	0	0	0	0	0	0	0	0	0	0
AC011043.1	112.875	50.8547	52.3322	58.2338	33.0109	45.4305	88.9442	56.7124	51.5245	60.4317
AC011043.2	0.601222	0.601685	0.795214	0.544325	0.228998	1.07446	2.44078	0.754886	0.803684	0.800881
AC011092.1	0	0	0	0	0	0	0	0	0	0
AC011193.2	0	0	0	0	0	0	0	0	0	0
AC011195.1	0	0	0	0	0	0	0	0	0	0
AC011195.2	0	0	0	0	0	0	0	0	0	0.0752096
AC011225.1	0	0	0	0	0	0	0	0	0	0
AC011233.1	0	0	0	0	0	0	0	0	0	0
AC011242.1	0	0	0	0	0	0	0	0	0	0
AC011247.2	0	0	0	0	0.143022	0.154681	1.51564	0.326402	0	0
AC011270.1	0	0	0	0	0	0	0	0	0	0
AC011290.2	0	0	0	0	0	0	0	0	0	0
AC011298.2	0	0	0	0	0	0	0	0	0	0
AC011298.3	0	0	0	0	0	0	0	0	0	0
AC011330.1	0	0	0	0	0	1.42835	0	0.139157	0	0
AC011330.3	0	0	0.436316	0.0966635	0	0.214019	0	0.208145	0	0.219151
AC011342.1	0	0	0	0	0	0	0	0	0	0
AC011352.2	0	0	0	0	0	0	0	0	0	0
AC011405.2	0	0	0	0	0	0	0	0	0	0
AC011406.1	0	0	0	0	0	0	0	0	0	0
AC011411.1	0.0720704	0.104582	0.120038	0	0	0.0956625	0	0.201864	0.126994	0.132414
AC011416.1	0	0	0	0	0	0	0	0	0	0
AC011416.2	0	0	0	0	0	0	0	0	0	0
AC011431.1	0	0	0	0	0	0	0	0	0	0
AC011444.4	0	0	0	0	0	0	0	0	0	0
AC011447.1	0.487351	0	3.62575	0.645742	0	0.687025	0	0	1.04865	2.68092
AC011447.2	0.276563	0	0	0	0	1.10129	0	0	0.502546	0
AC011447.4	0	0	0	0	0	1.98989	0	0	2.64162	2.75437
AC011447.5	0	0	0	0	0	0	0	0	0	0
AC011448.1	5.11215	5.05979	3.52791	9.13941	3.70303	10.0653	1.10751	5.38142	7.01205	5.02585
AC011451.2	0	0	0	0	0	0	0	0	0	0
AC011452.1	0	0	0	0	0	0	0	0	2.27584	0
AC011453.2	0	0	0	0	0	0	0	0	0	0
AC011455.2	0	3.06e-09	1.95807	3.67e-05	0.816414	0.773757	0	0	0.362211	2.17e-06
AC011458.1	0	0	0	0	0	0	0	0	0	0
AC011458.2	0.434607	0	0	0	0	0.576875	0	0	0	0.7985
AC011460.1	0	0	0	0	0	0	0	0	0	0
AC011462.1	63.1166	103.756	115.476	112.011	99.2933	73.5696	21.2763	97.3689	97.1438	87.1454
AC011462.2	0	0.900832	0.597166	0.847217	0	0	0	0.985655	0	0
AC011467.2	0	0	0	0	0	0	0	0	0	0
AC011467.4	0	0	0	0	0	0	0	0	0	0
AC011467.5	0	0	0	0	0	0	0	0	0	0
AC011467.6	0	0	0	0	0	0	0	0	0	0
AC011468.4	0	0	0.287378	0	0.211759	0	0	0	0	0
AC011471.1	0	0	0.851994	0.746144	0	1.19542	0	2.14915	1.80273	1.87967
AC011471.4	0	0	0	0	0	0	0	0	0	0
AC011473.4	0	0	0	0	0	0	0	0.194096	0	0.118343
AC011475.1	0.194798	0.095357	0	0.189492	0.159882	0.354462	0	0.0919574	0.114779	0.119545
AC011476.1	0	0	0	0	0	0	0	0	0	0.455861
AC011476.8	0	0	0	0	0	0	0	0	0	0
AC011477.1	2.43891	2.09003	4.01868	4.81264	1.20632	4.37907	4.00318	2.69151	4.52645	3.21273
AC011477.5	0	0	0	0	0	0	0	0	0	0
AC011477.6	0	0	0	0	0	0	0	0	0	0
AC011477.7	0	0	0	0	0	0	0	0	0	0
AC011479.1	1.49888	2.11386	2.67044	0	0	0	0	4.13211	4.26136	1.32141
AC011481.1	148.148	61.4849	58.2878	78.0012	110.207	86.7025	23.6998	62.6429	62.1507	56.5093
AC011487.1	1.10258	2.00473	4.34496	1.37996	0.802194	2.79184	0	3.22899	3.51713	3.4259
AC011487.2	0.0505785	0.0729132	0.0834232	0	0.0635486	0.616624	0	0.34396	0.169329	0.092395
AC011487.3	0	0	0	0	0	0	0	0	0	0
AC011487.4	0	0	0	0	0	0	0	0	0	0
AC011491.1	0	0	0.211121	0	0	0.16825	0	0.177517	0	0
AC011492.1	0	0	0	0	0	0	0	0	0	0
AC011494.1	0	0	0	0	0	0	0	0	0	0
AC011495.1	0	0.164544	0	0	0	0	0	0.158807	0	0
AC011497.2	5.2198	3.52221	3.78797	1.55983	4.10123	3.18671	0	3.28603	2.50574	4.51334
AC011498.4	0.2145	0.2228	0.0561939	0.403633	0.164151	0.0860569	0	0.589268	0.15153	0.517289
AC011498.5	0	0	0	0	0	0	0	0	0	0
AC011499.1	0.197574	0	0	0	0.440268	0.771352	0	0	0	0
AC011500.1	0	0	0	0	0	0	0	0	0	0
AC011500.2	0	0	0	0	0	0	0	0	0	0
AC011503.3	0.59114	0.667188	0.875187	0.287421	0.40306	0.949855	0.854267	0.459928	0.231475	0.362033
AC011506.1	0	0	0	0	0	0	0	0	0	0
AC011511.1	1.77268	1.10514	0.923049	1.52697	0.7995	3.51998	3.3397	0.832977	1.2588	0.768103
AC011511.4	5.545	2.66941	4.6825	3.2399	2.05531	4.29962	1.26207	2.95e-07	2.3804	4.94141
AC011529.1	2.54249	3.71256	3.94858	5.08072	2.73741	4.55411	4.93278	6.66774	6.28483	5.8493
AC011530.1	0	0	0	0	0	0.257603	0	0.552942	0.662855	0
AC011551.1	0	0	0	0	0	0	0	0	0	0
AC011591.2	0	0	0	0	0	0.107755	0	0	0	0
AC011602.1	0	0	0	0	0	0	0	0	0	0
AC011603.4	0	0	0	0	0	0	0	0	0	0
AC011604.1	0	0	0	0	0	0	0	0	0	0
AC011604.2	0	0	0	0	0	0	0	0	0	0
AC011611.1	0	0	0	0	0	0	0	0	0	0
AC011611.5	0	0.16642	0	0	0	0	0	0	0	0
AC011611.6	0	0	0	0	0	0	0	0	0	0
AC011626.1	0	0	0	0	0.145367	0	0	0.165876	0	0
AC011726.1	0	0	0	0	0	0	0	0	0	0
AC011742.1	0	0	0	0	0	0	0	0	0	0
AC011742.2	0	0	0	0	0	0	0	0	0	0
AC011742.3	0	0	0	0	0	0	0	0	0	0
AC011753.1	0	0	0	0	0	0	0	0	0	0
AC011753.3	0	0	0	0	0	0	0	0	0	0
AC011753.4	0	0	0	0	0	0	0	0	0	0
AC011767.1	0	0	0	0	0.0657446	0.071104	0	0	0	0
AC011816.1	0	0	0	0	0	0	0	0	0	0
AC011825.1	0	0	0	0	0	0	0	0	0	0
AC011841.1	0.601222	0.601685	0.795214	0.544325	0.228998	1.07446	2.44078	0.754886	0.803684	0.800881
AC011853.1	0	0	0	0	0	0	0	0	0	0
AC011890.1	0	0	0	0	0	0	0	0	0	0
AC011890.2	0	0	0	0	0	0	0	0	0	0
AC011891.2	0	0	0	0	0	0	0	0	0	0
AC011894.1	0	0	0	0	0	0	0	0	0	0
AC011904.1	0	0	0	0	0	0	0	0	0	0
AC011921.2	0	0	0	0	0	0	0	0	0	0
AC011921.3	0	0	0	0	0	0	0	0	0	0.370027
AC011933.1	0	0.358124	0.815602	0	0.602788	0	0	0	0	0
AC011939.1	0.0657952	0.0958322	0.110103	0	0	0.0880713	0.864837	0.090952	0	0.119322
AC011978.1	0	0	0.072376	0	0	0	0	0	0	0.159453
AC011979.1	0.502368	0.624571	0.476	0.559642	0.526745	0.759678	1.87411	1.20168	0.505021	1.0511
AC011979.2	0	0	0	0	0	0	0	0	0	0
AC011994.1	0	0	0	0	0	0	0	0	0	0
AC011998.1	0	0	0	0	0	0	0	0	0	0
AC011998.2	0	0	0	0	0	0	0	0	0	0
AC011999.1	0	0	0	0	0	0	0	0	0	0
AC012005.1	0	0	0	0	0	0	0	0	0	0
AC012005.2	0	0	0	0	0	0	0	0	0	0
AC012044.1	0	0	0	0	0	0	0	0	0	0
AC012065.2	0	0	0	0	0	0.509783	0	0	0	0
AC012065.5	0.172635	0.732368	0	0.257141	0.429252	0.236355	0	0	0	0
AC012066.1	0.186732	0	0	0	0	0.124895	0	0	0	0
AC012075.1	0	0	0	0	0	0	0	0	0	0
AC012078.1	0	0	0	0	0	0	0	0	0	0
AC012085.1	0.426656	0	1.40923	0.676103	0.594534	0	0	0	1.39067	1.64434
AC012100.1	0	0	0	0	0	0	0	0	0	0
AC012119.1	0	0	0	0	0	0	0	0	0	0
AC012123.2	0	0	0	0	0	0	0	0	0.585356	0
AC012146.2	0	0	0	0	0	0	0	0	0	0
AC012146.4	0	0	0	0	0	0	0	0	0	0
AC012158.1	0.223685	0.45443	0.246219	0.215629	0.0568862	0.284316	0	0.438568	0.551812	0.32878
AC012158.2	0	0.299559	0	0	0.253356	0.274009	0	0	0.363752	0
AC012170.1	0.202811	0.294303	0.337797	0	0.248911	0	0	0.28403	0	0
AC012175.1	0	0	0	0	0	0	0	0	0	0
AC012182.1	0	0	0	0	0	0	0	0	0	0
AC012184.2	12.5893	8.30426	9.58764	5.99929	7.11641	4.71264	0	8.63505	13.5956	11.3381
AC012186.1	0	0	0	0	0	0	0	0	0	0
AC012213.5	2.17826	3.51883	3.63855	2.87282	1.39545	1.22575	20.7439	4.19017	1.25688	3.70233
AC012254.2	25.4856	41.2409	44.4151	41.5086	37.2596	18.7878	5.46668	42.2873	42.4205	41.2451
AC012254.4	0	0	0	0	0	0	0	0	0	0
AC012306.1	0	0	0	0	0	0	0	0	0	0
AC012308.1	0	0	0	0	0	0	0	0	0	0
AC012309.1	0.149956	1.06458	1.03567	0.625544	0	0.510035	0	0	0.0821369	1.86948
AC012314.22	0	0	0	0	0	0	0	0	0	0
AC012339.2	0	0	0	0	0	0	0	0	0	0
AC012354.2	0.149491	0	0	0	0	0	0	0	0.264596	0
AC012358.2	0.0850003	0.185018	0	0.0619926	0.260803	0.507713	0	0	0	0
AC012362.1	0	0	0	0	0	0	0	0	0	0
AC012368.3	0	0	0	0	0.489249	0	0	0	0	0
AC012400.1	0	0	0	0	0	0	0	0	0	0
AC012414.1	0	0	0	0	0	0	0	0	0	0
AC012414.2	0	0	0	0	0	0	0	0	0	0
AC012414.6	0	0	0	0	0	0	0	0	0	0
AC012414.7	0	0	0.0676386	0	0	0	0	0	0	0
AC012433.1	0	0	0	0	0	0	0	0	0	0
AC012435.1	3.21504	4.24286	3.30882	1.80265	4.71888	1.39542	1.20258	3.83605	3.77698	3.89276
AC012441.1	1.40895	0.783291	0.849604	0.990331	1.67452	4.92367	1.38089	0.778417	0.38836	0.837383
AC012441.2	0.537198	0.153242	0	0	0.32595	0.625913	0	0	0	0
AC012443.1	0	0	0	0	0	0	0	0	0	0
AC012454.1	0	0	0.105319	0	0	0.336511	1.63248	0	0	0.11547
AC012468.1	0	0	0	0	0	0	0	0	0	0
AC012488.1	0	0	0	0	0	0	0	0	0	0
AC012488.2	0	0	0.434885	0	0	0	0	0	0	0
AC012491.1	0	0	0	0	0	0	0	0	0	0
AC012493.1	0	0	0	0	0	0	0	0	0	0
AC012493.2	0	0	0	0	0	0	0	0	0	0
AC012493.3	0	0	2.44265	0	0	0	0	0	0	0
AC012497.1	0	0	0	0	0	0	0	0	0	0
AC012498.1	0	0	0	0	0	0	0	0	0	0
AC012498.2	0	0	0	0	0	0	0	0	0	0
AC012501.2	0.19155	1.04236	2.07376	0.488956	0.352635	0	0	0.402388	0.759436	0.439917
AC012507.3	0	0	0	0	0	0	0	0	0	0
AC012512.1	0	0	0	0	0	0	0	0	0	0
AC012513.2	0	0	0	0	0	0	0	0	0	0
AC012519.1	0	0.156493	0	0	0	0	0	0	0	0.198144
AC012531.3	2.05335	0.912861	0	2.27492	0.358562	0.0564959	0	1.45489	1.94185	0.499275
AC012569.1	0.0797842	0.0578447	0	0	0	0.0529111	1.0369	0.0558255	0.0703595	0
AC012616.1	0.939886	0	0	0	0	0	0	0	0.828078	0
AC012618.1	0.171009	0.248154	0.284866	0.249441	0	0	0	0	0	0.314194
AC012618.2	0	0	0	0	0	0.0989967	0	0.104452	0	0
AC012618.3	1.22795	2.26637	3.50401	3.13434	3.37794	5.11818	1.65574	2.18725	2.55085	2.46819
AC012651.1	0.0915601	0.206921	0.406308	0.457048	0.177874	1.29997	0.699626	0.542993	0.502191	0.39543
AC012653.1	0	0.0978706	0	0	0.248326	0	0	0.0944542	0.237687	0
AC012669.1	0	0	0	0	0	0	0	0	0	0
AC012671.1	0	0	0	0	0	0	0	0	0	0
AC012676.2	0	0	0	0	0	0	0	0	0	0
AC013244.1	0	0	0	0	0	0	0	0	0	0
AC013244.2	0	0	0	0	0	0	0	0	0	0
AC013244.3	0	0	0	0	0	0	0	0	0	0
AC013262.1	0	0	0	0	0	0	0	0	0	0
AC013267.1	0	0	0.498824	0	0.367567	0	0	0	0	0
AC013268.1	0.626963	1.2191	0.813512	0.244189	3.52203	1.34429	2.29195	0.979852	0.67491	0.406986
AC013268.2	0	0	0	0	0	0	0	0	0	0
AC013268.3	0.0777704	0	0.131032	0.00781063	0.0429796	0	0	0.306739	0.291966	0.382612
AC013268.4	0	0.0235603	0	0	0.0199265	0.0215508	0	0	0	0.0596605
AC013271.1	0.126401	0.349621	0.670524	0.444271	1.0135	1.13351	0.335751	0.374535	0.442982	0.400484
AC013290.1	0	0	0	0	0	0	0	0	0	0
AC013355.1	0	0	0	0	0	0	0	0	0	0
AC013356.1	0	0.342433	0	0	0.144798	0	0	0	0	0
AC013394.1	39.8069	68.3336	68.1503	61.4565	39.0622	45.1682	84.6201	53.926	58.689	64.3071
AC013399.1	0	0	0	0	0	0	0	0	0	0
AC013403.1	0	0	0	0	0	0	0	0	0	0
AC013404.1	0	0	0	0	0	0	0	0	0	0
AC013410.1	0	0	0	0	0	0	0	0	0.0879524	0
AC013410.2	0	0	0	0	0	0	0	0	0	0
AC013412.1	0	0	0	0	0	0	0	0	0	0
AC013429.1	0	0	0	0	0	0	0	0	0	0
AC013429.2	0.245264	0.593177	0.136174	0.238502	0	0.325551	0	0	0.144058	0
AC013437.2	0	0	0	0	0	0	0	0	0	0
AC013439.1	0	0.0719956	0	0	0	0.065855	0	0	0	0
AC013442.1	0	0	0	0	0	0	0	0	0	0
AC013444.1	0	0	0	0	0	0	0	0	0	0
AC013444.2	0	0	0	0	0	0	0	0	0	0
AC013452.1	0	0	0	0	0	0	0	0	0	0.202666
AC013467.1	0	0	0	0	0	0	0	0	0	0
AC013467.2	0	0	0	0	0	0	0	0	0	0
AC013470.1	0	0	0	0	0	0.395474	0	0.208629	0	0
AC013470.2	0.118444	0.0518204	0.0474471	0.13415	0.0699244	0.299135	0.948015	0.0722578	0.0786224	0.0585646
AC013470.3	0	0.149848	0	0	0	0	0	0	0.0910634	0
AC013470.4	0	0	0	0	0	0	0	0	0	0
AC013474.1	0.0797999	0	0	0.11629	0	0	0	0.111652	0	0.146478
AC013476.2	0	0	0	0	0	0	0	0	0	0
AC013489.1	0.865376	4.54255	1.13709	1.27732	1.64879	2.15248	1.89259	2.46876	1.15554	2.41855
AC013489.2	0.286148	0	0	0	0	0	0	0.400739	0	0
AC013553.1	0	0	0	0	0	0	0	0	0	0
AC013553.2	0	0	0	0	0	0	0	0	0	0
AC013562.2	0	0	0	0	0	0	0	0	0	0
AC013565.2	0	0	0	0	0	0	0	0	0	0
AC013643.1	0	0	0	0	0	0	0	0	0	0
AC013701.1	0	0	0	0	0	0	0	0	0	0.543208
AC013717.1	0	0	0.0557612	0.0951714	0	0	0	0	0	0
AC013734.1	0	0	0	0	0	0	0	0	0	0
AC013828.1	0	0	0	0	0	0	0	0	0	0
AC015688.1	0	0	0	0	0	0	0	0	0	0
AC015688.2	0	0	0	0	0	0	0	0	0	0
AC015688.3	0	0	0	0	0	0	0	0	0	0
AC015688.4	0	0	0.401746	0	0.819504	0	0	0	0	1.07531
AC015688.5	0	0	0	0	0	0	0	0	0	0
AC015689.2	0	0	0	0	0	0	0	0	0.0612625	0
AC015712.3	0	0	0	0	0	0	0	0	0	0
AC015720.1	0	0	0	0	0	0	0	0	0	0
AC015720.2	0.222313	0	0	0.324324	0	0.295087	0	0	0.391768	0
AC015743.1	0	0	0	0	0	0	0	0	0	0
AC015802.2	0	0	0	0	0	0	0	0	0	0
AC015802.6	0.0520214	0.134041	0.0467932	0.0914666	0.134631	0.114108	0.692324	0.295525	0.184863	0.120394
AC015813.2	15.0918	50.2882	50.3002	53.0043	24.1557	57.7916	25.362	53.9328	50.2674	59.647
AC015818.1	0	0	0	0	0	0	0	0	0	0
AC015818.3	0	0	0	0	0	0	0	0	0	0
AC015818.5	0.204969	0	0	0.597954	1.2578	1.36033	0	0.574103	1.08352	0
AC015818.6	2.47717	11.9822	12.8934	6.77495	6.71386	6.16513	4.02728	12.7203	12.7312	14.7917
AC015818.7	0	0	0	0	0	0	0	0	0	0
AC015849.6	0	0	0	0	0	0.0966256	0	0	0.12806	0
AC015871.1	0	0	0	0	0	0	0	0	0	0
AC015871.2	0	0	0	0	0	0	0	0	0	0
AC015908.1	0	0	0	0	0	0	0	0	0	0
AC015910.1	0	0.300091	0	0.452471	0.126903	0.823488	0	0	0	0.189976
AC015911.1	0	0	0	0	0	0	0	0	0	0
AC015911.10	0	0	0	0	0	0	0	0	0	0
AC015911.4	0	0	0	0	0	0	0	0	0	0
AC015911.7	0	0	0	0	0	0	0	0	0	0
AC015911.8	0	0	0	0	0	0	0	0	0	0
AC015912.2	0	0	0	0	0	0	0	0	0	0
AC015914.2	0	0	0	0	0	0	0	0	0	0
AC015917.1	0	0	0	0	0	0	0	0	0	0
AC015922.1	0.525485	0.76254	0.875231	0	2.57972	2.0925	0	0	2.77784	0
AC015977.1	0	0	0	0	0	0	0	0	0	0
AC015978.1	0	0	0	0	0	0	0	0	0	0
AC015983.1	0	0	0	0	0	0	0	0.27073	0	0
AC016027.4	0	0	0	0	0	0	0	0	0	0
AC016027.5	0	0	0	0	0	0	0	0	0	0
AC016065.2	0	0	0	0	0	0	0	0	0	0
AC016144.1	0	0	0	0	0	0	0	0	0	0
AC016180.1	0	0.254943	0	0	0	0	0	0	0	0
AC016182.1	0	0	0	0	0	0	0	0	0	0
AC016256.1	0	0	0	0	0	0	0	0	0	0
AC016292.2	0	0	0	0	0	0	0	0	0	0
AC016304.1	0	0	0	0	0	0	0	0	0	0
AC016397.1	0	0	0	0	0	0	0	0	0	0
AC016546.1	0.148598	0	0	0	0	0	0	0	0.261864	0.273024
AC016559.1	0	0	0	0	0	0	0	0	0	0
AC016559.2	0	0	0	0	0	0	0	0	0	0
AC016582.1	0.325174	0.0799236	0.0993157	0	0.17281	0.179257	0	0.0771337	0	0
AC016582.2	0.679683	0.169674	0.258794	1.22127	1.28896	1.4691	0	0.163256	0.205196	1.07418
AC016582.3	2.47895	4.59571	2.01444	2.32101	2.23068	3.41034	2.31095	2.9732	5.6844	1.99922
AC016596.2	0	0	0	0	0	0	0	0	0	0
AC016612.1	0	0	0	0	0	0	0	0	0	0
AC016629.1	2.31212	3.35515	3.08079	2.69804	3.4052	3.68278	0	2.59043	1.62966	5.94725
AC016632.1	0	0	0	0	0	0	0	0	0	0
AC016687.1	0	0	0	0	0	0	0	0	0	0
AC016691.1	0	0	0	0	0	0	0	0	0	0
AC016694.1	0	0	0	0	0	0	0	0	0	0
AC016696.1	0	0	0	0	0	0	0	0	0	0
AC016700.1	0	0	0	0	0	0	0	0	0	0
AC016700.2	0.750878	0	1.23581	0	0.930479	1.01471	0	0	1.36138	0
AC016712.1	0.190367	0	0	0	0.233756	0.505288	2.47917	0.266319	0	0
AC016716.1	0	0	0	0	0	0	0	0	0	0
AC016717.1	0	0	0	0	0.669247	0	0	0	0	0
AC016724.1	0	0	0	0	0	0	0	0	0	0
AC016727.2	0	0	0	0	0	0	0	0	0	0
AC016734.1	0.369556	0.53351	0.42265	0.366778	0	0	0	0.174645	0	0
AC016739.1	0.442139	0.322147	0	0.323749	0.269416	0	0	0	0	0
AC016769.1	0	0	0	0	0	0.0859231	0	0	0	0.119152
AC016769.2	0	0	0	0	0	0	0	0.605596	0.25399	0.264831
AC016769.3	0	0	0	0	0	0	0	0	0.845236	0
AC016769.4	0	0	0	0	0	0	0	0	0	0
AC016772.1	0	0	0	0	0	0	0	0	0	0
AC016831.2	0	0	0	0	0	0	0	0	0	0
AC016831.3	0	0	0	0	0	0	0	0	0	0
AC016831.4	0	0	0	0	0	0	0	0	0	0
AC016877.2	0	0	0	0	0	0	0	0	0	0
AC016885.3	0	0	0	0	0	0	0	0	0	0
AC016894.1	0	0	0	0	0	0	0	0	0	0
AC016907.1	0	0	0	0	0	0	0	0	0	0
AC016908.1	0	0	0	0	0	0	0	0	0	0
AC016909.1	0	0	0	0	0	0	0	0	0	0
AC016911.1	0	0	0	0	0	0	0	0	0	0
AC016925.1	0	0	0	0	0	0	0	0	0	0
AC016925.2	0	0	0	0	0	0	0	0	0	0
AC016930.1	0.054247	0.0787186	0.045176	0	0.0332887	0	0	0.0379854	0.143381	0.0996675
AC016954.1	0	0	0	0	0	0	0	0	0	0
AC016956.1	0	0	0	0	0	0	0	0	0	0
AC016957.1	0	0	0	0	0	0	0	0	0	0.451908
AC016991.1	0	0	0	0	0	0	0	0	0	0
AC016999.2	0	0	0	0	0	0.159174	0	0	0	0
AC017002.4	0	0	0	0	0	0	0	0	0	0
AC017007.1	0	0	0	0	0	0	0	0	0	0
AC017007.2	0.094214	0.205073	0	0.137425	0.346887	0.25011	0	0.202247	0	0
AC017007.3	0	0	0.26668	0.233549	0	0	0	0.224233	0	0
AC017007.4	0	0	0	0	0	0	0	0	0	0
AC017013.1	0	0	0	0	0	0	0	0	0	0
AC017015.1	0	0	0	0	0	0	0	0	0	0
AC017019.1	0	0	0	0	0	0	0	0	0	0
AC017035.1	0	0	0	0	0	0	0	0	0	0
AC017037.1	0	0	0	0	0	0	0	0	0	0
AC017037.2	0.0708338	0	0	0	0	0	0	0	0	0
AC017078.1	0	0	0	0	0	0	0	0	0	0
AC017079.1	0	0	0	0	0.208033	0.449983	0	0	0	0
AC017079.2	0	0	0	0	0	0	0	0	0	0
AC017081.1	0	0	0	0	0	0	0	0	0	0
AC017083.3	0.180886	0	0	0	0	0	0	0	0	0
AC017083.4	0	0	0	0	0	0	0	0	0	0
AC017099.1	0.121175	0.0879193	0.302737	0.353501	0.074359	0.321682	0.788003	0.169701	0.32028	0.6679
AC017100.2	0	0	0	0	0	0	0	0	0	0
AC017104.2	0	0	0	0	0	0	0	0	0	0
AC017104.4	0.304612	0.663042	0.69761	0.722021	0.233657	1.41514	4.45703	0.959846	0.939316	1.8189
AC017104.5	0.306906	1.33607	1.36313	1.04455	0.753333	2.17265	1.33055	1.4327	1.80264	3.00734
AC018362.3	0.821511	0.537036	0.972058	0.690882	0.492173	2.24202	0	0.47799	1.14794	1.1145
AC018371.2	0	0	0	0	0	0	0	0	0	0
AC018437.1	0	0	0	0	0	0	0	0	0	0
AC018442.1	0.0291306	0.0422117	0	0.0424307	0	0.0772229	0	0	0	0.0534453
AC018442.3	0	0	0	0	0	0	0	0	0	0
AC018448.1	0	0	0	0	0	0	0	0	0	0
AC018448.2	0	0	0	0	0	0	0	0	0	0
AC018462.2	0.180066	0	0	0	0	0	0	0	0	0
AC018463.1	0	0	0	0.120974	0	0	0	0	0	0
AC018475.1	1.9851	3.10249	2.53935	2.22506	0.670296	3.65752	0	2.55724	2.42899	1.41261
AC018512.1	0	0	0	0	0	0.0747849	0	0	0	0
AC018523.1	0	0	0	0	0	0	0	0	0	0
AC018523.2	0.383112	0	0.253434	0	0	0.224789	2.36294	0.709006	0.273381	0.629176
AC018552.1	0	0	0	0	0	0	0	0	0	0
AC018554.2	0	0	0	0	0	0	0	0	0	0
AC018558.4	0	0	0	0	0	0	0	0	0	0
AC018558.5	0	0	0	0	0	0	0	0	0	0
AC018618.2	0	0	0	0	0	0	0	0	0	0
AC018620.1	0.189512	0	0	0	0	0	0	0	0	0.348189
AC018630.1	0	0	0	0	0	0	0	0	0	0
AC018630.2	0	0	0	0	1.17901	2.60766	0	0	0	0
AC018634.1	0	0	0	0	0	0	0	0	0	0
AC018635.1	0	0	0	0	0	0	0	0	0	0
AC018638.1	0	0	0	0	0	0	0	0	0	0
AC018638.2	10.378	17.5296	24.381	22.6095	10.3789	30.0514	2.9634	13.3651	16.4588	14.0919
AC018638.3	0	0	0	0	0	0	0	0	0	0
AC018638.4	11.002	12.2762	18.249	20.8775	11.3771	21.3775	3.83483	12.9002	14.251	16.1545
AC018638.5	9.44341	12.1125	14.3276	20.3272	9.68717	17.8622	2.21105	7.98501	11.1202	10.1837
AC018638.8	0.279236	0.405203	1.39526	3.25844	0	1.11193	3.63175	1.95529	0.984072	1.53911
AC018639.1	0	0	0	0	0	0	0	0	0	0
AC018641.1	0.240168	0.813195	0.666695	0.233546	0.393012	0.318787	0	0.784808	0.564261	0.147086
AC018644.1	0.242351	0.527519	0.605479	0	0.446157	0.643369	0	0.509105	0.213521	0.222635
AC018645.1	0	0	0	0	0	0	0	0	0	0
AC018653.2	0	0	0	0	0	0	0	0	0	0
AC018659.1	0	0	0	0	0	0	0	0	0	0
AC018688.1	0.15505	0	0	0	0	0	0	0.180818	0.484994	0.568906
AC018692.2	0	0	0	0	0	0	0	0	0	0
AC018693.2	0	0	0	0	0	0	0	0	0	0
AC018695.1	0	0	0	0	0	0	0	0	0	0
AC018695.5	0	0	0	0	0	0	0	0	0	0
AC018709.1	0	0.450058	0.153787	0	0	0	0	0.129309	0.162699	0
AC018710.1	0	0	0	0	0	0	0	0	0	0
AC018712.1	0	0	0	0	0	0	0	0	0	0
AC018714.1	0	0	0	0	0	0	0	0	0	0
AC018717.1	0	0	0	0	0	0	0	0	0	0
AC018735.1	0	0	0	0	0	0	0	0	0	0
AC018737.1	0	0	0	0	0	0	0	0	0	0
AC018738.1	0.4527	0.329259	0.37697	0.656218	0	0.598156	2.88548	0	0.397878	0
AC018755.2	0	0.09515	0.251208	0	0.0402373	0	0	0.0118882	0	0.180708
AC018755.3	1.66544	3.26972	3.58976	1.14319	2.52494	1.04029	0	4.52757	3.9704	2.33992
AC018797.1	0	0	0	0	0	0	0	0	0	0
AC018797.2	0	0	0	0	0	0	0	0	0	0
AC018804.1	0	1.19595	0.294936	1.31974	0.996559	0.917985	0	1.76567	0.950744	0.779356
AC018845.2	0	0	0	0	0	0	0	0	0	0
AC018846.1	0	0	0	0	0	0	0	0	0	0
AC018861.1	0	0	0	0	0	0	0	0	0	0
AC018865.2	0	0	0	0	0	0	0	0	3.6909	0
AC018868.1	0.2417	0	0	0.355422	0.297961	0	0	1.01819	0	0
AC018868.2	0.0975551	0	0	0.142295	0	0	0	0	0.0859484	0.0896169
AC018880.1	0	0	0	0	0	0	0	0	0	0
AC018880.2	0	0	0	0	0	0	0	0	0	0
AC018889.1	0	0	0	0	0	0	0	0	0	0
AC018892.1	0	0	0	0	0	0	0	0	0	0
AC018892.2	0	0	0	0	0	0	0	0	0	0
AC018992.1	0	0	0.0463952	0.0406312	0	0	0	0	0	0
AC019070.1	0	0	0	0	0	0	0	0	0	0
AC019072.1	0	0	0	0	0	0	0	0	0	0
AC019080.2	0	0	0	0	0	0	2.34927	0	0	0
AC019084.1	0	0	0	0	0	0	0	0	0	0
AC019097.1	0	0.157837	0	0	0	0	0	0	0	0
AC019109.1	0	0.101135	0.0579808	0.0882412	0	0.0497969	0	0.0449962	0	0
AC019117.3	0.0679148	0.115793	0	0	0	0	0	0	0	0
AC019129.1	0	0	0	0	0	0	0	0	0	0
AC019155.1	0	0	0	0	0	0	0	0	0	0
AC019159.1	0	0	0	0	0	0	0	0	0	0
AC019176.1	0	0	0.637576	0	0	0	0	0	0	0
AC019176.2	0	0	0	0	0	0	0	0	0	0
AC019178.1	0	0	0	0	0	0	0	0	0	0
AC019178.2	0	0	0	0	0	0	0	0	0	0
AC019181.1	0	0.35541	0	0	0	0.325177	0	0	0	0.450251
AC019185.1	0	0	0	0	0	0	0	0	0	0
AC019185.3	0	0	0	0	0	0	0	0	0	0
AC019193.1	0	0	0	0	0	0	0	0	0	0
AC019206.1	0.164675	0	0.274278	0.480405	0	0.658219	0	0.230621	0	0.302557
AC019227.1	0	0	0	0	0	0.175968	0	0.18566	0	0
AC019235.1	0	0	0	0	0	0	0	0	0	0
AC019257.8	0.048089	1.33315	1.4994	0.000212168	3.00225	1.68336	0	0.621294	1.50062	1.86247
AC019288.1	0	0	0	0	0	0	0	0	0	0
AC019294.1	0	0	0	0	0	0	0	0.0884749	0	0.0671671
AC019322.1	0	0	0	0	0.225205	0	0	0	0	0
AC019322.2	0	0	0	0	0	0	0	0	0	0
AC019322.3	0.143071	0	0	1.94e-07	0	6.13e-08	0	0	0.252104	0
AC020549.1	0	0.0614018	0	0	0	0	0	0	0	0
AC020549.2	0	0	0	0	0	0	0	0	0	0
AC020550.1	0	0	0	0	0	0	0	0	0	0
AC020593.1	0	0	0	0	0	0	0	0	0	0
AC020611.1	0.321122	0	0	0	0	0	0	0	0	0
AC020612.1	0.247541	0.179605	0.412296	0	0.151904	1.80715	0	0.173336	0.654281	0.909609
AC020612.2	0	0	0	0	0	0	0	0	0	0
AC020613.1	0	0	0.294857	0.129112	0	0	0	0.247925	0	0
AC020629.1	0	0	0	0	0	0.0489393	0	0	0	0
AC020633.1	0.0265992	0.11621	0.0443029	0.0775976	0	0.105919	0	0.0745024	0.0937401	0.0489516
AC020636.2	0	0	0	0	0	0	0	0	0	0
AC020658.1	0.066912	0.291319	0	0.0976049	0.0821276	0.177641	0	0	0.235814	0.122942
AC020688.1	0.0584001	0	0.0972672	0	0	0	0	0.08309	0	0
AC020699.1	0	0	0	0	0	0	0	0	0	0
AC020728.1	0	0	0	0	0	0	0	0	0	0
AC020765.1	0	0	0	0	0	0	0	0	0	0
AC020765.3	0	0	0	0	0	0	0	0	0	0
AC020765.4	0	0	0	0	0	0	0	0	0	0
AC020765.5	0	0	0	0	0	0	0	0	0	0
AC020779.1	0.495821	0.119811	0.562673	0.374061	0.295903	1.31529	1.58802	0.365046	0.685756	0.47991
AC020891.4	0	0	0	0	0	0	0	0	0	0
AC020893.1	0	0	0	0	0	0	0	0	0	0
AC020893.2	0	0.129238	0	0	0	0	0	0	0	0
AC020895.1	0	0	0	0	0	0	0	0	0	0
AC020898.1	0.0841815	0.122047	0.561606	0.369399	0.310898	0.334288	3.32138	0	0.444423	0.155456
AC020899.1	0	0.158863	0.182343	0.159683	0.134366	0.145344	1.42379	0	0.385934	0.201146
AC020904.1	0	0	0	0	0	0	0	0	0	0
AC020904.2	0.153323	0.167821	0.0779466	0.170038	0.095237	0	0.599177	0.911102	0.829079	1.63878
AC020907.6	0.242665	0.11666	0	0.0493907	0.150002	0.134835	0	0.219166	0	0.163353
AC020909.1	0	0	0	0	0.137284	0	0	0	0.179711	0
AC020910.2	0	0	0	0.157296	0	0.429412	0	0.151022	0	0
AC020910.3	0	0	0	0	0	0	0	0	0	0
AC020914.2	0	0	0	0	0	0	0	0	0	0
AC020914.3	0	0	0	0	0	0	0	0	0	0
AC020914.4	0.226672	0	0	0	0	0	0	0	0	0
AC020914.5	0	0	0	0	0	0	0	0	0	0
AC020915.1	0.80982	0.342376	0.403821	0.415104	0.67434	0.976476	0.669736	0.255941	0.209318	0.282043
AC020915.4	0	0	0	0	0	0	0	0	0	0
AC020915.5	3.50769	2.15219	2.09106	3.0306	2.75687	4.32196	0	1.92764	2.88499	2.49285
AC020917.1	0	0	0	0	0	0	0	0	0	0
AC020922.1	0.0518961	0.329037	0.0994234	0.311991	0.0324339	0.0551173	0	0.371413	0.19375	0.526192
AC020937.1	0	0	0	0	0	0	0	0	0	0
AC020983.1	0	0	0	0	0	0	0	0	0	0
AC021006.1	0	0	0	0	0.148098	0	0	0.168993	0	0
AC021006.3	0	0	0	0	0	0	0	0	0	0
AC021016.1	0	0	0	0	0	0	0	0	0	0
AC021066.2	0	0	0	0	0	0	0	0	0	0
AC021066.3	0	0	0	0	0	0	0	0	0	0
AC021072.1	0	0.110217	0.126505	0.553944	0	0.201633	0	0.319109	0.267672	0.697742
AC021074.1	0.103413	0.300101	0.172235	0.301687	0	0.137248	1.34483	0.144814	0.364399	0
AC021074.2	0	0	0	0	0	0	0	0	0	0
AC021087.2	0	0.0789472	0.180236	0	0.0658449	0	0	0.149732	0.189822	0
AC021087.5	1.34913	1.20246	1.39165	1.45795	0.430763	2.79366	2.79022	0.91563	1.24105	1.298
AC021097.2	0	0	0	0	0	0	0	0	0	0
AC021106.1	0.234961	0.255716	0.293508	0	0.648828	0.155937	1.52796	0.24679	0.20701	0.539614
AC021106.2	0	0	0	0	0	0	0	0	0	0
AC021146.1	0	0	0	0	0	0.119504	0	0	0	0
AC021146.10	0	0	0	0	0	0	0	0	0	0
AC021146.11	0	0	0	0	0	0	0	0	0	0
AC021146.2	0	0	0	0	0	0	0	0.0839707	0	0
AC021146.3	0	0	0	0	0	0	0	0	0	0
AC021146.4	0	0	0	0	0	0	0	0	0	0
AC021146.5	0	0	0	0	0	0	0	0	0	0
AC021146.6	0	0	0	0	0	0	0	0	0	0
AC021146.7	0	0	0	0	0	0.0547228	0	0	0	0
AC021146.8	0	0	0	0	0	0	0	0	0	0
AC021146.9	0	0	0	0	0	0	0	0	0	0
AC021148.1	0.570582	0.125655	0.319463	0.373771	0.078497	0.254765	0	0.303897	0.13971	0.159608
AC021171.1	0	0	0	0	0	0	0	0	0	0
AC021171.2	0	0	0	0	0	0	0	0	0	0
AC021193.1	0	0	0	0	0	0	0	0	0	0
AC021205.1	0	0.306118	0	0	0	0	0	0	0	0
AC021205.2	0	0	0	0	0	0	0	0	0	0
AC021220.1	0	0	0	0	0	0	0	0	0	0
AC021231.2	0	0	0	0	0	0	0	0	0	0
AC021231.3	0	0	0	0	0	0	0	0	0	0
AC021242.1	0	0	0	0	0	0	0.383352	0	0	0
AC021269.1	0	0	0	0	0	0	0	0	0	0
AC021269.2	0	0	0	0	0	0	0	0	0	0
AC021443.1	0	0	0	0	0	0	0	0	0	0
AC021451.1	0	0	0	0.0799147	0	0	0	0	0	0
AC021506.2	0	0	0	0	0	0	0	0	0	0
AC021646.1	0	0	0	0	0	0	0	0	0	0
AC021660.1	0	0	0	0	0	0	0	0	0	0
AC021660.3	0	0	0	0.568872	0	0.900633	7.37768	1.64829	2.54504	3.0961
AC021678.1	0	0	0	0.0978076	0.0822953	0	0	0	0	0
AC021678.3	0	0	0	0	0	0	0	0	0	0
AC021723.1	0	0	0	0	0	0	0	0	0	0
AC021733.2	0	0	0	0.398633	0	0	0	0	0	0
AC021739.1	0	0	0	0	0	0	0	0	0	0
AC021749.1	0	0	0	0	0	0	0	0	0	0
AC021753.1	0	0	0	0	0	0	0	0	0	0
AC021755.1	0	0	0	0	0	0	0	0	0	0
AC021818.2	0	0	0	0	0	0	0	0	0	0
AC021820.1	0	0	0	0	0	0	0	0	0	0
AC021876.1	0	0	0	0	0	0	0	0	0	0
AC022001.1	0	0	0	0	0	0	0	0	0	0
AC022018.1	0	0.502296	0	0	0	0.459449	0	0	0	0
AC022022.1	0	0	0	0	0	0	0	0	0	0
AC022022.2	0	0	0	0	0	0	0	0	0	0
AC022028.1	0	0	0	0	0	0	0	0	0	0
AC022034.2	0	0	0	0	0	0	0	0.200416	0	0
AC022069.1	0	0	0	0.144367	0	0	0	0	0	0.181843
AC022080.1	0.0817546	0	0	0	0	0	0	0	0	0
AC022080.2	0	0	0	0	0	0.502604	0	0	0	0.463293
AC022080.3	0	0	0	0	0	0	0	0	0	0
AC022106.1	0	0	0	0	0	0	0	0	0	0
AC022106.2	0	0	0	0	0	0	0	0	0	0
AC022121.1	0	0	0	0	0	0.455772	0	0	0	0
AC022133.1	0	0	0.109274	0	0	0	0	0.08612	0	0
AC022137.1	0	0	4.16367	0	0	0	3.81419	1.2957	7.33273	7.42414
AC022137.2	0.142017	0	0	0	0	0	0	0	0	0
AC022137.3	4.67849	10.413	11.7098	8.05017	6.72981	4.37718	8.55161	11.757	11.3096	15.1344
AC022145.2	0	0	0	0	0	0	0	0	0	0
AC022146.1	0	0	0	0	0	0	0	0	0	0
AC022149.1	0	0	0	0	0	0	0	0	0	0
AC022149.2	0	0	0	0	0	0	0	0	0	0
AC022167.5	0.0504144	0	0.103303	0.0811431	0.23121	0.0666069	0.639247	0.0740662	0.314353	0
AC022182.3	0.309172	0.0814682	0	0.0413617	0.138491	0.261384	1.45713	0.0396401	0.0496568	0.0516637
AC022202.1	0	0	0	0	0	0	0	0	0	0
AC022206.1	0	0	0	0	0	0.281035	0	0	0	0
AC022210.1	0.161123	0.467655	0.134141	0.470155	0	0.214003	0	0.118807	0.425877	0
AC022215.1	0	0	0	0	0	0	0	0	0	0
AC022217.1	0	0	0	0	0.213671	0.115544	0	0	0.306775	0
AC022217.4	0	0	0	0	0	0	0	0	0	0
AC022254.1	0	0	0	0	0	0	0	0	0	0
AC022296.1	0	0	0	0	0	0	0	0	0	0
AC022296.2	0	0	0	0	0	0	0	0	0	0
AC022306.1	0.116782	0	0.0655014	0	0.0476736	0.15468	0	0.0548948	0	0
AC022325.1	0.0272001	0	0	0	0	0	0.353766	0	0	0
AC022335.1	0	0	0	0	0	0	0	0	0	0
AC022336.1	0	0	0	0	0	0	0	0	0	0
AC022360.1	0.217298	0.63065	0	0	0.266691	0	0	0	0	0.399241
AC022364.2	0	0	0	0	0	0	0	0	0	0
AC022384.1	4.50251	2.23486	1.17018	4.64758	1.84104	4.64763	1.52964	2.53972	4.33739	1.71497
AC022387.2	0	0	0	0	0	0	0	0	0	0
AC022400.4	0	0	0	0	0	0.361901	0	0	0	0
AC022400.7	2.13736	1.99954	2.81063	2.97179	1.36202	5.87202	2.8297	2.97561	3.06698	3.73086
AC022404.1	0	0	0	0	0	0	0	0	0	0
AC022414.1	0.15865	0.454515	0.425781	0.320439	0.343232	1.34287	0	0.414112	0.196552	0.114471
AC022415.1	4.90372	5.04374	4.11343	3.13344	2.87173	6.37355	2.46278	4.6187	3.16794	2.6017
AC022415.2	1.72715	2.10018	2.04344	1.01719	1.23598	3.41583	4.01094	2.77536	1.69577	1.94018
AC022432.1	0	0	0.407934	0.357253	0	0	0	0	0	0
AC022441.3	0	0	0	0	0	0	0	0	0	0
AC022447.4	0	0	0	0	0	0	0	0	0	0
AC022483.1	0	0	0	0	0	0	0	0	0	0
AC022493.1	0	0	0	0	0	0	0	0	0	0
AC022493.2	0	0	0	0	0	0	0	0	0	0
AC022494.1	0	0	0	0	0	0	0	0	0	0
AC022506.1	0	0	0	0	0	0	0	0	0	0
AC022507.1	0	0	0	0	0	0	0	0	0	0
AC022523.2	0	0	0	0	0	0	0	0	0	0
AC022559.1	0	0	0	0	0	0	0	0	0	0
AC022616.1	0	0	0	0	0	0	0	0	0	0
AC022616.2	0	0	0	0	0	0	0	0	0	0
AC022616.3	0	0	0	0	0	0	0	0	0	0
AC022616.4	0	0	0	0	0	0	0	0	0	0
AC022616.5	0	0	0	0	0	0	0	0	0	0
AC022616.6	0	0	0	0	0	0	0	0	0	0
AC022616.7	0	0	0	0	0	0	0	0	0	0
AC022616.8	0	0	0	0	0	0	0	0	0	0
AC022634.1	0	0	0	0	0	0	0	0	0	0
AC022655.2	0	0	0	0	0	0	0	0	0	0
AC022662.1	0	0	0	0.328061	0.27603	0	0	0	0.396307	0
AC022690.1	0	0	0	0	0	0	0	0	0	0
AC022695.1	0	0	0	0	0	0	0	0	0	0
AC022709.1	0	0	0	0	0	0	0	0	0	0
AC022730.1	0	0	0	0	0	0	0	0	0	0
AC022730.2	0	0	0	0	0	0	0	0	0	0
AC022748.1	0	0	0	0	0	0	0	0	0	0
AC022748.2	0.356795	0.345167	0.198089	0.346957	0	0.315727	3.09366	0.333118	0.209567	0.437024
AC022748.3	0	0	0	0	0	0.381707	0	0	0	0
AC022784.4	0	0	0	0	0	0	0	0	0	0
AC022790.1	0	0	0	0	0	0	0	0	0	0
AC022795.1	0	0.621203	0	0.207989	0	0	1.85637	0	0.000234293	0.262171
AC022826.1	0.0790704	0.11474	0	0.115336	0.194087	0.104954	0	0	0	0
AC022826.2	1.2004	0	1.96937	1.42727	1.46252	2.2557	0	1.48106	1.90077	0.765263
AC022832.1	0	0	0	0	0	0	0	0	0	0
AC022868.1	0	0	0	0	0.2251	0.243763	0	0	0	0
AC022878.1	0	0	0	0	0	0	0	0	0	0
AC022880.1	0	0	0	0	0	0	0	0	0	0
AC022880.2	0	0	0	0	0	0	0	0	0	0
AC022882.1	0	0	0	0	0	0	0	0	0	0
AC022905.1	0.0803232	0	0	0	0	0	0	0	0	0
AC022916.3	0	0	0	0	0	0	0	0	0	0
AC022960.3	0	0	0	0	0	0	0	0	0	0
AC022968.1	0.189227	0.270598	0	0	0	0	0	0.262066	0	0
AC022973.1	0	0	0	0	0	0.153137	0	0	0	0
AC023043.2	0	0	0	0	0	0	0	0	0	0
AC023043.3	0	0	0	0	0	0	0	0	0	0
AC023050.1	0	0	0	0	0	0	0	0	0	0
AC023050.2	0	0	0	0	0	0	0	0	0	0
AC023050.3	0	0	0	0	0	0	0	0	0	0
AC023050.4	0.0442575	0.0642227	0	0	0.108635	0	0	0	0	0.0813139
AC023051.2	0	0	0	0	0	0	0	0	0	0
AC023055.1	0.81659	0.144159	0.644512	1.05543	0.475366	2.34734	0	1.98014	1.12629	0
AC023078.1	0	0	0	0	0	0	0	0	0	0
AC023078.2	0	0	0	0	0	0	0	0	0	0
AC023078.3	0	0	0	0	0	0	0	0	0	0
AC023078.4	0	0	0	0	0	0	0	0	0	0
AC023078.6	0	0	0	0	0	0	0	0	0	0
AC023078.7	0	0	0	0	0	0	0	0	0	0
AC023128.2	0	0	0	0	0	0	0	0	0	0
AC023141.1	0	0	0	0	0	0	0	0	0	0
AC023141.10	0	0	0	0	0	0	0	0	0	0
AC023141.11	0	0	0	0	0	0	0	0	0	0
AC023141.12	0	0	0	0	0	0	0	0	0.814828	0
AC023141.13	0	0	0	0	0	0	0	0	0	0
AC023141.2	0	0	0	0	0	0	0	0	0	0
AC023141.3	0	0	0	0	0	0	0	0	0	0
AC023141.4	0	0	0.379025	0	0.279291	0.310258	0	0	0	0
AC023141.5	0	0	0	0	0.261767	0	0	0	0	0
AC023141.6	0	0	0	0	0	1.17268	0	0	0.77453	0
AC023141.7	0	0.75564	0	0.310239	0	0.691191	0	0	0	0
AC023141.8	0	0	0	0	0	0	0	0	0	0
AC023141.9	0	0	0.569655	0	0	0	0	0	0	0
AC023157.1	0	0	0	0	0	0	0	0.246793	0	0
AC023157.2	0	0	0	0	0	0	0	0	0	0
AC023161.2	0.0819802	0	0	0	0	0	0	0.114732	0	0.150769
AC023162.1	0	0	0	0	0.177348	0	0	0	0	0
AC023194.1	0	0.358448	0.822842	0	0.606325	0.655751	0	0	0.435261	0.907678
AC023194.2	0.1741	0	0	0.253949	0	0	0	0	0	0
AC023206.1	0	0	0	0	0	0	0	0	0	0
AC023232.1	0	0	0	0	0	0	0	0	0	0
AC023245.1	0	0	0	0	0	0	0	0	0	0
AC023245.2	0	0	0	0	0	0	0	0	0	0
AC023271.1	0	0	0	0	0	0	0	0	0	0
AC023274.1	0	0	0	0	0	0	0	0	0	0
AC023274.2	0	0	0	0	0	0	0	0	0	0
AC023310.1	0.174888	0	0	0	0	0	0	0	0	0.333662
AC023310.2	0	0	0	0	0	0	0	0	0	0
AC023310.3	0	0	0	0	0	0	0	0	0	0
AC023347.2	0	0	0	0	0	0	0	0	0	0
AC023389.2	0.0656077	0	0	0.0956982	0	0.0870843	1.7066	0	0	0
AC023424.1	0	0	0	0	0	0	0	0	0	0
AC023424.2	0.246667	0.238629	0	0	0	0	0	0.115146	0	0
AC023442.1	0	0	0	0	0	0	0	0	0	0
AC023449.1	0	0	0	0	0	0	0	0	0	0
AC023490.2	0	0	0	0	0	0	0	0	0	0.268175
AC023490.4	0	0	0	0	0	0	0	0	0	0
AC023491.1	0	0	0	0	0	0	0	0	0	0
AC023491.2	0	0	0	0	0	0	0	0	0	0
AC023509.4	0	0	0	0	0	0	0	0	0	0
AC023511.2	0	0	0	0	0	0	0	0	0	0
AC023512.1	0.136525	0.198061	0	0	0	0	0	0	0	0
AC023513.1	0	0	0	0	0	0	0	0	0	0
AC023538.1	0	0	0	0	0	0	0	0	0	0
AC023575.1	0	0	0	0	0	0	0	0	0	0
AC023632.1	0	0	0	0	0	0.509783	0	0.268931	0.676747	0
AC023632.3	0	0	0	0	0	0	0	0	0	0
AC023632.4	0	0	0	0	0	0	0	0	0	0
AC023790.1	0	0	0	0	0	0	0	0	0	0
AC023794.4	9.21336	8.10881	9.50365	7.97523	3.50325	28.7254	24.2502	9.34974	16.8887	11.7892
AC023813.2	0	0	0	0	0	0	0	0	0	0
AC023824.2	0	0	0	0	0	0	0	0	0	0
AC023825.1	0	0	0	0	0	0	0	0	0	0
AC023827.1	0	0	0	0	0	0	0	0	0	0
AC023886.2	0	0.582801	0	0	0	0	0	0	0	0
AC023906.1	0	0	0	0	0	0	0	0	0	0
AC023932.1	0	0	0	0	0	0	0	0	0	0
AC023934.1	0.151016	0.0724619	0.0431295	0.0383427	0.214932	0.210544	0	0.0714044	0.0443186	0.0460013
AC023968.1	0	0	0	0	0	0	0	0	0	0
AC023968.2	0	0	0	0	0	0	0	0	0	0
AC024067.1	0	0.56294	0	0.56586	0	0	0	0	0	0.712752
AC024082.1	0	0	0	0	0	0	0	0	0	0
AC024082.2	0	0	0	0	0	0	0	0	0	0
AC024085.1	0	0	0	0	0	0	0	0	0	0
AC024153.1	0	0	0	0	0	0	0	0	0	0
AC024224.1	0	0	0	0	0	0	0	0	0	0
AC024255.1	0	0	0	0	0	0	0	0	0	0
AC024257.2	0	0	0	0	0	0	0	0	0	0
AC024267.2	0.168516	0	0	0	0	0	0	0	0	0
AC024270.1	0	0	0	0	0.215356	0	0	0	0.30901	0
AC024288.1	0	0	0	0	0	0	0	0	0	0
AC024293.1	1.59392	1.26241	0	1.79324	0.986967	1.72178	0	2.34536	4.59463	2.28428
AC024341.1	0	0	0	0	0	0	0	0	0	0
AC024405.1	0	0	0	0	0	0	0	0	0	0
AC024405.2	0.314133	0.227922	0	0	0.385536	0.521205	0	0.109983	0.138382	0
AC024451.1	0	0	0	0	0	0	0	0	0	0
AC024451.2	0.111882	0	0	0	0	0	0	0	0	0
AC024451.3	0	0	0	0	0	0	0	0	0	0
AC024475.2	0	0	0	0	0	0	0	0	0	0
AC024558.1	0	0	0	0	0	0	0	0	0	0
AC024560.2	0.0812371	0.117885	0	0.0594035	0.199405	0.053915	0	0.0568848	0	0.0746282
AC024563.2	0	0	0	0	0	0	0	0	0	0
AC024568.1	0.135628	0.157176	0.132191	0.347569	0.177095	0.386061	0	0.185347	0.186365	0.243261
AC024581.2	0	0	0	0	0	0	0	0	0	0
AC024587.1	0	0	0	0	0	0	0	0	0	0
AC024589.1	0	0	0	0	0	0	0	0	0	0
AC024589.2	0	0	0	0	0	0	0	0	0	0
AC024592.3	2.44802	2.99176	1.5443	3.11607	1.44433	2.83139	9.06399	1.3905	2.58315	2.31206
AC024614.3	0	0	0	0	0	0	0	0	0	0
AC024619.4	0	0	0	0	0	0	0	0	0	0
AC024681.1	0	0	0	0	0	0	0	0	0	0
AC024884.1	0	0	0	0	0.43655	0	0	0	0	0
AC024937.1	0	0	0	0	0	0	0	0	0	0
AC024937.2	0	0	0	0	0	0	0	0	0	0
AC024940.2	9.28761	13.1683	10.6822	4.27174	2.60864	3.08989	6.57437	8.56885	5.75153	6.94964
AC024940.3	0.599429	0.633245	0.0907904	0.636114	0.33457	0.506502	0	0.228909	0.384315	0.200486
AC024940.4	0	0	0	0	0	0	0	0	0	0
AC024940.5	0	0	0	0	0	0	0	0	0	0
AC024995.1	4.61515	0	7.68617	6.79018	2.83636	3.05939	61.6624	0	8.1095	12.6772
AC025030.1	0	0	0	0	0	0	0	0	0	0
AC025033.1	0	0	0	0	0	0	0	0	0	0
AC025040.2	0	0.0482318	0	0	0	0	0	0	0	0.122003
AC025048.3	0.27443	0.548199	1.47961	1.45077	0.384029	1.00713	0	0.946651	1.23454	2.07442
AC025048.5	0	0	0	0	0	0	0	0	0	0
AC025048.6	0.634093	2.48393	3.1483	0	0	0.917157	0.000200798	0.666108	0	1.42322
AC025062.1	0	0	0.168935	0	0	0	0	0	0	0
AC025062.2	0	0	0	0	0	0	0	0	0	0
AC025161.1	0	0	0.186497	0	0	0	0	0	0.197297	0
AC025165.3	0.305171	1.88269	0.407586	1.55743	1.36016	1.5701	0	0.780445	0.63704	0.329782
AC025181.1	0	0	0	0	0.41485	0	0	0	0	0
AC025186.1	0	0	0	0	0	0	0	0	0	0
AC025198.1	0	0.254968	0	0	0	0	0	0	0	0
AC025252.2	0	0	0	0	0	0	0	0	0	0
AC025259.2	0	0	0	0	0	0	0	0	0	0
AC025260.1	0	0	0	0	0	0	0	0	0	0
AC025263.2	0	0	0	0	0	0	0	0	0	0
[truncated: 33,587 more rows]
