# Supplementary material for: ARID1A-BAF coordinates ZIC2 genomic occupancy for epithelial-to-mesenchymal transition in cranial neural crest specification
Source: Am J Hum Genet. 2024 Sep 2;111(10):2232–52. doi: 10.1016/j.ajhg.2024.07.022 (PMC11480806; doi:10.1016/j.ajhg.2024.07.022)
Supplement: Table S5. Differentially expressed genes at the CNCC stage in CSS lines relative to CTRL lines (cultured in early maintenance media) [file mmc6.xlsx]

## Sheet: Sheet1
Table S5 - Differentially expressed genes at the CNCC stage in CSS lines relative to CTRL lines (cultured in early maintenance media).
Gene_Name	baseMean	log2FoldChange	lfcSE	stat	pvalue	padj
SEPT11	5280.03	-2.09717	0.195699	-10.7163	8.53e-27	1.81e-25
MARCH4	257.919	-1.65743	0.220671	-7.51084	5.88e-14	5.16e-13
SEPT4	138.718	1.64118	0.266764	6.15216	7.64e-10	4.46e-09
A2M	2085.8	-7.99824	0.249755	-32.0243	5e-225	1.41e-221
A2ML1	285.583	1.37578	0.313493	4.38853	1.14e-05	3.87e-05
AADACL3	26.953	-1.6475	0.513379	-3.20914	0.00133135	0.00320375
AARS	5013.01	1.01297	0.100152	10.1144	4.77e-24	8.76e-23
AASS	5289	1.25961	0.196693	6.40396	1.51e-10	9.53e-10
ABCA1	448.96	-1.07366	0.192881	-5.5664	2.6e-08	1.26e-07
ABCA10	17.7918	-2.34176	0.410352	-5.70671	1.15e-08	5.81e-08
ABCA12	5.53417	-2.95352	0.73611	-4.01234	6.01e-05	0.000182128
ABCA4	11.284	-2.53654	0.511024	-4.96365	6.92e-07	2.78e-06
ABCA5	73.2433	-1.38329	0.144311	-9.58549	9.2e-22	1.45e-20
ABCB4	44.1689	-2.24346	0.2316	-9.68679	3.43e-22	5.52e-21
ABCC4	335.515	-1.24549	0.199395	-6.24638	4.2e-10	2.53e-09
ABCC6P1	27.1808	-2.17895	0.28537	-7.63551	2.25e-14	2.05e-13
ABCC8	43.6236	2.27219	0.22198	10.236	1.37e-24	2.59e-23
ABCD2	7.40613	-3.94958	0.791677	-4.98888	6.07e-07	2.47e-06
ABCG1	212.581	-2.55893	0.144125	-17.7549	1.58e-70	1.68e-68
ABHD1	15.0288	2.28771	0.400691	5.70941	1.13e-08	5.73e-08
ABHD12B	2289.77	1.39132	0.101177	13.7514	4.99e-43	2.23e-41
ABHD16A	9.74273	-1.3306	0.433121	-3.07213	0.00212538	0.0049297
ABHD2	987.777	-1.08594	0.187431	-5.79383	6.88e-09	3.57e-08
ABI3	80.529	-2.26265	0.208423	-10.8561	1.87e-27	4.14e-26
ABL2	732.117	-1.20928	0.179963	-6.71962	1.82e-11	1.26e-10
ABLIM2	37.5576	1.00086	0.233791	4.28101	1.86e-05	6.1e-05
ABLIM3	160.763	-3.66016	0.206935	-17.6875	5.24e-70	5.52e-68
AC000093.1	62.8369	-1.05537	0.47608	-2.21679	0.0266376	0.0487753
AC002075.2	3.38993	1.69133	0.71816	2.35509	0.0185183	0.0352446
AC003688.1	16.3712	1.09138	0.480764	2.27009	0.023202	0.0431419
AC004381.2	3.0064	-5.11913	1.01634	-5.03683	4.73e-07	1.95e-06
AC004556.1	95.9483	-6.68991	2.68168	-2.49467	0.0126075	0.0249391
AC004890.2	148.335	1.0153	0.174568	5.81606	6.03e-09	3.15e-08
AC005520.1	43.2488	1.35639	0.346712	3.91216	9.15e-05	0.000268644
AC005865.2	8.88008	1.30281	0.457181	2.84965	0.00437674	0.00957247
AC006042.3	4.66102	2.38406	0.673088	3.54197	0.000397143	0.00104711
AC006453.2	246.507	-3.58262	0.342911	-10.4476	1.5e-25	3.01e-24
AC007244.1	2.83201	-5.02212	1.94582	-2.58098	0.0098521	0.0200058
AC007318.2	4.73452	-1.60489	0.696656	-2.3037	0.0212395	0.0398226
AC007325.2	273.563	1.28206	0.18005	7.12058	1.07e-12	8.39e-12
AC007950.1	326.478	-1.81019	0.145946	-12.4031	2.51e-35	8.17e-34
AC008013.1	8.62426	1.56835	0.419466	3.73891	0.000184817	0.000514481
AC008105.2	8.09022	2.03083	0.595931	3.40782	0.000654838	0.0016642
AC008163.1	23.6693	-5.01253	0.648404	-7.73057	1.07e-14	1e-13
AC008403.1	197.708	1.13475	0.222692	5.09559	3.48e-07	1.46e-06
AC008514.2	4.61445	1.27138	0.569651	2.23186	0.0256245	0.0471305
AC008758.3	2.59009	4.2115	1.15187	3.65623	0.000255953	0.000695313
AC008764.4	88.7345	-1.11199	0.297569	-3.7369	0.000186304	0.000518327
AC009237.3	4.19207	-5.07529	1.7331	-2.92845	0.00340655	0.00761365
AC009299.1	6.85093	-4.07621	0.778473	-5.23616	1.64e-07	7.18e-07
AC010203.1	19.551	1.427	0.294997	4.83734	1.32e-06	5.11e-06
AC010487.1	34.4813	1.52962	0.273809	5.58644	2.32e-08	1.13e-07
AC010620.1	1.38136	-3.98132	1.19772	-3.32409	0.000887089	0.00220136
AC011462.1	1121.58	-3.14356	0.19771	-15.8999	6.35e-57	4.52e-55
AC011498.4	4.52038	2.10229	0.706862	2.97412	0.00293833	0.00665013
AC012358.2	1.40737	-3.47896	1.16593	-2.98385	0.00284646	0.00646225
AC013268.1	43.9914	-2.01481	0.495895	-4.06298	4.85e-05	0.000149018
AC013271.1	9.85287	-2.21944	0.494894	-4.48468	7.3e-06	2.55e-05
AC015818.6	27.9824	1.36619	0.268049	5.09679	3.45e-07	1.45e-06
AC016582.1	28.2101	1.57937	0.468419	3.37171	0.00074704	0.00187866
AC017104.4	25.1155	1.33547	0.447205	2.98625	0.00282418	0.00641611
AC017104.5	13.8565	1.05521	0.380136	2.77589	0.00550516	0.0117765
AC018362.3	56.9162	1.11827	0.216053	5.1759	2.27e-07	9.79e-07
AC018630.2	3.07713	4.99588	1.94654	2.56654	0.0102719	0.0207651
AC020904.2	14.2988	2.04441	0.444534	4.599	4.25e-06	1.54e-05
AC021106.1	8.19695	1.25008	0.470424	2.65735	0.0078757	0.0163315
AC022384.1	92.8651	-1.92265	0.268398	-7.16341	7.87e-13	6.22e-12
AC025048.6	3.2167	3.08732	1.15923	2.66324	0.0077392	0.0160722
AC026273.1	13.933	-2.94686	0.600935	-4.90379	9.4e-07	3.72e-06
AC058822.1	28.1582	-1.14342	0.481607	-2.37417	0.0175883	0.0336597
AC061975.5	1.56658	2.8434	1.27972	2.22189	0.0262911	0.0482035
AC068134.3	12.5341	-1.66295	0.433462	-3.83643	0.000124835	0.000358914
AC068587.5	4.68213	1.43347	0.565186	2.53629	0.0112035	0.0224116
AC068775.1	3.88939	-3.98907	1.07228	-3.72017	0.000199092	0.000550948
AC072052.1	4.0045	2.16888	0.79575	2.72559	0.00641874	0.0135556
AC073264.3	4.39455	-5.16115	1.71409	-3.01101	0.00260379	0.00594352
AC073585.2	2.10876	4.46166	2.01448	2.21479	0.0267742	0.04898
AC074141.1	34.4592	1.58768	0.23672	6.70701	1.99e-11	1.37e-10
AC079140.3	37.6045	1.23233	0.236133	5.21877	1.8e-07	7.85e-07
AC079140.5	13.7542	1.36574	0.399335	3.42004	0.000626127	0.00159762
AC080038.1	1582.76	-1.49392	0.0984729	-15.1709	5.51e-52	3.47e-50
AC087651.1	9.2118	1.12294	0.441506	2.54342	0.0109772	0.022026
AC090099.1	44.878	-1.01169	0.24081	-4.20117	2.66e-05	8.5e-05
AC090616.2	71.4936	1.84589	0.318975	5.78695	7.17e-09	3.72e-08
AC091133.4	6.0136	-1.24374	0.529135	-2.35051	0.0187477	0.0356191
AC091551.1	4.61143	-1.5941	0.688974	-2.31372	0.0206829	0.0389096
AC091951.1	2.63362	2.73366	1.07026	2.55421	0.0106429	0.021425
AC092042.3	4.07829	2.15143	0.83579	2.57413	0.0100493	0.020361
AC092053.1	8.24176	2.00333	0.64239	3.11856	0.00181738	0.00426705
AC092685.1	8.66048	1.17716	0.4959	2.37379	0.0176067	0.0336885
AC092718.3	117.503	1.04091	0.182321	5.70922	1.13e-08	5.73e-08
AC092745.2	9.03851	1.36898	0.490623	2.79029	0.00526611	0.011321
AC096582.2	1.85239	-2.79898	1.03965	-2.69224	0.00709736	0.0148535
AC097493.4	11.895	-1.58037	0.506408	-3.12074	0.00180397	0.00423809
AC099489.1	57.4354	3.12371	0.552448	5.65431	1.56e-08	7.78e-08
AC099548.2	9.9468	-3.70769	1.08717	-3.41039	0.000648696	0.00165008
AC100868.1	92.8525	1.21272	0.138558	8.7524	2.09e-18	2.63e-17
AC104758.3	16.1846	2.14249	0.366453	5.84657	5.02e-09	2.65e-08
AC105339.4	1.5611	2.85949	1.2916	2.21392	0.0268343	0.0490718
AC106886.5	327.796	-1.43182	0.234415	-6.10805	1.01e-09	5.76e-09
AC107918.4	20.7594	1.07343	0.358313	2.99579	0.00273732	0.00623314
AC107954.1	3.22101	1.75489	0.770975	2.27619	0.0228344	0.0425307
AC107956.1	8.03452	3.38337	0.802829	4.21431	2.51e-05	8.04e-05
AC108463.1	11.0119	-2.20413	0.521293	-4.22819	2.36e-05	7.58e-05
AC108488.2	14.7404	-1.0945	0.331026	-3.30638	0.000945097	0.0023318
AC112128.1	31.1754	-1.42527	0.468343	-3.04322	0.00234058	0.00538447
AC112229.3	24.2073	-8.11895	1.59	-5.10625	3.29e-07	1.38e-06
AC118754.1	67.9467	-1.46195	0.146736	-9.96313	2.21e-23	3.89e-22
AC126177.6	10.8268	1.9635	0.393892	4.98486	6.2e-07	2.51e-06
AC127502.1	16.5769	-1.31124	0.326797	-4.01239	6.01e-05	0.00018211
AC133548.2	7.83921	-3.20924	0.636038	-5.04568	4.52e-07	1.87e-06
AC133555.3	3.66997	-1.9148	0.709928	-2.69718	0.00699296	0.0146599
AC135506.1	10.7219	1.56568	0.429896	3.64199	0.000270536	0.000731702
AC139491.5	6.20736	2.09122	0.552401	3.78568	0.000153287	0.000433073
AC139491.7	7.53892	5.79614	0.999793	5.79734	6.74e-09	3.5e-08
AC140479.2	13.6807	1.00022	0.365039	2.74003	0.00614332	0.0130284
AC142391.1	1.95092	-4.46371	1.65415	-2.6985	0.00696532	0.0146051
AC213203.2	3.63852	1.76432	0.746672	2.36292	0.0181318	0.0345887
AC239798.1	4.61379	2.05061	0.685597	2.99098	0.00278084	0.00632493
AC239811.1	32.6321	-1.09289	0.427415	-2.55698	0.0105586	0.0212749
AC239859.6	13.3757	-4.04835	0.568219	-7.12463	1.04e-12	8.15e-12
AC240274.1	254.591	-1.4984	0.268767	-5.57509	2.47e-08	1.2e-07
AC242376.2	71.289	1.46936	0.451463	3.25466	0.00113528	0.00276228
ACADS	165.113	1.06719	0.299937	3.55805	0.000373621	0.000989859
ACAP1	317.777	1.00037	0.177861	5.62445	1.86e-08	9.18e-08
ACBD4	210.531	1.39083	0.272551	5.10303	3.34e-07	1.41e-06
ACKR3	41.9364	-1.7145	0.204416	-8.38734	4.97e-17	5.65e-16
ACP2	464.297	-1.29803	0.144349	-8.99233	2.42e-19	3.26e-18
ACP7	8.76866	1.24597	0.426057	2.92441	0.00345114	0.00770543
ACPP	19.6415	1.38472	0.359516	3.85161	0.000117343	0.000339007
ACRBP	36.52	1.79942	0.287761	6.25318	4.02e-10	2.43e-09
ACSF2	184.221	-1.03878	0.257555	-4.03324	5.5e-05	0.000167634
ACSL1	296.647	-1.3311	0.246154	-5.4076	6.39e-08	2.94e-07
ACSL5	7.08041	-5.84802	0.931652	-6.27704	3.45e-10	2.09e-09
ACSL6	70.4834	1.37696	0.173417	7.94015	2.02e-15	2e-14
ACSM1	10.0737	-2.39225	0.489206	-4.89006	1.01e-06	3.97e-06
ACSM6	5.38512	1.72554	0.592697	2.91134	0.00359878	0.00800424
ACSS1	150.333	-1.12059	0.233826	-4.79239	1.65e-06	6.32e-06
ACTA1	393.121	1.62261	0.104879	15.4712	5.43e-54	3.62e-52
ACTA2	407.786	-1.60714	0.180736	-8.89218	5.99e-19	7.84e-18
ACTC1	399.531	1.33546	0.172256	7.75278	8.99e-15	8.46e-14
ACTL6B	18.153	2.10733	0.396016	5.32133	1.03e-07	4.63e-07
ACTN3	206.135	1.48713	0.385005	3.86263	0.000112173	0.000324736
ACVR1C	29.44	1.27691	0.32199	3.96568	7.32e-05	0.000218587
ACVRL1	132.473	-4.52982	0.307494	-14.7314	4.05e-49	2.23e-47
ACY1	650.214	1.11176	0.16471	6.74983	1.48e-11	1.03e-10
ACY3	1.97072	3.83308	1.18242	3.24172	0.00118811	0.00288193
ADA	1083.34	-1.50802	0.0836913	-18.0189	1.39e-72	1.6e-70
ADAD2	18.6872	1.63333	0.302826	5.39364	6.9e-08	3.17e-07
ADAM12	142.459	-3.49811	0.27858	-12.5569	3.64e-36	1.25e-34
ADAM19	1516.37	-3.00941	0.198086	-15.1925	3.97e-52	2.51e-50
ADAM9	1714.96	-1.37312	0.182072	-7.54163	4.64e-14	4.13e-13
ADAMTS10	245.206	-1.87778	0.117265	-16.0131	1.03e-57	7.64e-56
ADAMTS12	1425.62	-2.8533	0.149289	-19.1126	1.98e-81	3.08e-79
ADAMTS15	260.608	-1.26702	0.126949	-9.98055	1.85e-23	3.3e-22
ADAMTS18	6.06833	-1.7029	0.568835	-2.99367	0.00275643	0.00627449
ADAMTS19	423.493	1.37574	0.121073	11.3629	6.4e-30	1.61e-28
ADAMTS20	205.368	1.71694	0.164648	10.4279	1.85e-25	3.69e-24
ADAMTS6	184.254	-3.36487	0.283377	-11.8742	1.61e-32	4.54e-31
ADAMTS8	224.92	1.26646	0.12711	9.96346	2.2e-23	3.88e-22
ADAMTS9	378.878	-5.72063	0.308527	-18.5417	9.51e-77	1.29e-74
ADAP2	36.7933	-2.52517	0.429747	-5.87595	4.2e-09	2.24e-08
ADARB2	71.1344	-1.28028	0.181533	-7.05258	1.76e-12	1.34e-11
ADCY2	1103.01	1.4532	0.207069	7.01795	2.25e-12	1.7e-11
ADCY4	36.0077	-3.08959	0.28398	-10.8796	1.44e-27	3.2e-26
ADCY5	303.181	1.15595	0.225123	5.13475	2.83e-07	1.2e-06
ADCY6	695.801	-1.04861	0.0895607	-11.7084	1.15e-31	3.14e-30
ADCY7	195.996	-1.04375	0.102293	-10.2036	1.91e-24	3.59e-23
ADCY8	186.745	2.07512	0.312863	6.63269	3.3e-11	2.22e-10
ADGRA2	1158.79	-4.4639	0.176375	-25.3091	2.53e-141	1.72e-138
ADGRE5	186.699	-1.85209	0.195297	-9.48346	2.46e-21	3.79e-20
ADGRF4	1.48731	-2.91355	1.30081	-2.23979	0.0251047	0.0462738
ADGRF5	1241.76	-8.23116	0.223718	-36.7925	2.43e-296	1.6e-292
ADGRF5P1	4.61424	-2.42913	0.931073	-2.60896	0.00908179	0.0185514
ADGRG1	54.2909	-2.0764	0.222358	-9.33811	9.81e-21	1.45e-19
ADGRG3	13.8708	3.62983	0.572781	6.33721	2.34e-10	1.44e-09
ADGRG6	751.12	-3.57073	0.421622	-8.46904	2.47e-17	2.88e-16
ADGRL3	627.368	-1.17435	0.200895	-5.84561	5.05e-09	2.66e-08
ADGRL4	469.406	-3.34943	0.27082	-12.3677	3.91e-35	1.26e-33
ADH7	4.3583	1.61154	0.641327	2.51282	0.011977	0.0238043
ADORA1	67.0736	-1.08015	0.184088	-5.86758	4.42e-09	2.35e-08
ADPRHL1	27.7821	-1.08455	0.252841	-4.28946	1.79e-05	5.89e-05
ADRA1A	11.4208	2.05291	0.401142	5.11766	3.09e-07	1.31e-06
ADRA1B	3.5284	-2.04384	0.717031	-2.85042	0.00436609	0.00955343
ADRA1D	4.45755	1.92765	0.625131	3.08359	0.00204521	0.00475943
ADRB2	25.108	1.26319	0.363356	3.47645	0.000508104	0.00131608
ADTRP	3.58616	-1.48562	0.652452	-2.27698	0.0227877	0.0424478
AEBP1	1570.34	-1.38099	0.137183	-10.0668	7.74e-24	1.41e-22
AF186192.2	10.154	3.30328	0.539591	6.12182	9.25e-10	5.32e-09
AFAP1	1299.71	-2.20315	0.15264	-14.4337	3.18e-47	1.62e-45
AFAP1L1	370.218	-1.95159	0.142585	-13.6873	1.21e-42	5.33e-41
AFAP1L2	263.311	-1.22823	0.133521	-9.19876	3.62e-20	5.14e-19
AFF3	289.767	-3.25408	0.15928	-20.4299	9.06e-93	1.9e-90
AGAP7P	33.9029	-2.73259	0.697573	-3.91727	8.96e-05	0.000263362
AGMO	10.3955	1.59033	0.568855	2.79567	0.00517916	0.0111517
AGPAT3	383.353	-1.77628	0.135682	-13.0915	3.68e-39	1.44e-37
AGT	6.32497	-2.09691	0.591501	-3.54506	0.000392517	0.00103574
AGTR1	2.71809	2.37517	0.827666	2.86972	0.00410834	0.00903359
AGTR2	2.87779	-4.52344	1.03669	-4.36335	1.28e-05	4.32e-05
AGTRAP	876.915	1.05018	0.171192	6.13451	8.54e-10	4.94e-09
AHDC1	661.282	-1.67026	0.134818	-12.389	3e-35	9.71e-34
AHNAK	3344.35	-2.28008	0.141113	-16.1579	9.99e-59	7.72e-57
AHNAK2	316.663	-1.55898	0.167223	-9.3228	1.13e-20	1.66e-19
AHR	330.79	-1.2774	0.210436	-6.07027	1.28e-09	7.21e-09
AHSP	16.6995	1.50823	0.467043	3.22932	0.00124085	0.0030021
AIFM3	15.6275	1.37811	0.325554	4.23311	2.3e-05	7.43e-05
AJAP1	106.834	-4.11428	0.450501	-9.13268	6.68e-20	9.33e-19
AK5	116.049	1.50031	0.132975	11.2826	1.6e-29	3.96e-28
AK7	89.3632	1.60081	0.30228	5.29579	1.19e-07	5.27e-07
AKAP14	5.0275	3.76969	0.854291	4.41266	1.02e-05	3.49e-05
AKAP17BP	3.76117	1.96348	0.77355	2.53827	0.0111403	0.0223078
AKAP2	2986.51	-1.5219	0.192078	-7.92332	2.31e-15	2.28e-14
AKAP7	545.56	1.35048	0.142877	9.45205	3.32e-21	5.09e-20
AKT1	2056.78	-1.0477	0.101221	-10.3506	4.16e-25	8.1e-24
AL009174.1	2.0915	2.78551	1.02305	2.72275	0.00647401	0.0136621
AL022238.4	113.778	1.00369	0.284474	3.52823	0.000418352	0.0010995
AL022318.4	102.869	1.7068	0.462175	3.69298	0.000221643	0.000609418
AL034379.1	15.9841	1.13637	0.393712	2.88631	0.00389792	0.00860644
AL035425.2	29.6474	1.12773	0.221918	5.08174	3.74e-07	1.56e-06
AL049697.1	10.8911	-1.11643	0.417373	-2.6749	0.00747516	0.0155615
AL121594.1	49.3139	-2.27884	0.933468	-2.44126	0.0146362	0.0285395
AL121845.2	3.70311	2.57991	1.10498	2.3348	0.0195538	0.0369654
AL121845.3	65.6692	-1.04772	0.328254	-3.19179	0.00141396	0.00338231
AL136126.1	4.44106	1.94817	0.813296	2.3954	0.0166021	0.0319524
AL136452.1	2.31759	-4.2496	1.12	-3.7943	0.000148061	0.00041951
AL138799.1	2.72988	3.77491	1.33837	2.82053	0.00479439	0.0103936
AL157893.1	5.88203	1.57551	0.573407	2.74763	0.00600271	0.0127467
AL157935.2	176.442	-1.35315	0.214109	-6.31991	2.62e-10	1.61e-09
AL160269.1	3.43557	-5.30276	1.23941	-4.27846	1.88e-05	6.16e-05
AL160272.2	6.10526	-1.44917	0.62139	-2.33213	0.0196936	0.0372119
AL162231.1	127.351	1.14634	0.319537	3.58749	0.000333877	0.000891394
AL353752.1	5.14985	3.16731	0.703695	4.50097	6.76e-06	2.37e-05
AL353795.1	1.20401	3.64857	1.4897	2.44919	0.0143177	0.0279823
AL354751.1	24.0842	1.31994	0.374986	3.51997	0.000431598	0.00113114
AL355312.6	13.6077	1.44919	0.381763	3.79605	0.000147021	0.000416862
AL358075.4	21.2592	-3.41176	1.2199	-2.79676	0.00516185	0.0111193
AL358113.1	172.68	1.59175	0.576335	2.76185	0.00574748	0.0122456
AL358472.6	80.0515	-1.25751	0.199798	-6.29391	3.1e-10	1.89e-09
AL365205.1	140.408	-1.39056	0.133641	-10.4052	2.35e-25	4.67e-24
AL391822.1	2.04186	2.30853	1.03874	2.22243	0.0262544	0.0481489
AL512785.2	11.1235	1.35118	0.488644	2.76516	0.00568954	0.0121301
AL513477.1	22.543	-1.03356	0.263651	-3.92017	8.85e-05	0.000260371
AL513523.2	3.99886	2.80243	0.777949	3.60234	0.00031537	0.000845189
AL589743.1	34.8016	-1.62115	0.360376	-4.49849	6.84e-06	2.4e-05
AL589993.1	3.18836	-3.173	0.943854	-3.36174	0.00077452	0.00194132
AL590399.4	1.69204	-4.28064	1.59231	-2.68832	0.0071812	0.0150035
AL591846.1	9.48105	1.01509	0.42839	2.36955	0.0178096	0.0340238
AL662899.2	4.40695	-3.43816	1.07759	-3.1906	0.00141979	0.00339543
ALAS2	7.13119	1.87885	0.489062	3.84175	0.000122162	0.000351949
ALDH1A1	11.7544	1.45838	0.555297	2.6263	0.00863181	0.0177241
ALDH3A1	8.17668	1.89395	0.517595	3.65913	0.000253073	0.000687964
ALDOC	1185.16	1.64565	0.281526	5.84545	5.05e-09	2.67e-08
ALG1L	32.0227	1.16021	0.255482	4.54125	5.59e-06	1.99e-05
ALKAL1	10.4252	1.58716	0.446908	3.55142	0.000383159	0.00101322
ALKAL2	94.8323	1.60994	0.267278	6.02347	1.71e-09	9.53e-09
ALOX12B	7.3937	2.80107	0.557222	5.02686	4.99e-07	2.05e-06
ALOX12P2	67.527	1.51257	0.158957	9.51557	1.81e-21	2.8e-20
ALOX15	14.6442	1.08855	0.389248	2.79654	0.00516531	0.0111243
ALOX15B	18.3784	1.58982	0.343797	4.62428	3.76e-06	1.37e-05
ALOX5AP	9.27811	-6.25166	0.914561	-6.83569	8.16e-12	5.84e-11
ALOXE3	8.15574	3.12476	0.589	5.30519	1.13e-07	5.02e-07
ALPG	21.5012	2.40334	0.420878	5.7103	1.13e-08	5.7e-08
ALPK1	24.2898	-1.12504	0.366188	-3.0723	0.00212418	0.0049275
ALPK2	88.4589	-2.28619	0.241903	-9.45087	3.36e-21	5.13e-20
ALPK3	1382.24	-1.61753	0.198224	-8.16012	3.35e-16	3.53e-15
ALS2CL	184.803	1.0031	0.28522	3.51693	0.000436562	0.00114339
ALX3	17.0011	-4.81611	1.0164	-4.7384	2.15e-06	8.14e-06
AMBP	20.7866	1.98539	0.29934	6.63255	3.3e-11	2.22e-10
AMH	49.9707	-1.57318	0.530808	-2.96375	0.00303917	0.00686102
AMIGO2	82.9534	-1.12877	0.212584	-5.30973	1.1e-07	4.91e-07
AMIGO3	93.2738	1.24436	0.21322	5.83602	5.35e-09	2.81e-08
AMN	21.501	1.55351	0.33118	4.69083	2.72e-06	1.01e-05
AMN1	182.808	1.00044	0.173003	5.78278	7.35e-09	3.8e-08
AMOT	617.789	-1.32808	0.240994	-5.51085	3.57e-08	1.7e-07
AMOTL1	2561.2	-2.28997	0.16237	-14.1034	3.62e-45	1.74e-43
AMY2B	35.3015	1.20388	0.260437	4.62252	3.79e-06	1.38e-05
ANG	79.6683	1.69786	0.230099	7.37882	1.6e-13	1.34e-12
ANGPT1	52.0371	-2.11037	0.476287	-4.43088	9.38e-06	3.22e-05
ANGPT2	262.704	-5.71356	0.38126	-14.986	9.07e-51	5.4e-49
ANGPTL1	2.33635	-3.21521	1.0927	-2.94244	0.00325641	0.00730127
ANGPTL2	317.639	-1.12215	0.0958135	-11.7118	1.11e-31	3.02e-30
ANGPTL4	239.091	-3.07615	0.391097	-7.86544	3.68e-15	3.57e-14
ANKH	304.344	-1.37677	0.208751	-6.59527	4.24e-11	2.82e-10
ANKRD1	1067.37	-3.57782	0.369255	-9.68929	3.35e-22	5.4e-21
ANKRD19P	16.5497	1.83489	0.404596	4.53512	5.76e-06	2.04e-05
ANKRD20A2	2.26462	-3.24348	1.45005	-2.23681	0.0252986	0.0465832
ANKRD24	294.602	1.13212	0.1236	9.15954	5.21e-20	7.34e-19
ANKRD29	67.8053	1.45404	0.181125	8.02782	9.92e-16	1.01e-14
ANKRD31	13.0991	1.07054	0.399273	2.68123	0.00733519	0.0152944
ANKRD33	32.6232	2.2007	0.648217	3.39501	0.000686252	0.00173799
ANKRD34A	21.5217	-2.1246	0.412774	-5.14713	2.64e-07	1.13e-06
ANKRD34B	76.6823	2.28698	0.208577	10.9647	5.65e-28	1.29e-26
ANKRD37	82.3271	1.23	0.294591	4.17529	2.98e-05	9.45e-05
ANKRD42	117.677	-1.263	0.195021	-6.47623	9.4e-11	6.05e-10
ANKRD44	173.654	-4.27759	0.393054	-10.883	1.39e-27	3.09e-26
ANKRD7	7.7426	3.12196	1.11047	2.8114	0.00493265	0.0106711
ANO4	77.8044	-2.13648	0.331672	-6.44155	1.18e-10	7.53e-10
ANOS2P	75.2367	-3.34058	0.769286	-4.34244	1.41e-05	4.71e-05
ANPEP	389.856	-3.37402	0.199268	-16.932	2.61e-64	2.42e-62
ANTXR1	1461.29	-1.26912	0.164324	-7.72329	1.13e-14	1.06e-13
ANTXR2	645.302	-2.39658	0.233917	-10.2454	1.24e-24	2.35e-23
ANXA1	3300.57	-2.97064	0.235839	-12.5961	2.22e-36	7.69e-35
ANXA2R	46.5889	-5.73434	0.493762	-11.6136	3.52e-31	9.34e-30
ANXA6	3676.6	-1.22168	0.0819583	-14.9061	3.01e-50	1.75e-48
ANXA9	30.1374	1.24615	0.268162	4.64701	3.37e-06	1.23e-05
AOC3	51.475	1.62509	0.289422	5.61495	1.97e-08	9.66e-08
AOX1	105.788	1.30706	0.1666	7.84553	4.31e-15	4.17e-14
AP000356.3	20.1267	-2.1265	0.508485	-4.18202	2.89e-05	9.2e-05
AP000356.4	1.43426	-3.45999	1.1642	-2.97199	0.00295873	0.00669093
AP000873.1	3.29124	-1.80862	0.733427	-2.46598	0.0136637	0.0268158
AP001931.1	6.01867	2.24193	0.819481	2.7358	0.00622294	0.0131789
AP002956.1	2242.29	-2.3049	0.228171	-10.1017	5.43e-24	9.93e-23
AP003170.1	15.8671	1.01428	0.342655	2.96006	0.00307576	0.00693728
AP006294.2	3.64703	2.37939	0.824182	2.88697	0.00388974	0.00859273
AP1M2	1720.43	1.50651	0.138392	10.8858	1.35e-27	3e-26
AP1S2	5659.25	1.15573	0.16999	6.7988	1.05e-11	7.46e-11
AP3B2	254.087	1.38465	0.107316	12.9026	4.35e-38	1.63e-36
AP5S1	83.9929	-1.41074	0.183433	-7.69075	1.46e-14	1.35e-13
APBA1	26.8372	-3.55909	0.541615	-6.57126	4.99e-11	3.3e-10
APCDD1	74.7985	-1.49052	0.248228	-6.00462	1.92e-09	1.06e-08
APELA	497.013	2.23412	0.137591	16.2375	2.74e-59	2.14e-57
APLN	2677.07	-3.92934	0.364208	-10.7887	3.89e-27	8.39e-26
APLNR	101.822	-5.23297	0.440734	-11.8733	1.63e-32	4.59e-31
APOC1	483.438	1.46731	0.296225	4.95338	7.29e-07	2.93e-06
APOD	7.38255	-1.12878	0.459443	-2.45684	0.0140166	0.0274373
APOE	8990.51	1.48034	0.191812	7.71766	1.18e-14	1.1e-13
APOL3	11.1974	-2.15276	0.434571	-4.95376	7.28e-07	2.92e-06
APOLD1	47.1062	-1.95423	0.258463	-7.56098	4e-14	3.58e-13
APPBP2	624.33	-1.23807	0.117884	-10.5025	8.41e-26	1.72e-24
APRT	2410.66	1.23482	0.209262	5.90084	3.62e-09	1.94e-08
AQP1	76.4371	-4.0502	0.308988	-13.108	2.96e-39	1.16e-37
AQP4	32.4226	2.38776	0.259338	9.20715	3.35e-20	4.77e-19
AQP5	34.1015	1.54963	0.297161	5.21478	1.84e-07	8.01e-07
AQP7	10.7866	-2.65391	0.487292	-5.44625	5.14e-08	2.4e-07
AQP7P1	1.5276	-4.13333	1.7362	-2.38068	0.0172808	0.0331228
AREG	13.8682	-2.06443	0.379417	-5.44106	5.3e-08	2.47e-07
ARG2	765.097	1.38086	0.097305	14.1911	1.04e-45	5.1e-44
ARHGAP10	354.055	-1.83661	0.226109	-8.12268	4.56e-16	4.76e-15
ARHGAP18	250.273	-1.32028	0.169937	-7.76924	7.9e-15	7.47e-14
ARHGAP20	8.62146	-2.38782	0.527124	-4.5299	5.9e-06	2.09e-05
ARHGAP24	66.0566	-4.37872	0.345808	-12.6623	9.57e-37	3.38e-35
ARHGAP27P2	2.77176	-1.91864	0.818531	-2.344	0.019078	0.0361805
ARHGAP28	830.83	-2.49904	0.20311	-12.3039	8.63e-35	2.73e-33
ARHGAP29	637.706	-2.24703	0.0840697	-26.7282	2.22e-157	1.9e-154
ARHGAP31	245.396	-2.56411	0.152624	-16.8002	2.43e-63	2.17e-61
ARHGAP44	391.614	1.08203	0.116443	9.29238	1.51e-20	2.2e-19
ARHGAP45	639.754	1.1484	0.082313	13.9516	3.08e-44	1.42e-42
ARHGAP6	68.5185	-3.33718	0.227513	-14.6681	1.03e-48	5.62e-47
ARHGAP8	535.484	1.21672	0.147883	8.22759	1.91e-16	2.06e-15
ARHGDIA	3257.11	-1.20694	0.122148	-9.88098	5.03e-23	8.61e-22
ARHGDIB	282.141	-4.81319	0.198083	-24.2989	2.01e-130	9.74e-128
ARHGDIG	25.8444	1.20178	0.421845	2.84887	0.00438753	0.00959394
ARHGEF12	1572.63	-1.15993	0.122479	-9.47046	2.79e-21	4.28e-20
ARHGEF15	78.6704	-1.85754	0.225981	-8.21989	2.04e-16	2.19e-15
ARHGEF17	1000.01	-2.40344	0.202017	-11.8972	1.22e-32	3.49e-31
ARHGEF28	127.928	-2.42589	0.228303	-10.6257	2.26e-26	4.71e-25
ARID1A	2149.18	-1.25677	0.112465	-11.1748	5.42e-29	1.3e-27
ARID5B	164.697	-3.39601	0.249661	-13.6025	3.87e-42	1.67e-40
ARL10	383.56	-1.42997	0.174915	-8.17523	2.95e-16	3.13e-15
ARL17B	48.657	1.75864	0.446737	3.93663	8.26e-05	0.000244426
ARL2	2719.51	1.09737	0.206893	5.30404	1.13e-07	5.06e-07
ARL2BP	693.595	-1.61752	0.161008	-10.0462	9.55e-24	1.73e-22
ARL6IP5	1379.89	-1.42659	0.101405	-14.0683	5.95e-45	2.84e-43
ARMC9	544.37	-1.10751	0.188566	-5.87333	4.27e-09	2.27e-08
ARMH1	13.2051	-1.59842	0.514383	-3.10746	0.00188703	0.00441742
ARPC4-TTLL3	45.7446	-1.66557	0.382419	-4.35534	1.33e-05	4.46e-05
ARPIN	259.245	-1.61137	0.130157	-12.3802	3.35e-35	1.08e-33
ARRB1	606.419	-3.70411	0.161086	-22.9946	5.27e-117	1.79e-114
ARRDC2	136.859	1.01372	0.302898	3.34674	0.000817693	0.00203994
ARSB	408.97	-1.42714	0.182372	-7.82546	5.06e-15	4.86e-14
ARSI	455.105	-3.06998	0.310484	-9.8877	4.71e-23	8.07e-22
ARSJ	93.6486	-1.79688	0.186675	-9.62569	6.23e-22	9.87e-21
ART3	7.80224	1.14851	0.443147	2.59172	0.00954969	0.0194287
ART5	208.594	1.04112	0.34234	3.04118	0.00235651	0.00541771
ARTN	157.834	1.53137	0.251585	6.08687	1.15e-09	6.53e-09
AS3MT	277.072	1.04318	0.276085	3.77848	0.000157789	0.000445089
ASAP1	1080.77	-1.34329	0.203984	-6.58529	4.54e-11	3.01e-10
ASB8	166.383	-1.16074	0.131913	-8.79929	1.38e-18	1.76e-17
ASCL2	4.09768	1.51082	0.644843	2.34292	0.0191333	0.0362749
ASCL5	5.82402	1.481	0.63564	2.32993	0.0198099	0.03741
ASNS	3416.93	1.70307	0.172479	9.8741	5.39e-23	9.21e-22
ASNSP1	25.7615	4.85325	0.514604	9.43104	4.06e-21	6.16e-20
ASPHD1	227.82	1.27358	0.175947	7.23843	4.54e-13	3.66e-12
ASS1	1459.06	1.84116	0.407618	4.51688	6.28e-06	2.21e-05
ASTL	8.00161	3.44285	0.668484	5.15024	2.6e-07	1.11e-06
ASXL1	925.114	-2.29321	0.109622	-20.9193	3.57e-97	8.49e-95
ASXL3	75.0765	-4.00225	0.243109	-16.4628	6.79e-61	5.72e-59
ATAT1	66.4512	-1.03719	0.241328	-4.29785	1.72e-05	5.68e-05
ATF3	410.523	1.18444	0.138141	8.57418	9.98e-18	1.19e-16
ATG4A	124.798	-1.10286	0.244923	-4.50291	6.7e-06	2.35e-05
ATN1	1911.25	-1.01175	0.118673	-8.52552	1.52e-17	1.8e-16
ATOH7	5.49242	1.67094	0.59175	2.82372	0.00474701	0.0103034
ATOH8	53.3238	-3.63858	0.299193	-12.1613	4.99e-34	1.52e-32
ATP10D	258.713	-1.58629	0.188482	-8.41613	3.89e-17	4.46e-16
ATP12A	37.2599	1.71675	0.395807	4.33735	1.44e-05	4.82e-05
ATP1A3	353.881	1.46826	0.150262	9.7713	1.5e-22	2.49e-21
ATP1B2	178.103	1.1222	0.168137	6.67432	2.48e-11	1.69e-10
ATP2B3	8.68737	-2.22686	0.558296	-3.98867	6.64e-05	0.000199723
ATP2B4	1555.26	-1.71613	0.0948871	-18.086	4.11e-73	4.96e-71
ATP2C2	29.93	1.51852	0.353154	4.29988	1.71e-05	5.64e-05
ATP4A	12.9281	2.35219	0.440689	5.33752	9.42e-08	4.26e-07
ATP5F1AP10	5.34743	-2.29366	0.687774	-3.3349	0.000853298	0.00212151
ATP6AP1L	66.8647	1.2457	0.2398	5.19473	2.05e-07	8.87e-07
ATP7A	193.19	-1.68157	0.190304	-8.8362	9.9e-19	1.27e-17
ATP8B1	149.593	-1.98806	0.164071	-12.117	8.58e-34	2.58e-32
ATP8B3	294.173	2.04403	0.502154	4.07053	4.69e-05	0.000144855
ATP9A	430.34	-1.32202	0.151737	-8.71255	2.97e-18	3.68e-17
ATXN1	233.537	-1.44183	0.126209	-11.4241	3.17e-30	8.09e-29
AURKC	44.2542	1.80178	0.510851	3.52702	0.000420263	0.00110408
AVIL	17.563	-2.49243	0.452093	-5.51308	3.53e-08	1.68e-07
AVPI1	109.493	1.04821	0.162528	6.44938	1.12e-10	7.17e-10
AXL	1628.88	-1.0142	0.149424	-6.7874	1.14e-11	8.05e-11
AZGP1	12.1628	2.18536	0.441452	4.95038	7.41e-07	2.97e-06
AZIN2	48.7152	-1.62609	0.188964	-8.60529	7.61e-18	9.17e-17
B2M	1468.36	-1.00476	0.0915015	-10.9808	4.73e-28	1.08e-26
B3GALNT1	212.682	-1.64932	0.188587	-8.74567	2.22e-18	2.78e-17
B3GALT2	35.8107	-1.88186	0.550479	-3.41858	0.000629488	0.00160537
B3GALT6	413.436	-1.05366	0.106031	-9.93731	2.86e-23	5e-22
B3GAT3P1	2.4969	3.1304	0.989903	3.16233	0.00156511	0.00371323
B3GLCT	181.893	-1.23209	0.124189	-9.92107	3.37e-23	5.87e-22
B3GNT3	21.9363	1.27886	0.454065	2.81648	0.00485531	0.0105153
B3GNT4	22.6904	1.41024	0.300481	4.69328	2.69e-06	1e-05
B3GNT5	288.786	-1.88276	0.139889	-13.459	2.73e-41	1.15e-39
B3GNT8	21.8513	-1.8061	0.295148	-6.11931	9.4e-10	5.4e-09
B3GNT9	106.194	1.19377	0.148758	8.02495	1.02e-15	1.03e-14
B4GALT1	815.913	-1.01885	0.123816	-8.22881	1.89e-16	2.04e-15
B9D1	347.202	1.09047	0.194934	5.59404	2.22e-08	1.08e-07
B9D2	54.8313	-1.45691	0.168977	-8.62193	6.58e-18	7.96e-17
BAALC	507.22	-3.78364	0.163842	-23.0933	5.41e-118	1.9e-115
BACE1	389.089	-2.2549	0.17519	-12.8712	6.54e-38	2.43e-36
BAG6	1629.44	-1.55096	0.680235	-2.28003	0.0226059	0.0421529
BAHCC1	297.662	-4.55632	0.231241	-19.7037	2e-86	3.43e-84
BAIAP3	136.218	1.12735	0.230653	4.88765	1.02e-06	4.02e-06
BARHL1	19.4942	-7.7996	0.914826	-8.52577	1.52e-17	1.8e-16
BARX2	8.05137	-1.61391	0.496758	-3.24888	0.00115861	0.00281384
BAZ1A	828.869	-1.26796	0.149657	-8.47247	2.4e-17	2.8e-16
BBOF1	37.9539	-1.65806	0.200645	-8.26366	1.41e-16	1.54e-15
BBS1	333.705	-1.12552	0.226738	-4.96398	6.91e-07	2.78e-06
BBS5	86.0946	-1.71159	0.206698	-8.28063	1.23e-16	1.34e-15
BCAM	1603.75	1.13361	0.141794	7.99481	1.3e-15	1.3e-14
BCAN	110.795	1.6915	0.188344	8.98092	2.69e-19	3.59e-18
BCAR1	1004.9	-1.1741	0.150889	-7.78124	7.18e-15	6.82e-14
BCAR3	326.117	-1.35899	0.1717	-7.9149	2.47e-15	2.43e-14
BCAS1	6.24849	-1.11565	0.485515	-2.29788	0.0215689	0.0403835
BCAS4	470.019	1.05162	0.160137	6.56701	5.13e-11	3.39e-10
BCHE	201.368	-3.59284	0.181034	-19.8462	1.19e-87	2.11e-85
BCL2L10	13.6321	1.67644	0.555826	3.01612	0.00256036	0.00585114
BCL2L12	1758.07	1.05169	0.174846	6.01493	1.8e-09	1e-08
BCL3	130.515	-2.0576	0.214173	-9.6072	7.45e-22	1.18e-20
BCL6B	196.716	-1.45994	0.180321	-8.09636	5.66e-16	5.88e-15
BCO1	2.58351	1.92464	0.818725	2.35078	0.0187343	0.0356074
BCORL1	296.427	-1.72254	0.13274	-12.9768	1.66e-38	6.31e-37
BCORP1	12.8679	-4.77065	1.18658	-4.0205	5.81e-05	0.000176228
BCRP1	2.377	-4.78568	1.11439	-4.29442	1.75e-05	5.77e-05
BDKRB1	1.38704	2.69447	1.17564	2.29191	0.0219108	0.0409731
BEAN1	17.8326	-1.93532	0.33956	-5.69948	1.2e-08	6.05e-08
BEND4	982.684	1.53921	0.116184	13.2481	4.63e-40	1.88e-38
BEST1	23.7107	1.93216	0.330008	5.85489	4.77e-09	2.53e-08
BEST2	32.2258	1.10556	0.420391	2.62983	0.00854266	0.0175649
BEST3	7.59556	-1.13936	0.432367	-2.63517	0.00840949	0.0173163
BEST4	31.5264	1.28862	0.236647	5.4453	5.17e-08	2.41e-07
BEX5	107.425	1.02055	0.188319	5.41927	5.98e-08	2.77e-07
BGN	6620.21	-5.8213	0.355203	-16.3886	2.31e-60	1.9e-58
BHLHA9	3.03238	1.96391	0.777865	2.52474	0.0115784	0.0230912
BHLHE40	579.074	-1.27334	0.232381	-5.47954	4.26e-08	2.01e-07
BHLHE41	35.1825	2.63303	0.332748	7.91297	2.51e-15	2.47e-14
BICC1	239.059	-3.64432	0.252341	-14.4421	2.81e-47	1.45e-45
BICDL1	259.148	1.27275	0.175139	7.2671	3.67e-13	3e-12
BICDL2	190.841	1.09154	0.206613	5.28302	1.27e-07	5.62e-07
BIRC3	25.0346	-1.11329	0.335347	-3.31981	0.000900797	0.00223228
BIRC7	4.8793	-2.18177	0.662332	-3.29407	0.000987472	0.00242511
BIVM	389.142	-1.10792	0.211566	-5.23677	1.63e-07	7.15e-07
BLVRB	401.999	1.31693	0.251074	5.24518	1.56e-07	6.86e-07
BMF	1011.91	-1.87067	0.129388	-14.4578	2.24e-47	1.16e-45
BMI1	281.614	-1.49414	0.21364	-6.99374	2.68e-12	2.01e-11
BMP1	754.165	-2.64592	0.154261	-17.1523	6.05e-66	5.9e-64
BMP2	110.228	-3.48169	0.247672	-14.0577	6.91e-45	3.29e-43
BMP3	168.59	-7.00997	0.797253	-8.79265	1.46e-18	1.85e-17
BMP4	186.377	-2.17903	0.139642	-15.6043	6.8e-55	4.62e-53
BMP5	20.5898	-3.45839	0.467214	-7.40216	1.34e-13	1.13e-12
BMP8A	20.0985	1.30975	0.314097	4.16988	3.05e-05	9.66e-05
BMP8B	29.7593	1.2235	0.234758	5.21175	1.87e-07	8.14e-07
BMPER	75.3422	-2.25806	0.410268	-5.50385	3.72e-08	1.77e-07
BMPR1B	58.4589	-2.50036	0.230056	-10.8685	1.63e-27	3.61e-26
BMPR2	814.525	-1.2984	0.137432	-9.44757	3.47e-21	5.29e-20
BMS1P10	93.1716	-3.61366	0.400554	-9.02164	1.85e-19	2.51e-18
BMS1P11	2.99363	-5.09594	1.93756	-2.63008	0.00853651	0.0175541
BMS1P13	12.6794	-3.4074	0.663657	-5.13429	2.83e-07	1.2e-06
BMS1P21	1.37926	-3.38619	1.32065	-2.56404	0.0103463	0.0208961
BNIP3	3158.85	1.06385	0.25672	4.14399	3.41e-05	0.000107202
BNIP3P16	1.35566	2.68163	1.14607	2.33985	0.0192914	0.0365394
BOLA1	181.337	1.17281	0.196915	5.95592	2.59e-09	1.41e-08
BORCS7	100.866	-1.41329	0.156587	-9.02559	1.79e-19	2.42e-18
BSND	18.1702	1.40957	0.350938	4.01656	5.91e-05	0.000179081
BSPRY	164.045	1.57174	0.154942	10.1441	3.52e-24	6.53e-23
BST1	126.099	-1.88206	0.168897	-11.1432	7.73e-29	1.84e-27
BST2	733.782	1.43349	0.424487	3.37699	0.000732825	0.00184644
BTBD11	395.221	-1.34215	0.241394	-5.56002	2.7e-08	1.3e-07
BTBD19	78.7019	-2.95365	0.240868	-12.2625	1.44e-34	4.52e-33
BTBD6	263.372	-1.79576	0.141242	-12.714	4.94e-37	1.76e-35
BTK	2.73034	-2.27537	0.868666	-2.61939	0.0088087	0.0180535
BTN2A1	373.267	-1.17321	0.16684	-7.03195	2.04e-12	1.55e-11
BTN2A3P	79.0476	-1.04396	0.155607	-6.70893	1.96e-11	1.35e-10
BVES	172.053	-1.06138	0.149274	-7.11031	1.16e-12	9e-12
BX088651.3	1.38465	-2.84864	1.23615	-2.30444	0.021198	0.0397554
BX284632.1	12.4066	-2.26295	0.444982	-5.0855	3.67e-07	1.53e-06
BX322639.1	362.193	1.42429	0.462298	3.08089	0.00206385	0.00479998
C10orf105	26.0344	1.24343	0.352949	3.52298	0.00042672	0.0011197
C11orf21	1.0924	-3.62881	1.46409	-2.47854	0.013192	0.0259962
C11orf86	12.5889	1.7927	0.49145	3.64778	0.000264512	0.000716886
C11orf96	48.2761	-1.3397	0.291049	-4.60299	4.16e-06	1.51e-05
C12orf56	54.6306	1.05409	0.28357	3.71721	0.000201435	0.000557198
C12orf66	185.375	1.47786	0.197566	7.48034	7.41e-14	6.45e-13
C14orf39	28.7241	-1.03417	0.277272	-3.72982	0.000191618	0.00053176
C15orf48	18.5749	-3.60025	0.513193	-7.01539	2.29e-12	1.73e-11
C16orf96	36.297	1.36035	0.238944	5.6932	1.25e-08	6.26e-08
C17orf107	82.7718	1.19575	0.204679	5.8421	5.15e-09	2.72e-08
C19orf38	3.89322	3.00866	0.832989	3.61188	0.000303982	0.000816336
C19orf57	39.5315	1.0108	0.218284	4.63066	3.65e-06	1.33e-05
C19orf67	4.21039	1.80239	0.789157	2.28395	0.0223747	0.0417771
C19orf71	26.7691	1.70494	0.372753	4.57393	4.79e-06	1.72e-05
C19orf73	31.2701	1.62275	0.348467	4.65683	3.21e-06	1.18e-05
C19orf81	92.7438	1.91828	0.271623	7.0623	1.64e-12	1.26e-11
C19orf84	49.9832	1.83608	0.273051	6.72432	1.76e-11	1.22e-10
C1orf115	368.334	-1.46521	0.428429	-3.41997	0.000626288	0.00159783
C1orf116	86.9638	1.06674	0.405448	2.63101	0.0085132	0.0175081
C1orf210	125.26	1.03218	0.143083	7.21387	5.44e-13	4.34e-12
C1orf61	58.7611	2.35736	0.269943	8.73282	2.48e-18	3.1e-17
C1orf87	2.73354	2.77874	1.02464	2.71191	0.00668959	0.0140794
C1orf94	141.83	1.69641	0.321424	5.27781	1.31e-07	5.77e-07
C1QL1	107.74	1.96478	0.256823	7.65034	2e-14	1.83e-13
C1QL4	2.58716	3.70557	1.1261	3.29062	0.000999679	0.00245387
C1QTNF3-AMACR	14.1499	-1.15305	0.504051	-2.28757	0.0221626	0.0414007
C1QTNF5	51.5871	-2.06649	0.212687	-9.71611	2.57e-22	4.19e-21
C1QTNF6	394.112	-1.86887	0.137887	-13.5536	7.55e-42	3.24e-40
C20orf144	3.68316	-1.39318	0.622551	-2.23785	0.0252306	0.046477
C21orf91	731.694	-1.0244	0.131664	-7.7804	7.23e-15	6.86e-14
C22orf23	5.24757	1.30775	0.563932	2.31898	0.020396	0.0384321
C2CD2L	114	-1.3469	0.155717	-8.64968	5.16e-18	6.29e-17
C2CD4B	7.88832	-1.96731	0.462493	-4.25371	2.1e-05	6.83e-05
C2CD4D	11.1261	1.40202	0.372073	3.76812	0.00016448	0.00046231
C2orf15	48.4168	1.19242	0.210603	5.66196	1.5e-08	7.45e-08
C2orf27A	19.1202	-1.94309	0.427116	-4.54933	5.38e-06	1.92e-05
C2orf72	34.1131	1.13766	0.239219	4.75575	1.98e-06	7.5e-06
C2orf78	21.1565	3.07506	0.402697	7.63616	2.24e-14	2.04e-13
C3	139.808	1.81915	0.435006	4.18189	2.89e-05	9.2e-05
C3AR1	6.41244	-5.7038	1.44148	-3.95692	7.59e-05	0.000225903
C3orf70	31.9721	-1.23566	0.284872	-4.33761	1.44e-05	4.81e-05
C3orf80	8.55586	1.21234	0.437897	2.76855	0.00563072	0.0120189
C3P1	3.66426	2.40505	1.04098	2.31038	0.0208669	0.0392258
C4orf47	108.235	2.14938	0.335192	6.41238	1.43e-10	9.05e-10
C4orf54	9.24661	-5.73604	0.891472	-6.43434	1.24e-10	7.88e-10
C5	31.2218	-2.04927	0.272289	-7.5261	5.23e-14	4.61e-13
C5orf24	808.867	-1.59558	0.12567	-12.6966	6.18e-37	2.19e-35
C6orf223	25.5499	1.75102	0.526744	3.32424	0.000886605	0.00220043
C7orf57	7.98487	-1.72715	0.560259	-3.08278	0.00205078	0.00477126
C7orf61	4.22832	-1.9945	0.728729	-2.73695	0.00620113	0.0131388
C8orf48	17.4706	-2.06742	0.350911	-5.89159	3.83e-09	2.05e-08
C9orf135	173.656	1.09088	0.219494	4.96996	6.7e-07	2.7e-06
C9orf43	7.25416	-1.72697	0.463272	-3.72777	0.000193185	0.000535429
CA10	11.285	1.50713	0.410241	3.67377	0.000238997	0.000653034
CA12	152.845	1.54834	0.141051	10.9771	4.92e-28	1.12e-26
CA3	45.9735	1.2785	0.287355	4.44918	8.62e-06	2.98e-05
CA4	42.2431	1.8893	0.258361	7.31263	2.62e-13	2.17e-12
CA7	17.5284	2.54683	0.407418	6.25114	4.07e-10	2.46e-09
CA8	36.3659	1.17177	0.252947	4.63248	3.61e-06	1.32e-05
CABP1	84.0407	1.59731	0.171916	9.29127	1.52e-20	2.22e-19
CACNA1B	253.961	1.06701	0.178471	5.97862	2.25e-09	1.24e-08
CACNA1C	52.5235	-2.12646	0.206117	-10.3168	5.92e-25	1.14e-23
CACNA1F	46.1098	2.50193	0.45829	5.45926	4.78e-08	2.24e-07
CACNA1G	84.4671	1.00108	0.202782	4.93673	7.94e-07	3.17e-06
CACNA1I	84.1547	1.76971	0.302964	5.8413	5.18e-09	2.73e-08
CACNA2D2	260.513	1.07286	0.221686	4.83956	1.3e-06	5.06e-06
CACNA2D4	28.3445	-4.64206	0.592758	-7.83129	4.83e-15	4.66e-14
CACNB3	523.22	-1.02986	0.0872769	-11.7999	3.91e-32	1.08e-30
CACNG5	11.3925	1.11197	0.415181	2.67828	0.00740021	0.0154185
CACNG6	37.0589	1.49495	0.421464	3.54704	0.00038959	0.00102926
CACNG7	623.718	1.64616	0.157919	10.4241	1.93e-25	3.83e-24
CADM1	2097.08	-2.27108	0.226413	-10.0307	1.12e-23	2.02e-22
CADM2	66.0828	1.14902	0.222303	5.16872	2.36e-07	1.02e-06
CADM3	171.654	1.08669	0.118245	9.19019	3.92e-20	5.56e-19
CADM4	589.135	-1.23927	0.0705336	-17.57	4.18e-69	4.27e-67
CALB1	2922.8	1.09478	0.104351	10.4913	9.48e-26	1.93e-24
CALB2	45.5054	1.03916	0.184976	5.61783	1.93e-08	9.51e-08
CALCA	15.6249	2.54727	0.411006	6.19763	5.73e-10	3.39e-09
CALCB	79.1556	1.72784	0.187626	9.20898	3.29e-20	4.69e-19
CALCOCO1	583.868	-1.4562	0.0906066	-16.0717	4.03e-58	3.02e-56
CALHM1	5.22429	1.58037	0.644249	2.45305	0.0141651	0.0277086
CALHM2	59.3915	-1.25115	0.200932	-6.22673	4.76e-10	2.84e-09
CALHM5	187.224	-4.80407	0.306331	-15.6826	1.99e-55	1.37e-53
CAMK1G	41.9389	-2.58014	0.422459	-6.10744	1.01e-09	5.78e-09
CAMK2A	39.5717	-3.9792	0.510073	-7.80123	6.13e-15	5.84e-14
CAMK2D	584.874	-1.89049	0.125186	-15.1015	1.58e-51	9.81e-50
CAMK2N1	413.055	-1.93444	0.282804	-6.84022	7.91e-12	5.68e-11
CAMK2N2	164.906	1.28055	0.11802	10.8503	1.99e-27	4.4e-26
CAMKMT	207.132	1.01528	0.124747	8.13866	4e-16	4.2e-15
CAMTA2	218.371	-1.00191	0.114772	-8.72955	2.56e-18	3.19e-17
CAPN12	96.6792	1.20448	0.360808	3.33827	0.000843003	0.00209803
CAPN13	73.5748	1.0862	0.341993	3.17609	0.00149274	0.00355609
CAPN2	3231.79	-2.38607	0.185132	-12.8885	5.23e-38	1.95e-36
CAPN6	450.547	1.75839	0.259984	6.76347	1.35e-11	9.45e-11
CAPNS2	2.80223	-3.42781	1.13547	-3.01884	0.00253747	0.0058049
CAPS2	149.859	1.34475	0.211908	6.3459	2.21e-10	1.37e-09
CARD6	11.5112	-1.20716	0.352907	-3.42062	0.000624779	0.0015946
CARD8	608.776	-1.23132	0.0816092	-15.0881	1.94e-51	1.19e-49
CARD9	17.273	-1.5598	0.397281	-3.92619	8.63e-05	0.000254558
CARMIL2	347.285	1.28555	0.191594	6.70976	1.95e-11	1.34e-10
CARMIL3	91.5942	1.50966	0.159183	9.48381	2.45e-21	3.78e-20
CASP17P	6.47878	-4.76422	0.937763	-5.08041	3.77e-07	1.57e-06
CASP4	36.21	-3.47421	0.391977	-8.86329	7.77e-19	1.01e-17
CASP7	188.661	-1.14936	0.125845	-9.13311	6.66e-20	9.3e-19
CASP8	162.756	-1.05877	0.11833	-8.94754	3.63e-19	4.83e-18
CASQ2	1.1266	-3.08684	1.25203	-2.46546	0.0136836	0.0268469
CATIP	5.14707	1.34148	0.576132	2.32843	0.0198894	0.0375386
CATSPER1	2.52592	-3.76571	1.03079	-3.65324	0.000258948	0.00070316
CATSPER4	9.25202	2.33694	0.526548	4.43823	9.07e-06	3.12e-05
CAV1	1443.42	-2.04602	0.1712	-11.9511	6.41e-33	1.84e-31
CAV2	365.403	-1.90625	0.165483	-11.5193	1.06e-30	2.75e-29
CAVIN2	49.4659	-5.96755	0.484631	-12.3136	7.65e-35	2.44e-33
CBLC	179.586	1.62302	0.265358	6.11635	9.57e-10	5.49e-09
CBLN1	37.5241	1.0988	0.229872	4.78003	1.75e-06	6.7e-06
CBR1	1814.41	1.0828	0.123315	8.78075	1.62e-18	2.05e-17
CBSL	109.657	1.46047	0.358793	4.0705	4.69e-05	0.000144855
CBX7	317.273	1.64483	0.2677	6.14428	8.03e-10	4.67e-09
CBX8	41.5261	-1.63361	0.223371	-7.31343	2.6e-13	2.15e-12
CC2D2A	357.393	-1.0417	0.0994979	-10.4696	1.19e-25	2.41e-24
CC2D2B	10.6873	1.0365	0.371155	2.79263	0.00522811	0.0112522
CCBE1	93.5992	1.39896	0.212073	6.59662	4.21e-11	2.8e-10
CCDC102A	133.462	-1.79354	0.177488	-10.1051	5.24e-24	9.6e-23
CCDC102B	48.341	-1.93449	0.209792	-9.221	2.94e-20	4.21e-19
CCDC110	63.0664	1.75833	0.208935	8.41572	3.91e-17	4.48e-16
CCDC114	46.5128	1.43387	0.331979	4.31914	1.57e-05	5.2e-05
CCDC146	30.2171	-1.83165	0.281214	-6.51335	7.35e-11	4.77e-10
CCDC151	117.883	2.21375	0.33419	6.62422	3.49e-11	2.34e-10
CCDC155	2.76614	-2.01934	0.827231	-2.44109	0.0146432	0.0285475
CCDC162P	36.3553	1.18366	0.232759	5.08535	3.67e-07	1.54e-06
CCDC169-SOHLH2	42.7716	1.12741	0.493945	2.28246	0.0224623	0.0419208
CCDC172	64.1072	2.58195	0.214761	12.0225	2.71e-33	7.94e-32
CCDC183	32.7123	1.13804	0.230167	4.94442	7.64e-07	3.06e-06
CCDC195	14.7754	-6.90996	0.921298	-7.50025	6.37e-14	5.58e-13
CCDC198	4.04402	-1.38408	0.613103	-2.2575	0.0239767	0.0444357
CCDC3	405.203	-3.31972	0.157249	-21.1113	6.26e-99	1.56e-96
CCDC50	1281.46	-1.08739	0.0892853	-12.1788	4.03e-34	1.24e-32
CCDC57	237.242	-1.5794	0.139257	-11.3416	8.16e-30	2.04e-28
CCDC61	244.307	1.23166	0.18953	6.49847	8.11e-11	5.26e-10
CCDC73	0.939125	3.3061	1.4915	2.21662	0.0266488	0.0487914
CCDC74B	157.362	1.03333	0.109132	9.46863	2.84e-21	4.36e-20
CCDC80	569.749	-1.76336	0.0985389	-17.895	1.29e-71	1.44e-69
CCDC85A	13.6985	-2.35024	0.381709	-6.15714	7.41e-10	4.32e-09
CCDC88B	167.142	1.24625	0.305008	4.08595	4.39e-05	0.000136099
CCDC92	74.7187	-4.64588	0.443815	-10.4681	1.21e-25	2.45e-24
CCDC92B	65.987	1.73891	0.20699	8.40094	4.43e-17	5.06e-16
CCDC96	15.5897	-3.26226	0.423912	-7.69561	1.41e-14	1.3e-13
CCK	8.91727	1.56653	0.634905	2.46735	0.0136119	0.0267327
CCL2	308.533	-4.13723	0.333458	-12.407	2.39e-35	7.8e-34
CCL28	14.9905	1.54572	0.368931	4.18973	2.79e-05	8.91e-05
CCL4	4.66857	-5.73314	1.01384	-5.65489	1.56e-08	7.76e-08
CCL4L2	2.91502	-5.06266	1.01154	-5.00488	5.59e-07	2.28e-06
CCM2L	90.1711	1.1193	0.257976	4.33877	1.43e-05	4.79e-05
CCN4	46.6087	-4.29817	0.483129	-8.89653	5.76e-19	7.54e-18
CCNA1	55.704	1.9136	0.312793	6.11779	9.49e-10	5.45e-09
CCNB3	6.67521	-1.37311	0.537163	-2.55623	0.0105814	0.0213098
CCND1	3951.33	-1.69545	0.221601	-7.65091	2e-14	1.83e-13
CCNI2	15.416	1.0065	0.318998	3.15521	0.00160383	0.00379778
CCPG1	542.729	-1.03557	0.13243	-7.81971	5.29e-15	5.08e-14
CCR7	3.50662	-1.68428	0.731332	-2.30304	0.0212768	0.0398821
CCRL2	0.865842	-3.30744	1.48411	-2.22857	0.0258424	0.0474693
CCSER1	9.44178	1.08193	0.422822	2.55883	0.0105026	0.0211794
CD101	16.8784	-1.45786	0.366468	-3.97813	6.95e-05	0.000208177
CD109	299.002	-1.03718	0.12742	-8.13979	3.96e-16	4.17e-15
CD163L1	8.74266	-1.64026	0.463359	-3.53994	0.000400223	0.00105438
CD164L2	40.526	1.80195	0.357833	5.03574	4.76e-07	1.96e-06
CD19	13.1259	3.96774	0.613546	6.4669	1e-10	6.43e-10
CD1D	14.7684	1.68281	0.359203	4.68483	2.8e-06	1.04e-05
CD248	442.267	-3.25225	0.270521	-12.0222	2.72e-33	7.96e-32
CD274	16.8678	-1.30531	0.345219	-3.78112	0.000156122	0.000440703
CD300A	26.1745	2.82817	0.40997	6.89849	5.26e-12	3.82e-11
CD34	433.041	-5.05236	0.185493	-27.2375	2.34e-163	2.3e-160
CD38	227.708	-5.72622	0.390844	-14.6509	1.33e-48	7.17e-47
CD3D	2.28222	-2.72177	1.02255	-2.66175	0.00777363	0.0161352
CD44	589.867	-1.75433	0.191035	-9.18333	4.18e-20	5.92e-19
CD52	15.2137	1.12301	0.37275	3.01276	0.00258879	0.00591133
CD55	405.347	1.12109	0.104558	10.7222	8.01e-27	1.7e-25
CD69	8.47068	-5.60385	1.04592	-5.35782	8.42e-08	3.83e-07
CD7	13.8373	1.92021	0.374562	5.12655	2.95e-07	1.25e-06
CD70	20.0116	1.49984	0.415719	3.60782	0.000308776	0.000828869
CD72	58.185	1.3546	0.223213	6.06865	1.29e-09	7.28e-09
CD74	740.936	1.00743	0.24175	4.16724	3.08e-05	9.76e-05
CD82	247.813	-2.1876	0.109396	-19.9971	5.83e-89	1.08e-86
CD86	4.57471	2.00785	0.606697	3.30948	0.000934698	0.00230874
CD8B	9.43492	1.19632	0.403915	2.96181	0.00305835	0.00690194
CD9	2684.19	1.26816	0.19046	6.65837	2.77e-11	1.88e-10
CD93	339.492	-8.51093	0.447316	-19.0267	1.03e-80	1.57e-78
CD99	2153.85	-2.10281	0.195589	-10.7512	5.85e-27	1.25e-25
CD99L2	406.545	-1.56715	0.133608	-11.7294	9.01e-32	2.48e-30
CDC42EP1	762.74	-2.08906	0.21702	-9.6261	6.2e-22	9.84e-21
CDC42EP2	153.376	-1.45768	0.181436	-8.03416	9.42e-16	9.57e-15
CDC42EP4	571.115	-1.02546	0.0778256	-13.1764	1.2e-39	4.78e-38
CDH10	32.7955	-4.47139	0.567581	-7.87799	3.33e-15	3.24e-14
CDH11	1933.19	-4.27121	0.210011	-20.338	5.93e-92	1.23e-89
CDH13	507.981	-3.07574	0.458134	-6.71362	1.9e-11	1.31e-10
CDH2	2601.61	-1.19106	0.146426	-8.13422	4.15e-16	4.35e-15
CDH20	13.1657	-2.76538	0.509496	-5.42769	5.71e-08	2.65e-07
CDH22	4.20517	3.46332	0.849354	4.0776	4.55e-05	0.000140879
CDH23	30.3714	1.31695	0.314039	4.19361	2.75e-05	8.77e-05
CDH5	709.982	-8.19574	0.288683	-28.3901	2.68e-177	3.3e-174
CDH6	245.838	-4.0134	0.232436	-17.2667	8.38e-67	8.34e-65
CDHR1	46.3254	1.34586	0.311862	4.31558	1.59e-05	5.28e-05
CDHR4	7.59328	1.66116	0.644512	2.57739	0.00995502	0.0201866
CDIPTOSP	8.36116	1.51987	0.445867	3.4088	0.000652486	0.00165908
CDK14	727.012	-1.09081	0.174566	-6.24867	4.14e-10	2.49e-09
CDK17	693.273	-1.27029	0.159418	-7.96834	1.61e-15	1.6e-14
CDK18	607.21	1.37715	0.178024	7.73573	1.03e-14	9.63e-14
CDK6	937.171	-1.07843	0.179368	-6.01236	1.83e-09	1.02e-08
CDKN1A	2784.93	-1.32708	0.194065	-6.83831	8.01e-12	5.75e-11
CDKN2A	324.827	-4.09276	0.28295	-14.4646	2.03e-47	1.05e-45
CDKN2B	107.841	-3.42634	0.324073	-10.5727	3.99e-26	8.25e-25
CDKN2C	6.02312	-2.04328	0.669302	-3.05285	0.00226677	0.00523057
CDRT1	3.94963	-2.45887	0.772068	-3.18478	0.00144865	0.00345858
CDS1	337.05	1.20523	0.153501	7.85163	4.11e-15	3.98e-14
CDT1	1418.37	1.0393	0.158235	6.56809	5.1e-11	3.36e-10
CDX1	4.26172	-3.30631	0.844806	-3.91369	9.09e-05	0.000267023
CDYL2	131.235	-1.122	0.20408	-5.49786	3.84e-08	1.82e-07
CEACAM19	37.0422	-1.378	0.248449	-5.54641	2.92e-08	1.4e-07
CEACAM21	196.727	-7.40493	0.617262	-11.9964	3.71e-33	1.08e-31
CEACAM7	1.32367	3.79061	1.66859	2.27174	0.0231022	0.0429726
CEBPA	45.6685	1.41765	0.251444	5.63805	1.72e-08	8.51e-08
CELF3	11.218	1.36402	0.48115	2.83491	0.00458391	0.009989
CELF4	51.5599	1.51047	0.245739	6.14663	7.91e-10	4.6e-09
CELF5	170.058	2.02852	0.307003	6.6075	3.91e-11	2.61e-10
CEMIP2	2059.14	-1.32584	0.162378	-8.16513	3.21e-16	3.4e-15
CEND1	53.4465	1.049	0.239691	4.37648	1.21e-05	4.08e-05
CENPH	1472.64	1.19484	0.191141	6.25109	4.08e-10	2.46e-09
CEP164	424.916	-1.00179	0.099894	-10.0285	1.14e-23	2.06e-22
CER1	21.4269	-3.02242	0.359878	-8.39846	4.52e-17	5.16e-16
CERCAM	271.714	-1.24823	0.117348	-10.637	2e-26	4.18e-25
CERS1	412.981	1.1655	0.218318	5.33855	9.37e-08	4.24e-07
CFAP206	5.93128	-2.11621	0.574847	-3.68134	0.000232011	0.000635883
CFAP44	44.3457	-2.59114	0.367816	-7.04465	1.86e-12	1.42e-11
CFAP70	21.2022	-1.06898	0.283351	-3.77265	0.000161523	0.000454906
CFAP73	3.55764	3.3246	0.945258	3.51713	0.000436235	0.00114269
CFD	15.973	1.65756	0.373756	4.43488	9.21e-06	3.16e-05
CFH	21.1089	-3.56995	0.404329	-8.82931	1.05e-18	1.35e-17
CFL2	615.024	-1.13827	0.167421	-6.79882	1.05e-11	7.46e-11
CFLAR	765.568	-1.66981	0.0974299	-17.1385	7.65e-66	7.36e-64
CFP	33.4372	-1.08536	0.225102	-4.82162	1.42e-06	5.52e-06
CGB2	14.9974	2.64944	0.609636	4.34593	1.39e-05	4.64e-05
CGB7	12.7022	2.39262	0.479648	4.98828	6.09e-07	2.47e-06
CGREF1	42.7733	1.65062	0.245086	6.73489	1.64e-11	1.14e-10
CHAC1	592.093	2.12336	0.165236	12.8504	8.55e-38	3.16e-36
CHCHD2	541.917	-9.92866	1.25536	-7.90899	2.59e-15	2.55e-14
CHD3	1226.63	-1.55233	0.113581	-13.6672	1.59e-42	6.95e-41
CHEK2	731.745	1.28706	0.288183	4.46611	7.97e-06	2.77e-05
CHI3L1	18.0174	-2.56037	0.570423	-4.48854	7.17e-06	2.51e-05
CHMP1B2P	80.2517	1.25239	0.194132	6.45125	1.11e-10	7.09e-10
CHMP3	760.283	-1.23607	0.0988386	-12.5059	6.93e-36	2.33e-34
CHN2	44.0271	-1.13032	0.286384	-3.94687	7.92e-05	0.000234915
CHODL	20.6322	-1.3272	0.406558	-3.26449	0.00109662	0.00267365
CHP2	96.8606	2.21485	0.405405	5.46331	4.67e-08	2.19e-07
CHPF2	500.277	-2.2809	0.189541	-12.0338	2.36e-33	6.97e-32
CHRDL1	2052.48	-2.77429	0.256049	-10.835	2.35e-27	5.16e-26
CHRNA1	42.7549	-4.68346	0.411775	-11.3738	5.65e-30	1.43e-28
CHRNA10	9.58571	-1.08696	0.4921	-2.20882	0.0271874	0.0496667
CHRNA3	57.0379	1.46892	0.193717	7.58283	3.38e-14	3.04e-13
CHRNA4	33.9625	1.11947	0.294499	3.80127	0.000143958	0.000408944
CHRNE	13.294	2.07093	0.443135	4.67337	2.96e-06	1.1e-05
CHST1	57.2667	-1.84553	0.244852	-7.53734	4.8e-14	4.25e-13
CHST13	47.749	2.04931	0.322548	6.3535	2.1e-10	1.31e-09
CHST15	313.137	-1.76541	0.165422	-10.6721	1.37e-26	2.89e-25
CHST3	380.63	-1.59923	0.215337	-7.42666	1.11e-13	9.52e-13
CHST4	268.913	1.83055	0.131109	13.962	2.66e-44	1.24e-42
CHST8	279.721	1.06528	0.14987	7.10805	1.18e-12	9.14e-12
CHST9	193.401	1.17262	0.10446	11.2256	3.05e-29	7.42e-28
CHSY3	124.46	-2.78658	0.333289	-8.36085	6.23e-17	7.01e-16
CICP18	13.638	-1.1493	0.458048	-2.50912	0.0121032	0.0240283
CIDEA	2.39444	-3.22573	0.984962	-3.27498	0.00105671	0.00258355
CIDECP1	96.2079	-1.13295	0.185099	-6.12077	9.31e-10	5.35e-09
CILP2	326.99	1.73408	0.10997	15.7686	5.12e-56	3.59e-54
CISH	55.5178	-2.07191	0.209211	-9.90346	4.02e-23	6.95e-22
CITED2	1590.97	-1.23519	0.149625	-8.25527	1.52e-16	1.65e-15
CKMT1A	594.77	1.41113	0.209375	6.73975	1.59e-11	1.1e-10
CKMT1B	538.67	1.21476	0.424413	2.86221	0.00420701	0.0092288
CKS2	2721.98	1.17743	0.16212	7.2627	3.79e-13	3.09e-12
CLCF1	34.6213	-1.81963	0.230331	-7.90005	2.79e-15	2.73e-14
CLCNKA	20.2896	1.88018	0.347186	5.4155	6.11e-08	2.83e-07
CLCNKB	39.8714	1.49153	0.339238	4.3967	1.1e-05	3.74e-05
CLDN10	526.149	1.15984	0.149135	7.77712	7.42e-15	7.03e-14
CLDN11	315.379	1.7017	0.214489	7.93375	2.13e-15	2.1e-14
CLDN19	180.187	1.60483	0.319548	5.0222	5.11e-07	2.1e-06
CLDN3	429.875	2.2939	0.430713	5.32582	1e-07	4.53e-07
CLDN4	772.199	1.01283	0.301171	3.36298	0.000771059	0.00193413
CLDN5	93.2859	-2.69127	0.271798	-9.90173	4.09e-23	7.07e-22
CLEC11A	280.933	-1.56811	0.17419	-9.00225	2.21e-19	2.98e-18
CLEC14A	26.7275	-5.06342	0.511723	-9.89486	4.38e-23	7.54e-22
CLEC18B	8.08801	-1.77964	0.559408	-3.18129	0.00146619	0.00349791
CLEC1A	29.0845	-3.73398	0.400934	-9.31322	1.24e-20	1.82e-19
CLEC2L	2.99093	2.20729	0.824684	2.67652	0.00743902	0.0154945
CLEC4G	5.77227	2.13734	0.63575	3.36191	0.00077405	0.00194039
CLGN	144.854	1.01221	0.214069	4.7284	2.26e-06	8.52e-06
CLIC3	6.13914	-2.45974	0.677376	-3.63128	0.000282021	0.00076047
CLIC5	3.73525	-1.6966	0.704357	-2.40872	0.0160087	0.0309433
CLIP3	625.42	-1.00256	0.0903471	-11.0968	1.3e-28	3.07e-27
CLIP4	53.2964	-4.2224	0.426622	-9.89729	4.28e-23	7.37e-22
CLN8	2981.52	1.70501	0.114117	14.9408	1.79e-50	1.05e-48
CLPSL1	2.42588	3.58129	1.09873	3.25947	0.00111619	0.00271877
CLPSL2	18.1314	2.71884	0.57736	4.70908	2.49e-06	9.32e-06
CLSTN2	523.381	-3.22806	0.494056	-6.53379	6.41e-11	4.2e-10
CLTRN	53.547	1.80003	0.21855	8.23623	1.78e-16	1.92e-15
CLU	3831.61	1.35757	0.152267	8.91575	4.85e-19	6.38e-18
CLUL1	14.1108	-1.50575	0.374046	-4.02557	5.68e-05	0.00017282
CLVS2	23.097	1.92319	0.32305	5.95323	2.63e-09	1.43e-08
CLYBL	214.195	1.62925	0.278793	5.84392	5.1e-09	2.69e-08
CMC1	526.539	1.34512	0.218219	6.16407	7.09e-10	4.15e-09
CMPK2	11.5344	-1.0654	0.46248	-2.30367	0.021241	0.0398226
CMTM1	13.5962	-1.34707	0.346896	-3.88321	0.000103087	0.000299754
CMTM3	841.297	-2.19354	0.110856	-19.7873	3.83e-87	6.75e-85
CMTM5	8.1216	2.5098	0.64157	3.91197	9.15e-05	0.000268774
CMTM8	126.8	1.33974	0.134745	9.94272	2.71e-23	4.74e-22
CNFN	93.9383	1.3375	0.245458	5.44901	5.07e-08	2.37e-07
CNGA1	15.6706	1.31288	0.304328	4.31404	1.6e-05	5.31e-05
CNGA4	10.7311	2.83594	0.608525	4.66036	3.16e-06	1.16e-05
CNIH3	190.982	-1.66199	0.324992	-5.11394	3.16e-07	1.33e-06
CNRIP1	138.214	-1.31507	0.176938	-7.43239	1.07e-13	9.14e-13
CNTFR	171.696	-4.96976	0.19787	-25.1163	3.3e-139	2.03e-136
CNTN1	324.966	1.89958	0.184602	10.2902	7.8e-25	1.49e-23
CNTN3	8.42388	-2.40799	0.605058	-3.97977	6.9e-05	0.000206969
CNTNAP1	468.788	-1.4722	0.152424	-9.65857	4.52e-22	7.23e-21
CNTNAP3	473.185	-1.01469	0.203183	-4.99399	5.91e-07	2.4e-06
CNTNAP3B	483.362	-2.04483	0.292919	-6.98088	2.93e-12	2.19e-11
CNTNAP3P2	25.4572	-2.55448	0.446976	-5.71502	1.1e-08	5.55e-08
COBL	1484.04	1.21409	0.133433	9.09885	9.13e-20	1.26e-18
COL11A1	3844.24	-2.74359	0.211225	-12.989	1.41e-38	5.4e-37
COL12A1	2397.37	-2.38548	0.229058	-10.4143	2.13e-25	4.24e-24
COL13A1	196.549	-2.95382	0.161746	-18.2621	1.66e-74	2.09e-72
COL14A1	793.758	1.02728	0.168293	6.10408	1.03e-09	5.9e-09
COL15A1	56.7543	-3.08337	0.257359	-11.9808	4.48e-33	1.3e-31
COL1A1	18897	-1.77192	0.187089	-9.47099	2.77e-21	4.26e-20
COL1A2	21471.5	-2.94863	0.169922	-17.3529	1.88e-67	1.89e-65
COL20A1	18.988	2.08027	0.341908	6.08428	1.17e-09	6.63e-09
COL23A1	119.439	1.04146	0.150957	6.89908	5.23e-12	3.8e-11
COL28A1	9.5927	1.24621	0.484258	2.57344	0.0100693	0.0203994
COL2A1	2091.18	-4.09355	0.146115	-28.0159	1.04e-172	1.14e-169
COL3A1	8415.06	-4.27899	0.366624	-11.6713	1.79e-31	4.81e-30
COL4A1	15493.2	-2.51589	0.126115	-19.9492	1.52e-88	2.78e-86
COL4A2	13547.5	-2.05214	0.112439	-18.2512	2.02e-74	2.54e-72
COL5A1	3839.68	-3.67993	0.206596	-17.8122	5.69e-71	6.19e-69
COL5A2	3112.71	-3.17004	0.165279	-19.18	5.44e-82	8.65e-80
COL6A2	3903.56	-1.31185	0.0886587	-14.7966	1.54e-49	8.65e-48
COL6A5	5.73162	-1.75938	0.720568	-2.44165	0.0146202	0.0285112
COL6A6	9.16975	-1.49248	0.508364	-2.93584	0.00332644	0.00744473
COL7A1	1252.97	-1.25455	0.383666	-3.2699	0.00107586	0.00262842
COL8A1	3205.75	-3.92118	0.232802	-16.8434	1.17e-63	1.06e-61
COL8A2	39.4037	1.01551	0.245929	4.12927	3.64e-05	0.000113994
COL9A3	1184.77	1.14373	0.243596	4.69521	2.66e-06	9.92e-06
COLCA2	25.8317	1.21338	0.256393	4.7325	2.22e-06	8.36e-06
COLEC10	5.60049	-2.31566	0.589316	-3.9294	8.52e-05	0.000251483
COLEC12	1905.64	-5.37458	0.243025	-22.1153	2.25e-108	6.82e-106
COMMD3	175.271	-1.8665	0.16632	-11.2223	3.17e-29	7.69e-28
COMTD1	281.848	1.07885	0.251283	4.29336	1.76e-05	5.79e-05
COPZ2	36.4811	-3.29462	0.305393	-10.7881	3.92e-27	8.44e-26
COQ8A	763.52	1.08549	0.119874	9.05521	1.36e-19	1.86e-18
CORIN	19.651	-1.54256	0.404243	-3.81593	0.000135671	0.000387356
CORO2B	212.08	-1.88374	0.125443	-15.0167	5.71e-51	3.44e-49
COX6B2	35.8911	1.51497	0.273231	5.54467	2.95e-08	1.42e-07
COX7C	6733.32	1.09405	0.205862	5.31449	1.07e-07	4.8e-07
CPA4	50.6406	-1.59857	0.351092	-4.55315	5.28e-06	1.89e-05
CPE	2008.98	-3.42143	0.227572	-15.0345	4.36e-51	2.65e-49
CPEB1	80.8716	1.54558	0.217193	7.11616	1.11e-12	8.65e-12
CPEB2	81.3793	-2.324	0.27371	-8.49073	2.05e-17	2.41e-16
CPED1	79.1322	-3.04014	0.211286	-14.3888	6.08e-47	3.09e-45
CPLX3	9.74899	2.25423	0.532689	4.23179	2.32e-05	7.47e-05
CPN1	5.92572	2.03789	0.601997	3.38521	0.000711227	0.00179754
CPNE2	411.818	-1.32573	0.0777404	-17.0533	3.3e-65	3.14e-63
CPNE4	64.6757	1.42282	0.319815	4.44887	8.63e-06	2.98e-05
CPNE5	23.037	-1.83158	0.368726	-4.96733	6.79e-07	2.73e-06
CPNE8	137.082	-1.04192	0.156168	-6.67175	2.53e-11	1.72e-10
CPNE9	82.6935	1.96679	0.320367	6.1392	8.29e-10	4.81e-09
CPO	10.3018	1.79491	0.546523	3.28425	0.00102256	0.00250691
CPQ	177.395	-2.16354	0.200191	-10.8074	3.18e-27	6.88e-26
CPXM1	1451.49	-1.39721	0.121977	-11.4547	2.23e-30	5.71e-29
CPZ	392.172	1.22796	0.167547	7.32907	2.32e-13	1.92e-12
CR1L	38.8213	1.55908	0.495556	3.14613	0.00165449	0.00391116
CR2	146.859	1.2705	0.131108	9.69043	3.31e-22	5.34e-21
CRACR2B	208.22	1.36564	0.130079	10.4986	8.77e-26	1.79e-24
CRB3	174.976	1.14055	0.195213	5.84258	5.14e-09	2.71e-08
CREB3L1	414.17	-1.07273	0.232737	-4.6092	4.04e-06	1.47e-05
CREB3L2	1270.5	-1.42993	0.135732	-10.5349	5.96e-26	1.23e-24
CREB3L3	4.89645	2.54595	0.715847	3.55655	0.000375753	0.000995107
CRHBP	240.056	-4.7988	0.299086	-16.0449	6.21e-58	4.63e-56
CRHR2	4.76531	1.35542	0.601195	2.25455	0.0241617	0.0447502
CRIM1	1174.39	-1.30468	0.156411	-8.34139	7.34e-17	8.22e-16
CRIP1	45.4698	-1.75399	0.289446	-6.05981	1.36e-09	7.68e-09
CRIP2	431.64	-4.05684	0.223459	-18.1548	1.18e-73	1.45e-71
CRIP3	213.916	2.0222	0.24198	8.35692	6.44e-17	7.24e-16
CRISPLD2	119.569	1.811	0.220428	8.21586	2.11e-16	2.26e-15
CRLF1	149.461	1.24906	0.321029	3.89081	9.99e-05	0.000291596
CRTAC1	14.9344	1.58227	0.365322	4.33115	1.48e-05	4.94e-05
CRTC3	230.058	-2.08394	0.188932	-11.0301	2.73e-28	6.3e-27
CRYBA4	8.94327	2.11199	0.495689	4.26072	2.04e-05	6.63e-05
CRYBB1	37.4255	1.11065	0.332811	3.33718	0.000846335	0.002105
CRYBG1	487.053	1.25878	0.141862	8.8733	7.1e-19	9.21e-18
CRYBG2	194.328	1.04948	0.149071	7.04014	1.92e-12	1.46e-11
CRYGEP	14.824	1.07665	0.46423	2.31921	0.0203839	0.0384167
CRYM	57.1495	1.61252	0.229438	7.02814	2.09e-12	1.59e-11
CSAG3	6.49746	-3.5345	1.1097	-3.18511	0.001447	0.00345548
CSF1	167.455	-1.80232	0.157122	-11.4708	1.85e-30	4.75e-29
CSF2RB	5.31008	-4.40607	0.966382	-4.55935	5.13e-06	1.83e-05
CSGALNACT1	42.8776	-2.38573	0.283504	-8.41516	3.92e-17	4.49e-16
CSGALNACT2	329.384	-1.77939	0.141038	-12.6164	1.71e-36	5.99e-35
CSK	994.173	-1.34434	0.126411	-10.6346	2.06e-26	4.28e-25
CSMD1	14.2478	-1.72737	0.669161	-2.5814	0.00983996	0.0199842
CSPG4	531.161	-2.86287	0.135565	-21.118	5.43e-99	1.37e-96
CSPG4P10	10.0945	-2.20669	0.656317	-3.36223	0.000773158	0.0019384
CSPG4P11	13.2736	-1.84055	0.418735	-4.39549	1.11e-05	3.76e-05
CSPG4P12	24.4872	-1.76895	0.347119	-5.09609	3.47e-07	1.46e-06
CSRNP1	282.689	-2.13301	0.237727	-8.97252	2.9e-19	3.87e-18
CSRP1	1888.73	-2.28116	0.13656	-16.7045	1.22e-62	1.06e-60
CST1	88.8827	-3.0368	0.394093	-7.7058	1.3e-14	1.21e-13
CST2	6.92254	-3.17976	0.645379	-4.92697	8.35e-07	3.33e-06
CST4	2.85206	-4.48557	1.11175	-4.03469	5.47e-05	0.000166731
CSTA	5.68134	1.9959	0.791111	2.52291	0.0116388	0.0231919
CT62	8.74562	1.10636	0.454663	2.43336	0.0149596	0.0291115
CTAGE12P	1.87545	3.19724	1.08489	2.94707	0.00320797	0.0072033
CTBP2P6	1.8306	-2.86706	1.15917	-2.47337	0.0133845	0.0263229
CTCFL	31.6261	1.93068	0.389235	4.96019	7.04e-07	2.83e-06
CTH	344.285	1.54604	0.16985	9.10239	8.84e-20	1.22e-18
CTHRC1	797.261	-4.05834	0.149483	-27.1492	2.59e-162	2.43e-159
CTNNA2	113.596	2.37402	0.170337	13.9372	3.77e-44	1.73e-42
CTNNB1	9970.81	-1.26858	0.118149	-10.7371	6.81e-27	1.45e-25
CTNND2	159.611	1.19219	0.186792	6.38246	1.74e-10	1.09e-09
CTSB	1987.52	-1.66418	0.135831	-12.2519	1.64e-34	5.12e-33
CTSF	475.231	5.13742	0.872264	5.88975	3.87e-09	2.07e-08
CTSLP1	2.47057	3.59236	1.0623	3.38169	0.000720407	0.00181795
CTSLP2	3.80362	2.39288	0.747683	3.20039	0.0013724	0.00329288
CTSLP3	21.3633	2.05662	0.606888	3.38879	0.000702023	0.00177588
CTSS	6.01777	-1.70539	0.53243	-3.20303	0.00135992	0.00326653
CTSV	1171.69	1.42664	0.233077	6.1209	9.3e-10	5.35e-09
CTXN1	616.306	-1.00678	0.161426	-6.23683	4.47e-10	2.68e-09
CU634019.7	15.1935	-2.17496	0.763211	-2.84975	0.00437537	0.00957055
CUBN	37.867	-1.58895	0.302682	-5.24955	1.52e-07	6.7e-07
CUEDC1	264.735	-1.92074	0.147108	-13.0566	5.83e-39	2.25e-37
CX3CL1	205.678	-2.66405	0.123845	-21.5112	1.22e-102	3.4e-100
CXCL12	1666.85	-1.44146	0.211048	-6.83003	8.49e-12	6.06e-11
CXCL2	14.5417	-2.11749	0.532183	-3.97887	6.92e-05	0.000207656
CXCL8	4.34675	-2.6388	0.833491	-3.16596	0.00154572	0.00367075
CXCR4	74.4847	-1.80739	0.323848	-5.58096	2.39e-08	1.16e-07
CXXC1P1	3.16331	1.91101	0.744061	2.56835	0.0102183	0.0206712
CYBRD1	171.806	-1.37214	0.121708	-11.274	1.76e-29	4.36e-28
CYGB	881.016	-5.0695	0.20409	-24.8395	3.36e-136	1.84e-133
CYLD	436.732	-1.02718	0.144461	-7.11044	1.16e-12	9e-12
CYP1A1	16.5228	-3.14681	0.40904	-7.69317	1.44e-14	1.33e-13
CYP26A1	123.117	-1.305	0.226757	-5.75506	8.66e-09	4.44e-08
CYP27C1	97.5774	-1.1349	0.126698	-8.95758	3.32e-19	4.42e-18
CYP2A13	9.7866	1.59305	0.43282	3.68062	0.000232665	0.000637588
CYP2A6	2.69515	1.92907	0.853601	2.25992	0.0238261	0.0441937
CYP2B7P	5.63426	1.44933	0.540103	2.68343	0.00728707	0.0152053
CYP2C8	14.1456	-1.07627	0.409071	-2.63102	0.00851297	0.0175081
CYP2F2P	4.32595	1.84767	0.645973	2.86029	0.00423257	0.00927809
CYP39A1	79.9766	-1.63662	0.305425	-5.35849	8.39e-08	3.82e-07
CYP4F2	6.37572	3.20726	0.741006	4.32825	1.5e-05	5.01e-05
CYP4F22	90.9092	3.63926	0.38368	9.48516	2.42e-21	3.73e-20
CYP4V2	86.4161	-1.52657	0.31416	-4.85919	1.18e-06	4.61e-06
CYP7B1	24.201	-1.13781	0.291545	-3.90271	9.51e-05	0.000278525
CYSRT1	26.4649	1.09855	0.31375	3.50137	0.000462878	0.00120782
CYTH2	1833.28	-1.06674	0.107632	-9.911	3.73e-23	6.46e-22
CYTH4	9.81435	-3.4132	0.620309	-5.50241	3.75e-08	1.78e-07
CYTIP	2.78017	2.09263	0.864534	2.42053	0.0154978	0.0300797
CYTL1	105.581	-1.47469	0.170307	-8.65901	4.76e-18	5.81e-17
DAAM2	292.638	-1.99059	0.175102	-11.3681	6.03e-30	1.52e-28
DAB1	166.822	1.26814	0.156752	8.09011	5.96e-16	6.16e-15
DAB2	1254.79	-3.86462	0.206739	-18.6933	5.62e-78	7.96e-76
DACH1	102.983	-2.0818	0.235609	-8.83582	9.94e-19	1.27e-17
DACH2	22.0369	1.55129	0.336135	4.61508	3.93e-06	1.43e-05
DACT1	588.879	-2.81028	0.119981	-23.4227	2.51e-121	1.01e-118
DACT3	235.275	-2.8122	0.158361	-17.7581	1.49e-70	1.6e-68
DAO	2.70512	-3.91152	1.01577	-3.8508	0.000117731	0.000340024
DAP	1503.49	-1.05142	0.100627	-10.4486	1.49e-25	2.98e-24
DAPK2	119.318	-1.62665	0.126806	-12.8279	1.14e-37	4.2e-36
DAPP1	8.6437	-3.32705	0.6155	-5.40545	6.46e-08	2.98e-07
DAZAP2	850.995	-1.37853	0.113798	-12.1138	8.93e-34	2.68e-32
DAZL	72.7353	1.18913	0.433571	2.74265	0.00609463	0.0129293
DBNDD2	478.355	1.014	0.139222	7.28331	3.26e-13	2.67e-12
DBX2	3.43509	3.15758	0.916789	3.44418	0.000572801	0.00147243
DCAF4L1	7.28165	1.63753	0.468595	3.49455	0.000474859	0.00123745
DCAF6	511.979	-1.06206	0.12899	-8.23365	1.82e-16	1.96e-15
DCBLD1	372.491	-1.41683	0.19043	-7.44014	1.01e-13	8.64e-13
DCC	26.4602	-1.17216	0.343205	-3.41533	0.000637057	0.00162299
DCHS1	1618.07	-3.1596	0.149347	-21.156	2.43e-99	6.21e-97
DCLK1	880.029	1.16254	0.162781	7.1417	9.22e-13	7.23e-12
DCLK2	43.8428	-2.79653	0.261423	-10.6973	1.05e-26	2.21e-25
DCST2	16.9511	1.27861	0.42957	2.97649	0.00291567	0.00660416
DCTN3	483.087	-1.14813	0.128394	-8.94226	3.81e-19	5.06e-18
DCX	65.1782	1.42413	0.282863	5.0347	4.79e-07	1.97e-06
DDB2	1578.97	1.1042	0.153127	7.21101	5.55e-13	4.43e-12
DDHD2	441.198	-1.07672	0.0758926	-14.1874	1.1e-45	5.36e-44
DDIT4	3256.15	1.06146	0.248359	4.27391	1.92e-05	6.28e-05
DDN	8.80102	1.14476	0.423864	2.70076	0.00691806	0.0145183
DDR2	306.464	-1.71278	0.336185	-5.09475	3.49e-07	1.47e-06
DDX11L10	2.72727	-3.45722	1.03248	-3.34847	0.000812594	0.0020285
DDX25	222.864	1.85294	0.207135	8.94555	3.7e-19	4.91e-18
DDX3Y	522.232	-10.7024	1.98382	-5.39486	6.86e-08	3.15e-07
DDX43	1.01083	2.80407	1.26771	2.21191	0.0269727	0.0493026
DDX60L	321.849	-2.23371	0.199067	-11.2209	3.22e-29	7.8e-28
DEGS2	6.46205	2.29425	0.536628	4.2753	1.91e-05	6.24e-05
DENND1C	118.948	1.93707	0.279321	6.93493	4.06e-12	2.99e-11
DENND2A	769.849	-1.98642	0.124925	-15.9009	6.25e-57	4.46e-55
DENND3	235.181	-1.1197	0.109743	-10.2029	1.92e-24	3.6e-23
DEPDC4	47.81	1.16948	0.202445	5.77676	7.62e-09	3.93e-08
DEPP1	80.3091	-3.80479	0.287076	-13.2536	4.3e-40	1.75e-38
DERL3	87.9648	1.32404	0.151115	8.76183	1.92e-18	2.42e-17
DGAT2	68.3906	1.11111	0.167177	6.64631	3.01e-11	2.03e-10
DGKI	67.4525	-2.8413	0.472075	-6.01874	1.76e-09	9.8e-09
DHDH	36.6005	2.25504	0.39776	5.66935	1.43e-08	7.16e-08
DHRS2	39.2015	-1.2457	0.319395	-3.90018	9.61e-05	0.000281323
DHX58	46.4388	1.68919	0.292495	5.77512	7.69e-09	3.97e-08
DIAPH2	1942.45	1.98368	0.0638094	31.0876	3.54e-212	5.82e-209
DIO2	337.135	-5.13408	0.286975	-17.8903	1.4e-71	1.56e-69
DIO3	4.56159	-1.81101	0.756928	-2.39257	0.0167307	0.0321591
DIPK2B	63.3417	-3.92228	0.347133	-11.2991	1.33e-29	3.3e-28
DIRAS1	285.182	1.10969	0.153068	7.24967	4.18e-13	3.38e-12
DIRAS2	179.767	-5.17451	0.313049	-16.5294	2.25e-61	1.92e-59
DIRAS3	10.3632	-3.05241	0.689067	-4.42978	9.43e-06	3.23e-05
DISC1	150.019	-2.18639	0.161946	-13.5007	1.55e-41	6.62e-40
DISP3	121.472	1.28509	0.220163	5.83699	5.32e-09	2.8e-08
DKK1	24.9752	-2.55332	0.34908	-7.31442	2.58e-13	2.14e-12
DKK2	144.877	-4.17442	0.589909	-7.07637	1.48e-12	1.14e-11
DLC1	476.44	-3.84199	0.323961	-11.8594	1.92e-32	5.41e-31
DLGAP3	198.305	1.0533	0.154518	6.81669	9.32e-12	6.63e-11
DLL1	19.8137	1.28507	0.534655	2.40355	0.0162369	0.0313322
DLL4	72.1002	-4.12865	0.271727	-15.1941	3.87e-52	2.45e-50
DLX1	51.1688	-3.51349	0.358677	-9.79569	1.17e-22	1.97e-21
DLX2	18.1541	-2.72865	0.394494	-6.91684	4.62e-12	3.38e-11
DLX4	14.5588	1.46014	0.553566	2.63771	0.00834687	0.017209
DLX5	12.6775	-2.84567	0.68493	-4.15469	3.26e-05	0.000102685
DLX6	8.18221	-3.39519	0.841689	-4.03379	5.49e-05	0.000167269
DMBX1	1.84088	2.5607	1.07904	2.37313	0.0176379	0.0337416
DMKN	2142.85	1.24427	0.197136	6.31171	2.76e-10	1.69e-09
DMRTA1	365.148	-2.04977	0.200537	-10.2214	1.59e-24	3e-23
DMTN	28.1552	-1.95915	0.294496	-6.65257	2.88e-11	1.95e-10
DMWD	536.723	-1.03831	0.0908727	-11.426	3.1e-30	7.92e-29
DNAH1	63.7868	-2.30605	0.214685	-10.7415	6.49e-27	1.39e-25
DNAH10	2.98101	1.73052	0.782367	2.21191	0.0269731	0.0493026
DNAH11	77.2202	1.93917	0.179482	10.8043	3.29e-27	7.12e-26
DNAH9	8.21154	-1.15634	0.403382	-2.86662	0.00414886	0.00911353
DNAI1	7.37445	1.69169	0.475325	3.55901	0.000372249	0.000986622
DNAJC1	624.751	-1.1535	0.104367	-11.0523	2.14e-28	4.96e-27
DNAJC22	9.18567	-1.25769	0.476599	-2.63889	0.00831775	0.0171597
DNASE2	456.24	1.1339	0.206891	5.48069	4.24e-08	2e-07
DNER	170.318	1.17079	0.195533	5.98769	2.13e-09	1.18e-08
DNHD1	292.42	1.50794	0.240328	6.2745	3.51e-10	2.13e-09
DNM1P47	19.8167	-1.67382	0.315194	-5.31044	1.09e-07	4.89e-07
DNM1P51	9.0142	-1.94131	0.44829	-4.33047	1.49e-05	4.96e-05
DOC2A	158.823	1.66159	0.151232	10.987	4.41e-28	1.01e-26
DOCK10	659.993	-5.48809	0.32406	-16.9354	2.47e-64	2.29e-62
DOCK2	165.658	1.0293	0.136343	7.54935	4.37e-14	3.9e-13
DOCK4	836.778	-1.6621	0.211107	-7.87326	3.46e-15	3.37e-14
DOCK6	1461.98	-1.89908	0.0873641	-21.7375	9.07e-105	2.59e-102
DOCK8	36.9842	-1.73182	0.205657	-8.42092	3.74e-17	4.29e-16
DOCK9	1009.51	-1.13572	0.149536	-7.59498	3.08e-14	2.78e-13
DOK5	104.171	1.76919	0.158785	11.1421	7.83e-29	1.86e-27
DOK6	19.8955	-2.49111	0.465368	-5.35298	8.65e-08	3.93e-07
DPEP1	24.1173	-1.25326	0.391527	-3.20095	0.00136974	0.00328691
DPF3	21.7672	-3.93364	0.560803	-7.01431	2.31e-12	1.74e-11
DPH6	263.415	1.14482	0.134211	8.53001	1.46e-17	1.74e-16
DPP10	68.8237	2.41612	0.234609	10.2985	7.16e-25	1.37e-23
DPP4	87.9116	-1.26468	0.259212	-4.87893	1.07e-06	4.19e-06
DPPA2	164.968	2.03898	0.19947	10.222	1.58e-24	2.98e-23
DPPA5	9.31852	1.78952	0.465409	3.84504	0.000120532	0.000347558
DPT	6.77089	-5.27377	1.01183	-5.21213	1.87e-07	8.12e-07
DPY19L2P4	5.49199	1.9902	0.685803	2.902	0.00370786	0.00822828
DPYD	21.6435	-1.23963	0.302419	-4.09906	4.15e-05	0.000129102
DPYSL4	579.045	-1.24614	0.110566	-11.2706	1.83e-29	4.52e-28
DPYSL5	203.553	1.28953	0.154724	8.33439	7.79e-17	8.71e-16
DRD2	18.8631	-2.76613	0.437438	-6.32347	2.56e-10	1.57e-09
DRD3	12.732	1.44787	0.356147	4.06537	4.8e-05	0.00014775
DSC2	841.628	-1.09148	0.136609	-7.98982	1.35e-15	1.35e-14
DTX1	177.997	-1.47558	0.173077	-8.52556	1.52e-17	1.8e-16
DTX3L	250.478	-1.03424	0.240848	-4.29418	1.75e-05	5.77e-05
DUOX1	19.4416	1.57869	0.402077	3.92635	8.62e-05	0.000254458
DUSP18	70.0618	-1.05534	0.160527	-6.57424	4.89e-11	3.24e-10
DUSP23	450.742	1.07341	0.196894	5.4517	4.99e-08	2.33e-07
DUSP27	17.8156	-2.83445	0.424569	-6.67605	2.45e-11	1.67e-10
DUSP4	1461.22	-3.62298	0.269499	-13.4434	3.37e-41	1.42e-39
DUSP7	435	-1.10624	0.141497	-7.81814	5.36e-15	5.14e-14
DUSP9	16.6079	1.28935	0.330238	3.90432	9.45e-05	0.000276887
DUX4L50	2.72158	-2.95189	1.10538	-2.67049	0.0075741	0.0157575
DUXAP9	35.7868	-1.88307	0.365149	-5.15699	2.51e-07	1.08e-06
DYNC1I1	87.4948	-2.37468	0.20839	-11.3954	4.41e-30	1.12e-28
DYRK1B	125.534	-1.91683	0.174464	-10.9869	4.42e-28	1.01e-26
DYRK4	202.769	-1.15962	0.148724	-7.79709	6.34e-15	6.04e-14
DYSF	523.615	-2.28156	0.154216	-14.7946	1.59e-49	8.89e-48
DZIP1	1009.8	-1.26391	0.178097	-7.09673	1.28e-12	9.9e-12
EAF2	57.3299	1.20089	0.209841	5.72285	1.05e-08	5.31e-08
EBF1	48.4474	-3.33716	0.345196	-9.66745	4.15e-22	6.64e-21
EBF2	1025.71	-6.64788	0.407372	-16.3189	7.24e-60	5.82e-58
EBF3	77.862	-4.32647	0.263856	-16.3971	2.01e-60	1.67e-58
EBF4	42.2857	-1.0134	0.347085	-2.91976	0.00350306	0.00781427
ECE1	3140.04	-1.99515	0.124758	-15.9921	1.45e-57	1.06e-55
ECEL1	101.385	1.55221	0.16166	9.60165	7.87e-22	1.24e-20
ECHDC3	372.721	1.78721	0.171405	10.4268	1.87e-25	3.73e-24
ECM1	454.475	-4.33069	0.263068	-16.4622	6.85e-61	5.74e-59
ECM2	18.1928	-7.21588	0.882085	-8.18048	2.83e-16	3e-15
ECSCR	95.8671	-2.15083	0.247432	-8.69263	3.54e-18	4.37e-17
EDA	266.605	1.15239	0.244407	4.71505	2.42e-06	9.07e-06
EDEM1	498.557	-1.07936	0.17456	-6.18328	6.28e-10	3.7e-09
EDN1	306.724	-1.78113	0.287286	-6.19983	5.65e-10	3.35e-09
EDN3	150.64	-4.10639	0.327874	-12.5243	5.5e-36	1.87e-34
EDNRA	400.942	-3.29158	0.261953	-12.5655	3.27e-36	1.13e-34
EDNRB	1644.93	1.12228	0.458066	2.45004	0.014284	0.0279302
EEF1AKMT4	201.615	1.19658	0.16046	7.45718	8.84e-14	7.65e-13
EEF1AKMT4-ECE2	8.33414	3.83245	0.83968	4.56418	5.01e-06	1.79e-05
EEFSEC	28.6615	2.56983	0.810104	3.17222	0.00151277	0.00360118
EFCAB10	37.6074	1.22114	0.262451	4.65282	3.27e-06	1.2e-05
EFCAB13	53.0765	1.02671	0.299632	3.42656	0.00061127	0.00156376
EFCC1	3.44309	-1.88063	0.745261	-2.52346	0.0116207	0.0231638
EFEMP1	755.52	-1.08071	0.230197	-4.69473	2.67e-06	9.94e-06
EFEMP2	771.581	-2.47823	0.144507	-17.1496	6.33e-66	6.15e-64
EFHC2	47.423	1.4395	0.250673	5.74254	9.33e-09	4.76e-08
EFNA1	152.492	-2.79528	0.19197	-14.561	4.97e-48	2.62e-46
EFNA3	185.954	1.8885	0.25987	7.26709	3.67e-13	3e-12
EFNA5	299.835	-1.18556	0.139924	-8.47289	2.39e-17	2.79e-16
EFNB1	264.819	-1.69426	0.116933	-14.4891	1.42e-47	7.4e-46
EFNB2	1033.16	-1.61216	0.139874	-11.5258	9.79e-31	2.56e-29
EGF	79.1122	1.10435	0.166501	6.63269	3.3e-11	2.22e-10
EGFEM1P	14.2068	1.12609	0.302137	3.72708	0.000193711	0.000536662
EGFL6	30.5168	1.20454	0.237392	5.07403	3.89e-07	1.62e-06
EGFLAM	686.489	-6.34304	0.276015	-22.9807	7.27e-117	2.43e-114
EGFR	518.14	-1.9812	0.210626	-9.40623	5.14e-21	7.74e-20
EGLN3	426.758	1.26759	0.154272	8.21661	2.09e-16	2.25e-15
EGR1	513.306	1.26451	0.13147	9.6182	6.7e-22	1.06e-20
EHBP1L1	257.215	-1.97276	0.118259	-16.6816	1.78e-62	1.55e-60
EHD2	705.206	-1.32625	0.0902961	-14.6878	7.71e-49	4.23e-47
EHF	2.03811	-2.85331	1.16606	-2.44696	0.0144066	0.028128
EIF1AY	111.873	-7.21842	1.30887	-5.51502	3.49e-08	1.66e-07
EIF2AK4	3888.48	1.08161	0.10704	10.1047	5.27e-24	9.63e-23
EIF2S3B	20.1827	1.99941	0.411916	4.85394	1.21e-06	4.72e-06
EIF3EP1	10.7854	-1.31605	0.365127	-3.60435	0.000312934	0.000839003
EIF4EBP1	2296.1	1.04967	0.169949	6.17638	6.56e-10	3.86e-09
EIF4EBP3	63.2646	1.98013	0.264085	7.4981	6.48e-14	5.66e-13
ELAC1	86.116	-1.05402	0.190353	-5.5372	3.07e-08	1.47e-07
ELAVL3	43.3366	2.19797	0.392275	5.60313	2.11e-08	1.03e-07
ELAVL4	12.2177	1.55026	0.444828	3.48507	0.000491999	0.00127823
ELF3	210.965	1.15237	0.231826	4.97084	6.67e-07	2.69e-06
ELF4	227.8	-3.18854	0.222207	-14.3494	1.07e-46	5.39e-45
ELFN1	181.672	-1.13499	0.176265	-6.43909	1.2e-10	7.65e-10
ELK3	1058.3	-2.34794	0.116252	-20.197	1.04e-90	2.05e-88
ELL3	81.2831	1.25182	0.172592	7.25309	4.07e-13	3.3e-12
ELMO3	123.766	1.01116	0.1956	5.16953	2.35e-07	1.01e-06
ELOVL2	121.32	-2.41078	0.297968	-8.09076	5.93e-16	6.13e-15
EMCN	92.0689	-6.88036	0.519748	-13.2379	5.3e-40	2.13e-38
EMILIN1	571.892	-3.09394	0.124066	-24.9379	2.89e-137	1.67e-134
EMILIN3	115.26	1.3202	0.157866	8.36279	6.13e-17	6.9e-16
EMP1	1521.92	-5.75287	0.367764	-15.6428	3.72e-55	2.54e-53
EMX1	49.7938	-1.09502	0.280862	-3.89879	9.67e-05	0.000282856
ENC1	1154.91	-2.5031	0.140032	-17.8752	1.84e-71	2.04e-69
ENDOD1	537.672	-3.03651	0.23657	-12.8356	1.04e-37	3.82e-36
ENDOU	1.3592	-3.41705	1.28968	-2.64954	0.00806019	0.0166825
ENG	951.479	-4.28298	0.197162	-21.7231	1.24e-104	3.49e-102
ENHO	248.942	1.60667	0.280326	5.73143	9.96e-09	5.06e-08
ENO2	1528.6	1.00218	0.289585	3.46076	0.000538655	0.00139064
ENPEP	58.3831	-2.38289	0.256784	-9.27975	1.7e-20	2.47e-19
ENPP5	301.563	1.5533	0.206287	7.52979	5.08e-14	4.49e-13
ENTPD2	77.3809	2.07825	0.349407	5.94793	2.72e-09	1.48e-08
ENTPD7	353.486	-1.56872	0.212056	-7.39766	1.39e-13	1.17e-12
ENTPD8	7.73381	1.40749	0.552649	2.54682	0.0108711	0.021833
EPAS1	220.659	-2.22004	0.224551	-9.8866	4.76e-23	8.16e-22
EPB41L4A	361.591	-2.89348	0.208596	-13.8713	9.46e-44	4.29e-42
EPCAM	3982.75	1.05327	0.0563863	18.6795	7.26e-78	1.02e-75
EPHA10	32.5916	2.79331	0.278509	10.0295	1.13e-23	2.04e-22
EPHA2	1518.81	-1.35929	0.160789	-8.45387	2.82e-17	3.27e-16
EPHA4	174.939	-1.08047	0.182834	-5.90955	3.43e-09	1.84e-08
EPHA6	10.3895	1.66102	0.461979	3.59545	0.000323835	0.000866226
EPHA8	60.2382	1.43848	0.274551	5.2394	1.61e-07	7.06e-07
EPHB3	451.259	-3.62367	0.185203	-19.5659	3.02e-85	5.04e-83
EPHX4	38.4682	-2.1814	0.344952	-6.32378	2.55e-10	1.57e-09
EPN3	39.5875	1.53289	0.33076	4.63444	3.58e-06	1.31e-05
EPO	8.30661	1.4607	0.42829	3.41054	0.000648346	0.00164941
EPS8	717.82	-3.05338	0.16487	-18.5199	1.43e-76	1.9e-74
EPSTI1	33.8866	-2.37068	0.242744	-9.76617	1.57e-22	2.61e-21
ERAP2	71.1113	-2.29807	0.182007	-12.6262	1.51e-36	5.31e-35
ERAS	3.89283	1.74994	0.734837	2.3814	0.0172471	0.033071
ERBB4	3.76384	2.1336	0.840863	2.53739	0.0111684	0.0223503
ERG	94.9423	-1.46018	0.200574	-7.28003	3.34e-13	2.73e-12
ERICH2	17.4557	2.08085	0.444952	4.67656	2.92e-06	1.08e-05
ERN2	30.4895	1.69049	0.349495	4.83694	1.32e-06	5.12e-06
ERP27	1.32598	-3.38983	1.28189	-2.64439	0.00818376	0.0169063
ERV3-1	369.014	-1.07226	0.123425	-8.68755	3.7e-18	4.56e-17
ERVFRD-1	26.1723	2.5976	0.727822	3.569	0.000358346	0.000952722
ERVW-1	214.446	1.06994	0.113661	9.41349	4.8e-21	7.24e-20
ESAM	399.606	-6.98102	0.276279	-25.268	7.18e-141	4.72e-138
ESM1	31.7608	-8.02845	0.91272	-8.79618	1.42e-18	1.8e-17
ESPN	201.416	1.87938	0.479026	3.92335	8.73e-05	0.000257342
ESPNL	31.0132	1.82605	0.287673	6.34765	2.19e-10	1.35e-09
ESPNP	19.2146	1.22365	0.431623	2.835	0.00458264	0.00998844
ESRP2	655.446	1.03291	0.0718833	14.3693	8.07e-47	4.08e-45
ESRRG	32.454	1.88943	0.272979	6.9215	4.47e-12	3.27e-11
ETS1	1871.72	-2.27012	0.1685	-13.4725	2.27e-41	9.6e-40
EVA1A	65.9373	-1.6301	0.397147	-4.10452	4.05e-05	0.00012619
EVA1B	531.345	-2.07775	0.213737	-9.72104	2.45e-22	3.99e-21
EVPL	18.1483	1.09284	0.441555	2.47498	0.0133243	0.0262176
EXOC3L1	39.2638	-1.00095	0.293665	-3.40849	0.000653243	0.00166058
EXOC3L2	254.143	-3.2093	0.28945	-11.0876	1.44e-28	3.39e-27
EXOSC5	693.232	1.20724	0.156072	7.73517	1.03e-14	9.66e-14
EYA1	166.651	-3.50655	0.151034	-23.217	3.07e-119	1.16e-116
EYA2	18.3166	-1.45706	0.291762	-4.994	5.91e-07	2.4e-06
EYA4	20.5341	-4.53986	0.552539	-8.21636	2.1e-16	2.25e-15
F11	6.93977	1.26192	0.481719	2.61963	0.00880264	0.0180429
F12	72.9233	1.41753	0.322235	4.39907	1.09e-05	3.7e-05
F13A1	83.4556	-3.96824	0.26086	-15.2121	2.94e-52	1.87e-50
F2R	2477.04	-2.27965	0.179143	-12.7253	4.28e-37	1.53e-35
F2RL1	1888.51	-1.76358	0.21949	-8.03489	9.37e-16	9.51e-15
F2RL2	201.286	-5.04322	0.41085	-12.2751	1.23e-34	3.89e-33
F3	217.307	-2.02982	0.128574	-15.7872	3.81e-56	2.68e-54
F8A3	118.78	5.58986	0.693828	8.05654	7.85e-16	8.01e-15
FAAH	99.7665	1.15706	0.197631	5.85465	4.78e-09	2.53e-08
FAAHP1	18.4158	2.5436	0.455412	5.58528	2.33e-08	1.14e-07
FABP4	1.234	-3.81784	1.43167	-2.66671	0.00765988	0.0159208
FABP6	35.9118	2.08926	0.704923	2.96381	0.00303858	0.00686048
FABP7	65.5348	1.31327	0.312556	4.2017	2.65e-05	8.48e-05
FADS3	688.661	1.11843	0.130094	8.59709	8.18e-18	9.84e-17
FAIM2	5.73777	1.81673	0.566205	3.20861	0.00133377	0.00320841
FAM107A	13.1632	1.96711	0.438554	4.48544	7.28e-06	2.54e-05
FAM110B	295.114	-2.45954	0.213952	-11.4958	1.39e-30	3.59e-29
FAM110C	371.774	1.01678	0.132073	7.6986	1.38e-14	1.27e-13
FAM110D	61.3301	-2.33893	0.238823	-9.79359	1.2e-22	2.01e-21
FAM114A1	588.899	-1.97596	0.0854492	-23.1244	2.63e-118	9.43e-116
FAM117A	504.872	1.02684	0.100638	10.2032	1.92e-24	3.59e-23
FAM120B	256.483	-1.06126	0.118829	-8.93098	4.22e-19	5.59e-18
FAM129B	2632.37	-1.4596	0.0709477	-20.5728	4.81e-94	1.02e-91
FAM131C	9.28404	2.44095	0.454204	5.37412	7.7e-08	3.51e-07
FAM133A	18.0794	1.08832	0.364664	2.98445	0.00284093	0.00645044
FAM13C	52.0996	-2.28509	0.360258	-6.34294	2.25e-10	1.39e-09
FAM153A	7.4373	2.28964	0.887872	2.57879	0.00991463	0.0201234
FAM153B	4.57238	3.24257	0.833675	3.88949	0.000100456	0.000293012
FAM153C	53.0598	1.93323	0.294568	6.56294	5.28e-11	3.48e-10
FAM155A	164.853	1.21825	0.134266	9.07341	1.15e-19	1.58e-18
FAM156A	386.635	-1.02311	0.178013	-5.74743	9.06e-09	4.64e-08
FAM160A1	696.709	1.3631	0.177028	7.69993	1.36e-14	1.26e-13
FAM160B2	471	-1.07729	0.127144	-8.47302	2.39e-17	2.79e-16
FAM161B	45.7557	-1.52229	0.253274	-6.01045	1.85e-09	1.03e-08
FAM162A	1267.18	1.43227	0.225524	6.35085	2.14e-10	1.33e-09
FAM163B	9.10317	3.14269	0.704552	4.46055	8.17e-06	2.83e-05
FAM166B	12.3242	1.18744	0.369671	3.21214	0.0013175	0.00317353
FAM167A	56.6133	-2.89587	0.242243	-11.9544	6.16e-33	1.78e-31
FAM187A	23.0231	-1.47331	0.403588	-3.65054	0.000261692	0.000710024
FAM189A1	21.1701	5.24852	1.40083	3.74673	0.000179153	0.000500552
FAM19A4	75.3785	1.53341	0.213488	7.18265	6.84e-13	5.43e-12
FAM201B	15.755	1.451	0.354249	4.09598	4.2e-05	0.000130727
FAM20A	35.4006	-1.13393	0.309832	-3.65981	0.000252407	0.000686533
FAM20C	580.255	-1.59129	0.172289	-9.23618	2.55e-20	3.67e-19
FAM214A	315.184	-1.34354	0.158126	-8.49666	1.95e-17	2.29e-16
FAM214B	347.723	-1.6706	0.166712	-10.0208	1.23e-23	2.22e-22
FAM237B	3.70511	-4.39356	1.08974	-4.03176	5.54e-05	0.000168538
FAM3B	34.9033	1.11265	0.23841	4.66697	3.06e-06	1.13e-05
FAM43A	206.64	-2.46378	0.121526	-20.2737	2.19e-91	4.41e-89
FAM43B	20.1514	1.24718	0.287658	4.33564	1.45e-05	4.85e-05
FAM57B	453.035	1.86614	0.145771	12.8018	1.6e-37	5.8e-36
FAM71E1	67.9742	1.541	0.252948	6.09218	1.11e-09	6.33e-09
FAM71F2	21.2082	-1.29436	0.288547	-4.4858	7.26e-06	2.54e-05
FAM72A	470.03	1.23559	0.181727	6.79914	1.05e-11	7.45e-11
FAM72B	431.758	1.41634	0.211905	6.68385	2.33e-11	1.59e-10
FAM72C	353.29	2.02722	0.575619	3.52182	0.000428599	0.00112433
FAM72D	254.31	1.34424	0.352218	3.81649	0.000135365	0.000386594
FAM74A4	1.77569	-4.35954	1.40157	-3.11047	0.00186789	0.00437677
FAM78A	142.483	-1.65933	0.144461	-11.4863	1.55e-30	4e-29
FAM83F	337.203	1.02789	0.127923	8.03523	9.34e-16	9.49e-15
FAM86B1	128.882	1.04663	0.330408	3.1677	0.00153652	0.00365112
FAM86B3P	89.1964	1.60226	0.317114	5.05263	4.36e-07	1.81e-06
FAM89A	96.1882	-2.4793	0.25357	-9.77756	1.41e-22	2.34e-21
FAM89B	441.841	-2.00255	0.143453	-13.9597	2.75e-44	1.27e-42
FAM90A1	17.1889	2.19489	0.771518	2.8449	0.00444254	0.00970666
FAM90A28P	3.24203	4.57115	1.04544	4.37245	1.23e-05	4.15e-05
FAM9A	1.28207	2.54719	1.1382	2.23792	0.0252265	0.0464765
FANK1	50.6599	-2.10205	0.239904	-8.76207	1.92e-18	2.42e-17
FAP	4.52817	-5.19871	0.983972	-5.28339	1.27e-07	5.61e-07
FAR2P2	559.64	1.16409	0.453251	2.56832	0.0102192	0.0206712
FAR2P3	157.767	1.22202	0.524554	2.32964	0.0198252	0.0374354
FAT1	5305.53	-1.23265	0.147162	-8.3762	5.47e-17	6.18e-16
FAT4	378.725	-1.02423	0.115744	-8.84906	8.83e-19	1.14e-17
FBLL1	77.9177	1.31574	0.215892	6.09445	1.1e-09	6.24e-09
FBLN7	20.8105	-1.96192	0.565666	-3.46834	0.000523678	0.00135374
FBN1	1851.96	-3.64292	0.251688	-14.474	1.77e-47	9.2e-46
FBN2	3885.87	-2.94231	0.243981	-12.0596	1.73e-33	5.13e-32
FBRS	638.726	-1.8559	0.178794	-10.3801	3.06e-25	6.01e-24
FBXL16	257.916	1.56588	0.262559	5.96393	2.46e-09	1.35e-08
FBXL17	145.629	-1.86497	0.210484	-8.86041	7.97e-19	1.03e-17
FBXL21P	21.4925	1.21144	0.280912	4.31251	1.61e-05	5.35e-05
FBXL3	394.042	-1.12436	0.0927706	-12.1198	8.3e-34	2.5e-32
FBXL8	7.50114	-1.52744	0.523536	-2.91754	0.00352799	0.00786454
FBXO32	72.2424	-2.80217	0.28423	-9.85883	6.28e-23	1.07e-21
FBXO4	21.5586	-1.16133	0.262786	-4.4193	9.9e-06	3.39e-05
FBXO6	22.663	-1.58609	0.311099	-5.09835	3.43e-07	1.44e-06
FCER2	3.36723	5.1322	1.37651	3.72841	0.000192688	0.000534353
FCF1P2	2.39519	-3.71509	1.4265	-2.60434	0.00920513	0.01878
FCGBP	36.4253	1.53416	0.520428	2.94789	0.00319951	0.00718595
FCGR2A	4.81708	1.52516	0.664982	2.29353	0.0218172	0.0408213
FCHO1	379.222	1.2933	0.144835	8.92949	4.28e-19	5.66e-18
FCN3	5.37113	3.1621	0.733824	4.30906	1.64e-05	5.43e-05
FDXR	1111.38	1.06731	0.156129	6.83611	8.14e-12	5.83e-11
FGD5	647.632	-1.89319	0.0990262	-19.1181	1.78e-81	2.79e-79
FGF1	26.0494	-1.71494	0.308373	-5.56126	2.68e-08	1.29e-07
FGF10	18.5535	-3.34964	0.586688	-5.7094	1.13e-08	5.73e-08
FGF11	276.991	1.21844	0.278854	4.36945	1.25e-05	4.2e-05
FGF14	6.65405	1.3651	0.551291	2.47619	0.0132793	0.0261499
FGF2	2683.58	1.06449	0.102971	10.3377	4.76e-25	9.24e-24
FGF20	2.14752	2.41476	1.0279	2.34922	0.0188128	0.0357324
FGF21	7.16422	2.44997	0.612755	3.99829	6.38e-05	0.000192483
FGF22	6.93332	1.12792	0.498232	2.26385	0.0235833	0.0437986
FGF4	17.2315	-1.26673	0.388539	-3.26023	0.00111321	0.00271195
FGF5	10.2139	-2.24901	0.521252	-4.31464	1.6e-05	5.3e-05
FGF7	3.09827	-1.56006	0.677718	-2.30193	0.0213393	0.0399954
FGF8	4.1898	-1.64085	0.598228	-2.74285	0.00609086	0.0129228
FGFBP3	1084.94	1.04624	0.288628	3.62487	0.000289107	0.000778511
FGFR2	1381.26	1.25856	0.171557	7.33611	2.2e-13	1.83e-12
FGFR4	929.683	1.45401	0.139753	10.4041	2.37e-25	4.71e-24
FGR	8.66496	1.55221	0.520845	2.98017	0.00288089	0.00653064
FHIT	58.1098	1.08382	0.411899	2.63129	0.00850625	0.0174991
FHL1	1307.38	-1.4631	0.237785	-6.15303	7.6e-10	4.43e-09
FHOD3	344.54	1.24442	0.093746	13.2743	3.26e-40	1.33e-38
FIBCD1	45.9902	1.8867	0.287115	6.57125	4.99e-11	3.3e-10
FIGNL2	276.36	-1.72093	0.194203	-8.86152	7.89e-19	1.02e-17
FILIP1	406.554	-1.35684	0.194525	-6.97515	3.06e-12	2.28e-11
FILIP1L	412.835	-5.09062	0.305982	-16.637	3.76e-62	3.22e-60
FJX1	446.672	-1.41727	0.227578	-6.22764	4.74e-10	2.83e-09
FKBP14	519.456	-1.02996	0.181245	-5.68266	1.33e-08	6.65e-08
FKBP7	249.478	-1.99873	0.138583	-14.4226	3.73e-47	1.9e-45
FKBP9	728.534	-2.28874	0.118677	-19.2854	7.12e-83	1.14e-80
FKBP9P1	13.6255	-1.96853	0.410706	-4.79303	1.64e-06	6.3e-06
FLI1	298.377	-5.02246	0.192612	-26.0755	6.91e-150	5.24e-147
FLNC	3071.78	-1.47255	0.190584	-7.72647	1.11e-14	1.03e-13
FLRT1	4.64968	-1.72156	0.602467	-2.85751	0.0042698	0.00935208
FLRT2	1679.91	-4.54272	0.350685	-12.9539	2.23e-38	8.45e-37
FLRT3	190.705	-3.18326	0.394976	-8.05938	7.67e-16	7.85e-15
FLT3LG	24.6252	1.24477	0.380233	3.2737	0.00106148	0.00259457
FLT4	606.101	-2.45548	0.104785	-23.4334	1.95e-121	8.01e-119
FMN1	46.8736	-1.56721	0.260017	-6.02735	1.67e-09	9.32e-09
FMNL3	1372.31	-2.53382	0.116122	-21.8203	1.49e-105	4.38e-103
FN1	229734	-5.56599	0.236502	-23.5346	1.81e-122	7.57e-120
FNDC1	55.9095	-2.72246	0.385807	-7.05654	1.71e-12	1.31e-11
FNDC3A	1314.74	-1.21888	0.123726	-9.85147	6.76e-23	1.15e-21
FNDC3B	1406.48	-1.60756	0.208258	-7.71908	1.17e-14	1.09e-13
FNDC5	51.8163	-1.88348	0.293967	-6.40711	1.48e-10	9.35e-10
FOPNL	383.832	1.40557	0.501137	2.80477	0.00503527	0.0108764
FOXC1	304.572	-5.89047	0.383898	-15.3439	3.89e-53	2.53e-51
FOXC2	330.097	-5.19449	0.291909	-17.7949	7.74e-71	8.34e-69
FOXD1	162.056	-3.39019	0.255734	-13.2567	4.12e-40	1.68e-38
FOXD3	295.737	1.23661	0.135764	9.10851	8.35e-20	1.16e-18
FOXF2	10.9651	-5.99644	0.918653	-6.52743	6.69e-11	4.37e-10
FOXG1	11.4948	-2.48748	0.799756	-3.1103	0.00186899	0.0043783
FOXH1	1135.21	1.17084	0.0805773	14.5307	7.75e-48	4.06e-46
FOXK1	362.363	-1.57365	0.159073	-9.89262	4.48e-23	7.69e-22
FOXL1	77.2442	-3.69346	0.219094	-16.8579	9.18e-64	8.34e-62
FOXL2	87.281	-1.72238	0.303972	-5.66626	1.46e-08	7.28e-08
FOXN4	10.0238	1.91486	0.499836	3.83099	0.000127631	0.000366473
FOXO3B	76.239	-1.05564	0.232293	-4.54442	5.51e-06	1.96e-05
FOXP1	609.787	-1.74789	0.174697	-10.0052	1.45e-23	2.59e-22
FOXP2	27.9763	-2.75538	0.300011	-9.18428	4.14e-20	5.87e-19
FOXP4	837.58	-1.6054	0.163094	-9.84341	7.32e-23	1.24e-21
FOXQ1	3.70972	-4.36127	0.975883	-4.46905	7.86e-06	2.73e-05
FOXS1	20.6007	-2.53645	0.349652	-7.25421	4.04e-13	3.28e-12
FP236241.2	15.1935	-2.17496	0.763211	-2.84975	0.00437537	0.00957055
FPGT-TNNI3K	21.3571	1.80478	0.412451	4.37573	1.21e-05	4.09e-05
FREM1	294.439	-3.05069	0.278487	-10.9545	6.32e-28	1.43e-26
FRG1CP	318.548	-1.43165	0.25192	-5.68295	1.32e-08	6.64e-08
FRMD1	12.9345	1.35172	0.384453	3.51596	0.000438163	0.00114698
FRMD4A	1846.71	-2.15325	0.122543	-17.5713	4.09e-69	4.2e-67
FRMD4B	566.294	-3.10903	0.243185	-12.7846	2e-37	7.21e-36
FRMD6	877.975	-2.3516	0.19159	-12.2741	1.25e-34	3.93e-33
FRMD7	3.63182	-2.50492	0.910942	-2.74982	0.00596286	0.0126703
FRMPD2	13.8871	-1.25906	0.508587	-2.4756	0.0133013	0.0261793
FRMPD3	29.8187	1.77293	0.348157	5.09233	3.54e-07	1.48e-06
FRMPD4	16.744	3.14877	0.500844	6.28694	3.24e-10	1.97e-09
FRZB	78.191	-1.09205	0.192283	-5.67938	1.35e-08	6.77e-08
FSCN1P1	3.10017	2.37365	0.784983	3.02382	0.00249601	0.00571536
FSTL4	124.085	1.28309	0.148012	8.66881	4.37e-18	5.34e-17
FSTL5	73.0823	-2.23711	0.467017	-4.79022	1.67e-06	6.39e-06
FTCDNL1	11.2032	1.29632	0.365646	3.54528	0.000392191	0.00103521
FTLP14	22.2634	1.5947	0.272597	5.85003	4.91e-09	2.6e-08
FURIN	1537.99	-1.27933	0.0752897	-16.9921	9.4e-65	8.86e-63
FUT1	127.504	1.16586	0.186667	6.24566	4.22e-10	2.54e-09
FUT2	62.7175	1.07238	0.280614	3.82154	0.00013262	0.000379525
FUT9	166.737	1.35994	0.174039	7.814	5.54e-15	5.3e-14
FUZ	476.433	1.04814	0.146181	7.17014	7.49e-13	5.93e-12
FXYD1	66.7628	1.53155	0.296246	5.16988	2.34e-07	1.01e-06
FXYD7	57.3511	1.46828	0.187086	7.84815	4.22e-15	4.09e-14
FYTTD1	732.921	-1.76063	0.157459	-11.1815	5.02e-29	1.21e-27
FZD1	190.024	-2.00556	0.155043	-12.9355	2.84e-38	1.07e-36
FZD10	13.3388	-5.86334	1.13567	-5.16291	2.43e-07	1.04e-06
FZD2	1150.9	-3.11805	0.159676	-19.5274	6.43e-85	1.06e-82
FZD6	573.682	-1.51771	0.170678	-8.89221	5.99e-19	7.84e-18
FZD8	377.188	-1.15416	0.134023	-8.61165	7.2e-18	8.69e-17
G0S2	31.9273	1.07733	0.290784	3.70491	0.00021147	0.000582829
GAB3	32.4671	-2.04521	0.283192	-7.22196	5.12e-13	4.11e-12
GABRA1	12.6193	1.0911	0.47144	2.31439	0.0206463	0.0388481
GABRA5	242.423	1.10006	0.121869	9.02653	1.77e-19	2.4e-18
GABRD	37.4866	1.12913	0.318505	3.5451	0.000392469	0.00103574
GABRG1	36.9652	3.00394	0.278094	10.8019	3.37e-27	7.29e-26
GAD1	7.48503	-1.85441	0.670641	-2.76513	0.00569003	0.0121301
GAL3ST1	125.735	1.40547	0.250493	5.61081	2.01e-08	9.89e-08
GALE	434.566	-1.12372	0.126628	-8.87416	7.05e-19	9.15e-18
GALNS	210.972	-1.00776	0.139334	-7.23272	4.73e-13	3.81e-12
GALNT10	581.588	-1.04922	0.117869	-8.9016	5.5e-19	7.22e-18
GALNT12	423.766	1.68087	0.184727	9.0992	9.1e-20	1.26e-18
GALNT13	192.67	1.25385	0.119688	10.476	1.11e-25	2.25e-24
GALNT15	6.53119	-1.38033	0.588307	-2.34627	0.0189623	0.0359957
GALNT18	247.489	1.23455	0.203605	6.06345	1.33e-09	7.51e-09
GALNT3	508.923	1.18564	0.195753	6.05678	1.39e-09	7.81e-09
GALNT4	119.558	-1.29716	0.236915	-5.47521	4.37e-08	2.06e-07
GALNT5	72.5177	-3.10024	0.245754	-12.6152	1.74e-36	6.07e-35
GAP43	506.661	1.37441	0.171285	8.02409	1.02e-15	1.03e-14
GAPDHS	5.81775	2.54128	0.621065	4.09181	4.28e-05	0.000132932
GAS1	279.48	-3.48997	0.27569	-12.659	9.97e-37	3.52e-35
GAS2	88.1283	-3.07799	0.172346	-17.8594	2.44e-71	2.69e-69
GAS2L1	255.885	-1.05386	0.116961	-9.01031	2.05e-19	2.78e-18
GAS6	553.016	-1.22417	0.116967	-10.466	1.24e-25	2.5e-24
GASK1A	76.2347	1.13445	0.183537	6.18102	6.37e-10	3.75e-09
GASK1B	654.55	-6.27038	0.419708	-14.9399	1.81e-50	1.06e-48
GATA2	25.6541	-5.17066	0.528383	-9.78581	1.3e-22	2.16e-21
GATA3	149.2	-5.32366	0.342845	-15.5279	2.25e-54	1.51e-52
GATA5	3.67261	1.69659	0.698938	2.42738	0.0152084	0.0295645
GATA6	8.03528	-2.70332	0.550768	-4.90826	9.19e-07	3.64e-06
GATD3A	204.682	-2.95912	0.943997	-3.13467	0.00172046	0.00405544
GATM	256.92	1.55644	0.159773	9.7416	2e-22	3.29e-21
GBA	440.281	-1.05694	0.157853	-6.69574	2.15e-11	1.47e-10
GBF1	1394.73	-1.0624	0.132638	-8.0098	1.15e-15	1.15e-14
GBP1	31.0577	-4.47327	0.541456	-8.26155	1.44e-16	1.57e-15
GBP2	51.3281	-3.95547	0.279351	-14.1595	1.63e-45	7.92e-44
GBP3	31.2166	-3.17265	0.471591	-6.72756	1.73e-11	1.19e-10
GBX2	74.8639	-2.57743	0.257418	-10.0126	1.34e-23	2.41e-22
GCA	619.995	1.17652	0.2246	5.23828	1.62e-07	7.1e-07
GCH1	171.378	1.31428	0.152992	8.59048	8.66e-18	1.04e-16
GCHFR	226.912	1.61114	0.28743	5.60533	2.08e-08	1.02e-07
GCK	64.8259	2.62667	0.344856	7.6167	2.6e-14	2.36e-13
GCNT2	480.017	1.73643	0.134456	12.9145	3.73e-38	1.4e-36
GCSH	1951.49	1.00984	0.149612	6.74969	1.48e-11	1.03e-10
GCSHP5	316.413	1.29121	0.223527	5.77654	7.63e-09	3.94e-08
GDA	6.3226	1.77551	0.543976	3.26396	0.00109867	0.00267819
GDAP1L1	141.301	2.13092	0.259283	8.21852	2.06e-16	2.21e-15
GDF1	82.3498	3.06648	1.1534	2.65864	0.00784556	0.0162776
GDF11	522.809	-1.33577	0.11512	-11.6033	3.96e-31	1.05e-29
GDF6	43.4799	-2.01549	0.308578	-6.53155	6.51e-11	4.26e-10
GDF7	17.8691	-4.06381	0.489582	-8.30057	1.04e-16	1.15e-15
GEM	69.5727	1.48826	0.342388	4.3467	1.38e-05	4.63e-05
GFAP	19.5526	1.13827	0.344384	3.30524	0.000948935	0.00233951
GFI1	3.64795	-2.03287	0.733044	-2.7732	0.00555088	0.0118627
GFRA1	238.143	-1.8305	0.300187	-6.09785	1.08e-09	6.12e-09
GFRA3	19.8742	1.311	0.326793	4.0117	6.03e-05	0.000182476
GGT5	187.048	-5.04802	0.200108	-25.2265	2.05e-140	1.3e-137
GGTA1P	3.04496	-5.1189	1.29892	-3.9409	8.12e-05	0.000240477
GH2	8.93992	2.57374	0.674563	3.81542	0.000135951	0.000388044
GHDC	159.143	1.01658	0.178872	5.6833	1.32e-08	6.62e-08
GHR	19.7737	-1.31627	0.329695	-3.99237	6.54e-05	0.000196957
GIMAP1	9.64325	-2.42198	0.600713	-4.03184	5.53e-05	0.000168506
GIMAP1-GIMAP5	8.01364	-6.53142	1.05508	-6.19044	6e-10	3.54e-09
GIMAP4	23.5355	-5.19499	0.663624	-7.82822	4.95e-15	4.77e-14
GIMAP5	16.5933	-7.56681	0.964987	-7.84136	4.46e-15	4.31e-14
GIMAP6	12.5825	-7.16183	0.884938	-8.09304	5.82e-16	6.03e-15
GIMAP7	2.64813	-4.42223	1.05739	-4.18221	2.89e-05	9.19e-05
GIMAP8	66.6883	-9.09634	0.906307	-10.0367	1.05e-23	1.9e-22
GIPC3	79.6991	-2.87524	0.235755	-12.1959	3.27e-34	1.01e-32
GJA3	20.545	1.66014	0.329432	5.0394	4.67e-07	1.93e-06
GJA4	77.2062	-3.30211	0.22014	-15.0001	7.33e-51	4.39e-49
GJA5	37.9388	-1.21041	0.241413	-5.01386	5.33e-07	2.18e-06
GJB2	33.5302	-1.68798	0.302188	-5.58585	2.33e-08	1.13e-07
GJC3	71.2746	1.54505	0.328478	4.70365	2.56e-06	9.56e-06
GJD2	11.3285	1.15311	0.416322	2.76976	0.0056097	0.0119793
GKAP1	130.072	1.20675	0.152788	7.8982	2.83e-15	2.77e-14
GLIPR1	412.293	-4.58101	0.283889	-16.1366	1.41e-58	1.08e-56
GLIPR2	452.848	-1.54886	0.124569	-12.4337	1.71e-35	5.6e-34
GLIS3	56.8783	-3.33498	0.340756	-9.78699	1.28e-22	2.14e-21
GLP1R	63.7718	1.57757	0.216424	7.28926	3.12e-13	2.56e-12
GLRA1	1.30885	-3.2875	1.23435	-2.66335	0.00773658	0.0160684
GLRA3	5.93199	2.01936	0.572817	3.52532	0.000422973	0.0011109
GLRB	31.5074	-1.49217	0.266312	-5.60308	2.11e-08	1.03e-07
GLS2	361.663	1.65583	0.192892	8.58428	9.14e-18	1.1e-16
GLT1D1	12.8016	-4.97966	0.836092	-5.95587	2.59e-09	1.41e-08
GLYATL1	88.7538	1.60064	0.309011	5.17987	2.22e-07	9.59e-07
GMFG	23.4305	-2.81453	0.322991	-8.71397	2.93e-18	3.64e-17
GMPR	9.15986	-1.01909	0.403574	-2.52516	0.0115644	0.0230696
GNAO1	507.142	1.13942	0.218478	5.21525	1.84e-07	8e-07
GNG11	1046.99	-3.99033	0.198912	-20.0608	1.62e-89	3.08e-87
GNG12	1186.49	-1.07973	0.145617	-7.41487	1.22e-13	1.03e-12
GNG2	802.307	-2.14544	0.180592	-11.8801	1.5e-32	4.24e-31
GNG3	46.0192	1.24865	0.24936	5.00743	5.52e-07	2.25e-06
GNGT2	8.75781	-1.20901	0.406227	-2.97619	0.00291858	0.00660924
GNMT	16.5497	1.81533	0.346845	5.23383	1.66e-07	7.26e-07
GNS	1274.5	-1.11752	0.112112	-9.9679	2.11e-23	3.72e-22
GOLGA2P5	194.553	1.11502	0.148155	7.526	5.23e-14	4.61e-13
GOLGA6A	17.397	1.95992	0.525921	3.72664	0.000194046	0.000537439
GOLGA6C	6.9286	2.39969	0.93868	2.55645	0.0105747	0.0213051
GOLGA6D	33.4469	1.39495	0.424746	3.2842	0.00102271	0.00250696
GOLGA6L5P	107.908	-1.31703	0.281573	-4.6774	2.91e-06	1.08e-05
GOLGA8IP	6.40161	1.37	0.593824	2.30707	0.0210508	0.039511
GOLT1A	55.1602	1.72654	0.226471	7.62368	2.47e-14	2.24e-13
GPAA1P1	11.2694	-4.83654	0.715754	-6.75727	1.41e-11	9.84e-11
GPAA1P2	38.6228	-1.8359	0.320565	-5.72709	1.02e-08	5.18e-08
GPANK1	64.7442	1.24424	0.354994	3.50495	0.000456692	0.0011931
GPAT2	5.93153	2.18084	0.651067	3.34963	0.000809186	0.00202102
GPBAR1	4.39425	1.43721	0.614111	2.34031	0.0192677	0.0365036
GPC2	991.923	1.03418	0.202528	5.10637	3.28e-07	1.38e-06
GPC6	1243.82	-2.56044	0.214213	-11.9528	6.28e-33	1.81e-31
GPER1	10.6804	-2.14358	0.472538	-4.53631	5.72e-06	2.03e-05
GPHA2	14.4131	1.67583	0.485838	3.44937	0.000561898	0.00144704
GPR132	5.90282	-1.65756	0.640435	-2.58817	0.00964873	0.019614
GPR141	3.51296	-1.50816	0.67899	-2.22118	0.0263389	0.0482734
GPR158	27.7738	1.20007	0.273282	4.39132	1.13e-05	3.83e-05
GPR160	484.24	1.24864	0.12808	9.74885	1.87e-22	3.07e-21
GPR161	532.681	-1.59424	0.129333	-12.3266	6.51e-35	2.08e-33
GPR162	144.435	-1.04277	0.209781	-4.97073	6.67e-07	2.69e-06
GPR176	4227.75	1.19108	0.113411	10.5023	8.43e-26	1.72e-24
GPR37L1	6.54082	1.2201	0.520729	2.34307	0.0191259	0.0362677
GPR4	26.0005	-2.86404	0.512523	-5.58811	2.3e-08	1.12e-07
GPR61	2.83874	1.75314	0.786616	2.22872	0.0258328	0.0474605
GPR65	3.28307	-2.13282	0.75578	-2.82202	0.00477227	0.0103525
GPR78	38.2347	1.72696	0.339741	5.08318	3.71e-07	1.55e-06
GPR87	17.1656	-2.36648	0.444872	-5.31946	1.04e-07	4.67e-07
GPRC5A	34.3455	-1.4325	0.330514	-4.33415	1.46e-05	4.88e-05
GPSM1	585.545	-1.7711	0.209278	-8.46288	2.61e-17	3.03e-16
GPSM3	115.852	-2.84141	0.598642	-4.74643	2.07e-06	7.84e-06
GPX7	356.018	-1.2853	0.117506	-10.9382	7.57e-28	1.7e-26
GRAP	80.1693	-4.31548	0.256828	-16.803	2.32e-63	2.09e-61
GRAP2	7.76903	-2.73646	0.542286	-5.04617	4.51e-07	1.87e-06
GRAPL	8.91345	-6.17537	1.02086	-6.04918	1.46e-09	8.18e-09
GRASP	69.4068	-1.79328	0.210264	-8.5287	1.48e-17	1.76e-16
GRB7	584.964	1.10007	0.0948489	11.5981	4.21e-31	1.12e-29
GREB1L	245.135	-5.7933	0.314721	-18.4078	1.14e-75	1.48e-73
GREM1	88.4438	-3.59795	0.432469	-8.31955	8.83e-17	9.82e-16
GREM2	40.366	-2.81306	0.493799	-5.69678	1.22e-08	6.14e-08
GRHL2	379.79	1.06377	0.0817347	13.0149	1.01e-38	3.87e-37
GRIA4	134.821	1.3491	0.137938	9.78053	1.36e-22	2.28e-21
GRID1	25.228	-2.63477	0.415921	-6.33478	2.38e-10	1.46e-09
GRID2	901.138	1.43216	0.16991	8.42891	3.49e-17	4.02e-16
GRID2IP	29.1303	1.75298	0.387561	4.5231	6.09e-06	2.15e-05
GRIK2	29.3901	1.4008	0.306662	4.56789	4.93e-06	1.77e-05
GRIN1	19.0583	1.85546	0.394275	4.70599	2.53e-06	9.46e-06
GRIN2A	63.0349	1.43724	0.215134	6.68065	2.38e-11	1.62e-10
GRIN3B	17.3601	1.04566	0.336513	3.10733	0.00188785	0.00441875
GRINA	1370.04	-1.05073	0.0857069	-12.2596	1.49e-34	4.68e-33
GRIP2	167.503	1.15851	0.155349	7.45742	8.82e-14	7.64e-13
GRK4	34.4841	-1.1169	0.255568	-4.37026	1.24e-05	4.19e-05
GRK5	464.944	-3.60253	0.21017	-17.141	7.33e-66	7.08e-64
GRM1	37.7825	1.78106	0.328234	5.42621	5.76e-08	2.67e-07
GRM2	58.3016	1.18635	0.187817	6.31649	2.68e-10	1.64e-09
GRM3	21.7976	1.85434	0.337827	5.48904	4.04e-08	1.91e-07
GRM8	20.1649	1.12405	0.299164	3.7573	0.000171753	0.000480831
GRPR	1417.34	1.47499	0.127543	11.5647	6.22e-31	1.64e-29
GSN	2648.17	-1.59369	0.0837381	-19.0319	9.29e-81	1.43e-78
GSTM3	120.554	-2.19317	0.126835	-17.2914	5.46e-67	5.46e-65
GSTM4	196.908	1.02406	0.267909	3.82242	0.000132149	0.000378287
GSTM5	41.3261	3.28292	1.22586	2.67806	0.00740504	0.015427
GSTO2	255.48	1.90537	0.355741	5.35606	8.51e-08	3.86e-07
GSTT2B	69.6208	2.00527	0.897241	2.23493	0.0254219	0.046784
GSX2	11.4527	-3.17345	0.515296	-6.1585	7.34e-10	4.29e-09
GTF2A1L	2.46708	3.62078	1.47834	2.44922	0.0143165	0.0279823
GTF2H2	95.2168	-1.70508	0.491647	-3.4681	0.000524147	0.00135478
GTF2H2B	64.985	-2.81099	1.08366	-2.59398	0.00948726	0.0193116
GTF2IP14	3.49862	1.58778	0.715928	2.21779	0.0265692	0.0486682
GTSF1	8.7526	1.62623	0.486653	3.34166	0.000832792	0.00207393
GUCY1A2	434.631	-3.61913	0.337231	-10.7319	7.21e-27	1.53e-25
GUCY2D	8.42913	1.94559	0.62846	3.0958	0.00196279	0.00458009
GUSBP9	32.7602	-1.07448	0.342136	-3.14052	0.00168648	0.00398247
GYPC	1451.88	-3.64296	0.27405	-13.2931	2.54e-40	1.04e-38
GZMA	5.29801	-5.42526	1.00421	-5.40252	6.57e-08	3.02e-07
GZMM	3.5531	2.18207	0.829085	2.6319	0.00849081	0.017471
H2AFY2	946.753	-1.43342	0.0749521	-19.1245	1.58e-81	2.49e-79
HAAO	116.351	-1.86512	0.184484	-10.1099	4.99e-24	9.16e-23
HAGHL	245.868	1.18694	0.255784	4.64042	3.48e-06	1.27e-05
HAP1	105.092	1.83606	0.138643	13.243	4.95e-40	2e-38
HAPLN1	2838.33	-5.01259	0.341652	-14.6716	9.8e-49	5.35e-47
HAPLN2	9.3496	2.33315	0.505056	4.61959	3.85e-06	1.4e-05
HAS1	7.18006	1.72031	0.496514	3.46478	0.000530671	0.00137092
HAS2	331.021	-4.05268	0.177899	-22.7808	7.1e-115	2.33e-112
HAUS4	892.657	1.03593	0.137428	7.53797	4.77e-14	4.24e-13
HBA1	17.6517	4.32888	1.02102	4.23978	2.24e-05	7.23e-05
HBA2	25.5906	3.13013	0.61106	5.12245	3.02e-07	1.28e-06
HBEGF	274.327	-2.4219	0.317006	-7.63992	2.17e-14	1.99e-13
HBQ1	35.5389	2.18537	0.510929	4.27724	1.89e-05	6.19e-05
HBZ	1.21165	3.11336	1.39752	2.22778	0.0258949	0.0475613
HCAR1	26.3833	-1.54704	0.359935	-4.2981	1.72e-05	5.68e-05
HCFC2	92.2836	-1.49867	0.139255	-10.7621	5.2e-27	1.11e-25
HCK	16.0267	1.68295	0.470084	3.58011	0.000343444	0.000914952
HCN1	123.898	1.79028	0.17373	10.3049	6.69e-25	1.29e-23
HCN4	418.209	1.14526	0.161228	7.10334	1.22e-12	9.45e-12
HCST	7.27763	1.19924	0.49257	2.43465	0.014906	0.0290198
HECW1	159.466	1.13929	0.173219	6.57715	4.8e-11	3.18e-10
HEG1	1004.88	-2.98366	0.23803	-12.5348	4.82e-36	1.64e-34
HEPHL1	7.15464	2.58162	0.631524	4.08792	4.35e-05	0.000134989
HERC2P10	5.49321	1.77607	0.604456	2.93829	0.00330029	0.00738871
HERC2P2	1380.53	-1.35048	0.186369	-7.24627	4.28e-13	3.46e-12
HERC5	642.521	1.113	0.118908	9.36022	7.96e-21	1.18e-19
HES3	114.465	1.73077	0.185187	9.34602	9.1e-21	1.35e-19
HES4	206.82	-1.46491	0.263353	-5.56252	2.66e-08	1.29e-07
HES6	450.421	1.70107	0.256194	6.63975	3.14e-11	2.12e-10
HEY1	473.942	-6.01661	0.321058	-18.74	2.34e-78	3.36e-76
HEYL	134.993	-1.60328	0.194284	-8.25226	1.55e-16	1.69e-15
HGF	15.0529	-1.66352	0.455423	-3.65269	0.000259505	0.00070438
HGFAC	8.54903	-2.77559	0.548386	-5.06137	4.16e-07	1.73e-06
HGSNAT	393.803	-2.70397	0.172965	-15.633	4.34e-55	2.96e-53
HHAT	34.783	-3.90077	0.35239	-11.0695	1.76e-28	4.11e-27
HHEX	42.4705	-1.89747	0.255449	-7.42799	1.1e-13	9.43e-13
HHLA1	14831.4	1.14859	0.0954926	12.028	2.53e-33	7.45e-32
HIC1	108.4	-5.35905	0.653622	-8.19901	2.42e-16	2.59e-15
HIPK2	763.219	-2.03328	0.150484	-13.5115	1.34e-41	5.73e-40
HIPK3	491.673	-1.31442	0.172502	-7.61976	2.54e-14	2.3e-13
HIST1H2BK	78.7528	-1.02034	0.265336	-3.84545	0.00012033	0.000347024
HIVEP1	579.514	-1.34638	0.159296	-8.45206	2.86e-17	3.32e-16
HIVEP3	99.8974	-2.97382	0.218809	-13.591	4.53e-42	1.95e-40
HJV	11.5277	2.90425	0.574818	5.05247	4.36e-07	1.81e-06
HLA-A	6.22309	-3.85313	1.35982	-2.83355	0.00460335	0.0100288
HLA-B	37.3529	3.39428	0.72578	4.67674	2.91e-06	1.08e-05
HLA-C	84.2657	9.7749	2.7642	3.53625	0.000405846	0.00106863
HLA-DOA	329.219	3.19795	1.24277	2.57324	0.0100751	0.0204069
HLA-DQB1	37.1149	1.12131	0.361014	3.10601	0.0018963	0.00443648
HLA-DRB1	49.2839	8.51713	2.33594	3.64613	0.000266219	0.000721214
HMGB1P31	3.79955	2.13189	0.695045	3.06727	0.00216023	0.00500524
HMGCLL1	21.8629	1.01555	0.37566	2.70337	0.00686407	0.0144143
HMGN2P15	7.81837	-2.23352	0.547194	-4.08178	4.47e-05	0.000138499
HMSD	34.4567	1.24554	0.262452	4.74577	2.08e-06	7.86e-06
HMX2	11.0177	1.63841	0.404285	4.05261	5.06e-05	0.00015515
HNMT	220.701	-3.49193	0.216812	-16.1058	2.32e-58	1.77e-56
HNRNPA1P6	1.23116	3.10795	1.40043	2.21928	0.0264676	0.0484923
HOMER3	540.195	-1.03074	0.126689	-8.13599	4.09e-16	4.29e-15
HOOK1	549.705	1.03935	0.0963824	10.7836	4.11e-27	8.85e-26
HOOK3	727.532	-1.03547	0.118102	-8.76764	1.82e-18	2.3e-17
HOPX	11.4245	-2.74897	0.428893	-6.40945	1.46e-10	9.22e-10
HOXB1	1.85118	-2.84395	1.04386	-2.72446	0.00644066	0.0136005
HOXB2	3.23722	-2.94781	1.04472	-2.82162	0.00477817	0.0103619
HPCA	15.2379	1.06084	0.320781	3.30705	0.000942833	0.00232709
HPCAL4	46.0859	3.48102	0.265196	13.1262	2.33e-39	9.2e-38
HPGD	45.5026	-1.99483	0.226553	-8.80515	1.31e-18	1.67e-17
HPN	199.872	1.52276	0.263079	5.7882	7.11e-09	3.69e-08
HPS3	1704.03	1.03712	0.139394	7.4402	1.01e-13	8.64e-13
HPSE	87.4825	1.23922	0.160647	7.7139	1.22e-14	1.13e-13
HPSE2	8.94841	1.55877	0.452341	3.446	0.000568958	0.00146331
HR	7.01513	-2.72068	0.605738	-4.49152	7.07e-06	2.47e-05
HRASLS5	204.835	1.14873	0.215257	5.33654	9.47e-08	4.28e-07
HRC	37.1371	1.68426	0.31485	5.34943	8.82e-08	4e-07
HRCT1	0.767471	-3.13953	1.36213	-2.30487	0.0211739	0.0397157
HRG	30.7155	1.13959	0.39132	2.91217	0.00358932	0.00798658
HRH3	67.4851	1.10068	0.183966	5.98307	2.19e-09	1.21e-08
HRK	39.3159	1.39857	0.233613	5.98668	2.14e-09	1.18e-08
HS3ST1	23.1442	1.65734	0.325228	5.09594	3.47e-07	1.46e-06
HS3ST5	82.2938	1.24192	0.167319	7.42248	1.15e-13	9.8e-13
HS6ST2	286.262	-1.1547	0.114017	-10.1274	4.18e-24	7.7e-23
HS6ST3	48.7467	1.16635	0.197066	5.91859	3.25e-09	1.75e-08
HSBP1L1	20.7131	-1.70149	0.273751	-6.21549	5.12e-10	3.04e-09
HSD11B2	134.667	1.05355	0.231602	4.54897	5.39e-06	1.92e-05
HSD17B7P2	5.27971	-4.51305	1.40682	-3.20799	0.00133668	0.00321463
HSD17B8	136.153	1.90118	0.448937	4.23484	2.29e-05	7.38e-05
HSPA12A	355.511	-1.03946	0.214799	-4.8392	1.3e-06	5.07e-06
HSPA1L	2.08371	4.43644	1.99547	2.22325	0.0261987	0.0480566
HSPA2	1011.51	1.75261	0.476355	3.6792	0.000233969	0.000640448
HSPB7	1.94271	-2.82559	1.1412	-2.47599	0.0132869	0.0261583
HSPB9	2.43171	2.13897	0.886911	2.4117	0.0158782	0.0307364
HSPD1P11	2.19979	-2.61962	0.957651	-2.73547	0.00622919	0.0131893
HSPG2	5699.99	-1.3851	0.113843	-12.1668	4.67e-34	1.43e-32
HTATIP2	460.82	1.00369	0.189436	5.2983	1.17e-07	5.21e-07
HTR2B	33.4605	-4.79267	0.820323	-5.84242	5.14e-09	2.71e-08
HTR2C	114.072	2.81073	0.285533	9.84378	7.29e-23	1.24e-21
HTR3A	154.592	1.26658	0.254501	4.97673	6.47e-07	2.61e-06
HTR6	11.9052	1.49463	0.359821	4.15382	3.27e-05	0.000103029
HTR7P1	60.3572	-1.28441	0.184077	-6.97756	3e-12	2.24e-11
HTRA1	497.443	-1.65005	0.154976	-10.6471	1.8e-26	3.76e-25
HTRA3	214.685	-1.34269	0.136338	-9.84828	6.97e-23	1.18e-21
HTRA4	48.8518	1.06122	0.220108	4.82136	1.43e-06	5.52e-06
HUNK	476.886	-2.14509	0.146851	-14.6073	2.52e-48	1.34e-46
HYAL1	73.916	1.6346	0.246036	6.64372	3.06e-11	2.06e-10
HYAL3	49.1963	-1.214	0.219513	-5.53042	3.19e-08	1.53e-07
ICA1	498.107	1.12592	0.127348	8.84124	9.47e-19	1.22e-17
ICAM1	625.171	-3.34908	0.133552	-25.077	8.87e-139	5.3e-136
ICAM2	39.3383	-2.87341	0.385219	-7.45915	8.71e-14	7.55e-13
ICAM4	19.0292	1.74218	0.359329	4.84842	1.24e-06	4.85e-06
ICAM5	30.8074	2.55506	0.589476	4.33447	1.46e-05	4.87e-05
ID2	444.166	2.53952	0.200971	12.6362	1.33e-36	4.68e-35
IDNK	14.2794	-1.07996	0.338933	-3.18634	0.00144085	0.00344162
IDO1	437.749	2.0677	0.221114	9.35129	8.66e-21	1.28e-19
IER5L	641.48	-3.52143	0.16466	-21.3861	1.8e-101	4.92e-99
IFFO1	317.612	-1.10759	0.112987	-9.80281	1.09e-22	1.84e-21
IFI16	529.735	-5.01253	0.238575	-21.0103	5.28e-98	1.28e-95
IFI30	322.116	1.53668	0.232267	6.61599	3.69e-11	2.47e-10
IFI44	8.40734	-4.712	0.877008	-5.37282	7.75e-08	3.54e-07
IFI44L	34.6895	-3.95612	0.456864	-8.6593	4.75e-18	5.8e-17
IFIT3	26.904	-2.6783	0.313887	-8.5327	1.43e-17	1.7e-16
IFIT5	154.73	-1.09547	0.158152	-6.92672	4.31e-12	3.16e-11
IFITM1	3546.26	1.79102	0.253249	7.07218	1.53e-12	1.17e-11
IFITM10	1.62294	-3.66458	1.56891	-2.33575	0.019504	0.0368797
IFNAR1	464.811	-1.36612	0.133564	-10.2282	1.48e-24	2.8e-23
IFNLR1	115.577	1.03451	0.22336	4.63159	3.63e-06	1.32e-05
IFT46	182.454	-1.31776	0.126838	-10.3893	2.77e-25	5.47e-24
IGDCC3	1107.27	-1.45574	0.133233	-10.9262	8.63e-28	1.94e-26
IGDCC4	354.232	-2.03891	0.188019	-10.8442	2.13e-27	4.69e-26
IGF2	3630.43	-5.8159	0.398764	-14.5848	3.51e-48	1.86e-46
IGF2R	3828.71	-1.01175	0.1534	-6.5955	4.24e-11	2.82e-10
IGFBP3	3393.78	-4.11697	0.101923	-40.393	0	0
IGFBP4	4606.07	-1.64307	0.131574	-12.4878	8.7e-36	2.91e-34
IGFBP5	11489.5	-5.79587	0.247631	-23.4052	3.78e-121	1.49e-118
IGFBP7	2536.64	-4.30237	0.219361	-19.6132	1.19e-85	2.01e-83
IGFLR1	90.7852	1.01315	0.330174	3.06855	0.00215102	0.00498477
IGLV1-51	1.37165	-3.37112	1.21334	-2.77838	0.00546314	0.0116993
IGSF1	608.932	1.35258	0.152314	8.88024	6.67e-19	8.68e-18
IGSF21	136.704	1.87701	0.195972	9.57798	9.9e-22	1.55e-20
IGSF22	7.05962	1.52705	0.684276	2.23163	0.0256396	0.0471538
IGSF8	1460.56	1.07522	0.119688	8.98349	2.62e-19	3.52e-18
IKBKE	236.55	-1.81827	0.168165	-10.8124	3.01e-27	6.53e-26
IL11	77.858	-1.22307	0.16926	-7.22597	4.98e-13	3.99e-12
IL11RA	191.663	-2.35514	0.124061	-18.9837	2.33e-80	3.53e-78
IL12RB2	12.5622	1.25805	0.365279	3.44408	0.000573009	0.00147277
IL13RA1	599.497	-1.58862	0.113179	-14.0363	9.34e-45	4.41e-43
IL16	21.715	-1.75044	0.429124	-4.07909	4.52e-05	0.000140022
IL17D	17.3653	-1.08193	0.43841	-2.46784	0.0135931	0.0267011
IL17RB	105.158	1.22531	0.166667	7.35184	1.95e-13	1.63e-12
IL17RC	262.271	-1.00008	0.0912409	-10.9608	5.89e-28	1.34e-26
IL18	13.3949	1.39806	0.433623	3.22415	0.00126347	0.00305383
IL18R1	34.2203	-4.22399	0.432908	-9.75726	1.72e-22	2.84e-21
IL18RAP	1.17382	-3.75829	1.43266	-2.62329	0.00870842	0.0178721
IL1A	64.3011	-1.79432	0.234366	-7.65606	1.92e-14	1.76e-13
IL1R1	100.559	-3.93796	0.272686	-14.4413	2.84e-47	1.46e-45
IL1RAP	194.374	-1.55641	0.132626	-11.7353	8.41e-32	2.31e-30
IL1RAPL1	6.90886	-2.84334	0.57853	-4.91477	8.89e-07	3.53e-06
IL1RAPL2	8.38279	1.24683	0.53566	2.32765	0.0199308	0.0376095
IL21R	16.865	1.82211	0.391029	4.65977	3.17e-06	1.16e-05
IL22RA1	11.3268	1.48559	0.470708	3.15607	0.00159909	0.00378838
IL23A	21.7775	1.02243	0.322381	3.17149	0.0015166	0.00360899
IL24	1.59288	-3.1109	1.395	-2.23003	0.0257456	0.0473179
IL2RB	18.6494	-2.60679	0.431549	-6.04053	1.54e-09	8.62e-09
IL32	663.278	-2.5573	0.17357	-14.7335	3.93e-49	2.17e-47
IL3RA	25.9303	-4.3674	0.680014	-6.42251	1.34e-10	8.49e-10
IL4R	787.688	-1.66047	0.140296	-11.8354	2.56e-32	7.16e-31
IL6	7.34299	-1.31471	0.508587	-2.58503	0.00973701	0.0197873
IL6ST	1274.39	-2.54886	0.156298	-16.3077	8.7e-60	6.94e-58
IL7R	8.26786	-1.50092	0.457107	-3.28352	0.00102519	0.00251274
IL9R	9.86016	2.29733	0.506704	4.53388	5.79e-06	2.05e-05
IL9RP3	14.5706	2.30135	0.387556	5.93812	2.88e-09	1.56e-08
ILDR1	45.515	1.4677	0.294264	4.98769	6.11e-07	2.48e-06
IMPG2	9.87873	-1.4621	0.405951	-3.60166	0.000316187	0.000846918
INAFM2	623.181	-1.02935	0.156083	-6.59492	4.25e-11	2.83e-10
INHBE	224.439	2.30437	0.199955	11.5245	9.93e-31	2.59e-29
INKA1	94.6819	-4.08667	0.272814	-14.9797	9.97e-51	5.92e-49
INPP1	176.22	-2.68322	0.201832	-13.2944	2.5e-40	1.03e-38
INPP4B	232.193	-2.715	0.207391	-13.0912	3.69e-39	1.44e-37
INPP5J	151.591	1.284	0.111229	11.5437	7.94e-31	2.08e-29
INPPL1	1665.61	-1.21425	0.130031	-9.33814	9.8e-21	1.45e-19
INSC	22.2354	1.67435	0.425366	3.93627	8.28e-05	0.000244722
IP6K3	27.0937	-1.73396	0.357183	-4.85455	1.21e-06	4.71e-06
IPCEF1	11.6709	-1.74428	0.397544	-4.38764	1.15e-05	3.89e-05
IQCE	174.392	-1.68812	0.173199	-9.7467	1.91e-22	3.13e-21
IQCJ-SCHIP1	280.384	-1.33609	0.227561	-5.87135	4.32e-09	2.3e-08
IQSEC3	116.983	-3.28459	0.220974	-14.8641	5.63e-50	3.22e-48
IRF1	131.993	-1.25062	0.149736	-8.35213	6.7e-17	7.53e-16
IRF5	14.0887	1.14088	0.422717	2.69892	0.00695651	0.0145897
IRF6	348.855	1.119	0.241188	4.63953	3.49e-06	1.28e-05
IRF9	88.1098	-1.09315	0.137673	-7.94024	2.02e-15	2e-14
IRS1	1040.83	-1.41298	0.185157	-7.63124	2.33e-14	2.12e-13
IRX1	497.685	-5.37551	0.168058	-31.9861	1.7e-224	4.19e-221
IRX3	87.0343	-1.45759	0.223332	-6.52656	6.73e-11	4.39e-10
IRX5	35.6364	-2.26124	0.274101	-8.24968	1.59e-16	1.72e-15
ISCA2P1	5.41866	2.39017	0.639286	3.73881	0.000184894	0.000514623
ISL1	4.08065	-1.75158	0.768998	-2.27774	0.0227422	0.042371
ISL2	20.3572	-1.26956	0.300126	-4.2301	2.34e-05	7.52e-05
ISLR	30.8165	-3.57536	0.445492	-8.02565	1.01e-15	1.02e-14
ISLR2	10.3401	-2.48604	0.539017	-4.61218	3.98e-06	1.45e-05
ISM1	55.4873	-1.66377	0.328009	-5.07232	3.93e-07	1.64e-06
ISM2	7.64861	1.92598	0.465931	4.13362	3.57e-05	0.000111944
ISPD	28.6057	-1.57391	0.31953	-4.92568	8.41e-07	3.35e-06
ITGA1	2860.22	-4.45248	0.248089	-17.9471	5.05e-72	5.76e-70
ITGA10	85.7469	-3.2616	0.184477	-17.6802	5.95e-70	6.21e-68
ITGA11	607.009	-4.1781	0.303188	-13.7805	3.34e-43	1.5e-41
ITGA2	485.761	-1.05153	0.240131	-4.37897	1.19e-05	4.04e-05
ITGA2B	153.015	1.92773	0.329039	5.85866	4.67e-09	2.48e-08
ITGA3	1975.04	-1.87888	0.178122	-10.5483	5.17e-26	1.07e-24
ITGA4	384.379	-2.81899	0.163978	-17.1913	3.09e-66	3.02e-64
ITGA5	2689.61	-1.77949	0.118486	-15.0186	5.55e-51	3.35e-49
ITGA8	29.7176	-1.49082	0.561355	-2.65576	0.007913	0.0164013
ITGA9	675.08	-3.13967	0.21015	-14.9401	1.81e-50	1.06e-48
ITGAM	32.9471	1.08024	0.21008	5.14204	2.72e-07	1.16e-06
ITGAV	4457.2	-2.28297	0.198767	-11.4856	1.56e-30	4.02e-29
ITGB2	31.1924	-2.79656	0.414566	-6.74575	1.52e-11	1.06e-10
ITGB3	66.7763	-5.20026	0.461568	-11.2665	1.92e-29	4.72e-28
ITGB5	3018.22	-1.43616	0.172975	-8.30269	1.02e-16	1.13e-15
ITGB6	73.0733	-4.91777	0.509112	-9.65952	4.48e-22	7.17e-21
ITGB8	127.215	-1.55354	0.27792	-5.58988	2.27e-08	1.11e-07
ITIH3	8.61286	-3.70601	0.64104	-5.78125	7.41e-09	3.84e-08
ITLN2	71.7786	1.44002	0.16775	8.58434	9.14e-18	1.1e-16
ITPKA	6.43039	-1.19192	0.509439	-2.33968	0.0193004	0.036553
ITPKB	544.792	-2.67607	0.207417	-12.9019	4.39e-38	1.64e-36
ITPR1	523.392	-2.12216	0.103023	-20.5988	2.81e-94	6.02e-92
ITPRID1	6.5798	-2.34621	0.669844	-3.50262	0.000460708	0.00120232
ITPRID2	1514.13	-3.27875	0.220026	-14.9016	3.22e-50	1.86e-48
ITPRIP	568.622	-1.03185	0.128797	-8.01148	1.13e-15	1.14e-14
ITPRIPL2	362.224	-2.32684	0.21183	-10.9845	4.54e-28	1.04e-26
IZUMO1	10.9024	1.68813	0.41453	4.0724	4.65e-05	0.000143901
IZUMO2	60.9021	5.34642	0.402634	13.2786	3.08e-40	1.26e-38
JADE1	3920.7	1.09775	0.106283	10.3285	5.24e-25	1.01e-23
JAG1	1530.95	-1.56566	0.167447	-9.35016	8.75e-21	1.3e-19
JAKMIP1	36.6011	2.16775	0.249936	8.67324	4.2e-18	5.14e-17
JCAD	608.007	-3.47494	0.18487	-18.7967	8.03e-79	1.18e-76
JOSD1	718.293	-1.01294	0.111239	-9.10599	8.55e-20	1.19e-18
JOSD2	97.7558	-1.08191	0.174149	-6.21255	5.21e-10	3.1e-09
JPH2	86.2187	-2.0903	0.214312	-9.75356	1.78e-22	2.94e-21
JPH4	449.891	1.25924	0.102276	12.3121	7.8e-35	2.48e-33
JSRP1	10.0316	1.3256	0.44741	2.96284	0.00304819	0.00687982
JUNB	409.326	-2.09758	0.136742	-15.3397	4.15e-53	2.68e-51
KALRN	285.033	-1.7781	0.132781	-13.3912	6.8e-41	2.83e-39
KANK2	929.776	-1.17575	0.112542	-10.4472	1.51e-25	3.02e-24
KANK4	32.3674	-2.38252	0.272512	-8.74282	2.27e-18	2.85e-17
KAT2B	68.7428	-1.94814	0.244177	-7.97838	1.48e-15	1.48e-14
KATNAL2	116.344	1.22655	0.135939	9.02278	1.83e-19	2.48e-18
KAZALD1	100.93	-3.32192	0.180242	-18.4304	7.5e-76	9.79e-74
KCNA3	9.0788	1.3988	0.461301	3.03229	0.00242703	0.00556712
KCNA5	7.44112	-1.76201	0.62767	-2.80723	0.00499702	0.0107997
KCNB1	79.9874	1.13713	0.201687	5.63811	1.72e-08	8.51e-08
KCNE3	206.631	-2.77736	0.181271	-15.3216	5.49e-53	3.53e-51
KCNF1	79.396	-1.22392	0.229898	-5.32376	1.02e-07	4.57e-07
KCNG2	1.86742	3.19714	1.33428	2.39616	0.0165679	0.0318986
KCNG3	83.615	1.74025	0.174616	9.96614	2.14e-23	3.78e-22
KCNH2	159.853	1.32258	0.14534	9.09989	9.04e-20	1.25e-18
KCNH6	34.5315	1.63267	0.304263	5.36599	8.05e-08	3.67e-07
KCNH7	7.21707	1.56905	0.500487	3.13505	0.00171827	0.00405172
KCNH8	115.531	1.35164	0.243421	5.5527	2.81e-08	1.36e-07
KCNIP1	27.4598	-2.98095	0.293607	-10.1528	3.22e-24	5.98e-23
KCNJ11	55.6559	1.60186	0.220925	7.25069	4.15e-13	3.36e-12
KCNJ16	171.256	-7.06088	0.623231	-11.3295	9.38e-30	2.34e-28
KCNJ2	45.8013	-1.26668	0.191132	-6.62729	3.42e-11	2.29e-10
KCNK1	153.061	1.06169	0.203943	5.20583	1.93e-07	8.39e-07
KCNK12	218.944	1.66922	0.192119	8.68845	3.67e-18	4.53e-17
KCNK13	4.53073	-1.38881	0.566368	-2.45214	0.0142011	0.0277736
KCNK3	13.8164	1.24498	0.38278	3.25248	0.00114404	0.00278259
KCNK6	384.302	1.19259	0.1152	10.3523	4.09e-25	7.96e-24
KCNK7	9.32493	1.39975	0.484202	2.89085	0.00384207	0.00849454
KCNMB2	2.2737	-2.33739	0.895044	-2.61148	0.00901501	0.0184265
KCNN1	117.051	1.10018	0.291095	3.77943	0.000157187	0.000443582
KCNQ1	44.1848	1.43354	0.233883	6.1293	8.83e-10	5.09e-09
KCTD10	1392.76	-1.03304	0.126077	-8.19371	2.53e-16	2.7e-15
KCTD12	778.492	-1.88595	0.306904	-6.14509	7.99e-10	4.65e-09
KCTD15	834.613	-1.65313	0.165758	-9.97316	2e-23	3.53e-22
KCTD16	24.5573	1.28769	0.298552	4.31312	1.61e-05	5.33e-05
KCTD20	1238.81	-1.11997	0.111355	-10.0577	8.5e-24	1.54e-22
KCTD21	158.152	-1.20744	0.140208	-8.61177	7.19e-18	8.68e-17
KCTD8	43.9686	1.16998	0.194401	6.01838	1.76e-09	9.82e-09
KDELC2	689.265	-1.1998	0.0964826	-12.4354	1.68e-35	5.5e-34
KDELR3	263.94	-1.32129	0.0871362	-15.1635	6.17e-52	3.87e-50
KDF1	254.11	1.40639	0.170678	8.24004	1.72e-16	1.86e-15
KDM5D	247.41	-7.62598	1.37109	-5.562	2.67e-08	1.29e-07
KIAA0040	282.138	1.35038	0.142882	9.45098	3.36e-21	5.13e-20
KIAA0895	55.3277	-2.49682	0.246402	-10.1331	3.94e-24	7.29e-23
KIAA1257	78.4956	1.45796	0.201211	7.24592	4.3e-13	3.47e-12
KIAA1324	27.8582	1.82961	0.285618	6.40579	1.5e-10	9.42e-10
KIAA1549L	253.443	-1.74372	0.136201	-12.8025	1.59e-37	5.76e-36
KIAA1755	73.7088	-4.32931	0.31187	-13.8818	8.17e-44	3.71e-42
KIF12	46.9372	1.1642	0.242081	4.80913	1.52e-06	5.85e-06
KIF17	260.15	1.75007	0.140152	12.4869	8.8e-36	2.94e-34
KIF26B	49.5014	-3.2173	0.417959	-7.69763	1.39e-14	1.28e-13
KIF3B	789.585	-1.19846	0.161373	-7.42669	1.11e-13	9.52e-13
KIF5A	479.139	1.4553	0.13464	10.8089	3.13e-27	6.78e-26
KIFAP3	392.265	-2.27397	0.168525	-13.4934	1.71e-41	7.28e-40
KIFC3	287.438	-2.0776	0.186144	-11.1613	6.31e-29	1.5e-27
KIRREL1	2010.86	-2.52862	0.134704	-18.7717	1.29e-78	1.88e-76
KIRREL2	88.6329	1.45703	0.308082	4.72934	2.25e-06	8.49e-06
KISS1R	25.5193	1.64007	0.295865	5.54333	2.97e-08	1.43e-07
KLC3	53.2657	1.14081	0.310655	3.67229	0.000240391	0.00065675
KLF1	3.41268	2.35716	0.984986	2.39309	0.0167071	0.0321169
KLF15	154.793	1.66767	0.237598	7.01891	2.24e-12	1.69e-11
KLF18	10.6514	2.70177	0.487186	5.54566	2.93e-08	1.41e-07
KLF2	20.5516	-2.62468	0.449438	-5.83992	5.22e-09	2.75e-08
KLF3	797.241	-1.28856	0.172789	-7.45739	8.83e-14	7.64e-13
KLF6	1561.92	-1.81356	0.162307	-11.1737	5.49e-29	1.31e-27
KLHDC1	9.03305	-3.28649	0.570672	-5.75899	8.46e-09	4.35e-08
KLHDC8A	55.1994	1.62873	0.291935	5.57908	2.42e-08	1.17e-07
KLHDC8B	292.078	-1.17106	0.104208	-11.2377	2.66e-29	6.51e-28
KLHL1	8.28856	-6.56971	0.931435	-7.05332	1.75e-12	1.34e-11
KLHL14	42.8687	-2.22666	0.274984	-8.09744	5.61e-16	5.83e-15
KLHL30	7.39001	-1.41046	0.53672	-2.62793	0.00859067	0.0176544
KLHL31	17.8103	1.07337	0.347162	3.09183	0.00198923	0.00463849
KLHL41	17.9898	-5.50605	0.685109	-8.03675	9.23e-16	9.39e-15
KLHL5	882.975	-1.01025	0.126841	-7.96468	1.66e-15	1.65e-14
KLK1	19.1342	1.98826	0.350863	5.66676	1.46e-08	7.26e-08
KLK10	78.665	2.23138	0.206999	10.7796	4.3e-27	9.23e-26
KLK11	4.67479	2.23391	0.756613	2.95251	0.00315198	0.0070881
KLK13	73.1767	1.05477	0.151419	6.9659	3.26e-12	2.42e-11
KLK14	8.82218	1.09394	0.463698	2.35917	0.0183159	0.0348997
KLK2	1.91577	3.16898	1.10478	2.86843	0.0041252	0.00906356
KLK4	16.1	1.01556	0.449946	2.25708	0.0240033	0.0444809
KLK5	25.7474	1.28239	0.485956	2.6389	0.00831763	0.0171597
KLK7	10.2064	2.01796	0.445628	4.52835	5.94e-06	2.1e-05
KLK8	30.9123	2.75391	0.507397	5.42753	5.71e-08	2.66e-07
KLKB1	371.743	1.91951	0.294026	6.52836	6.65e-11	4.35e-10
KLLN	20.7868	-1.46016	0.304558	-4.79434	1.63e-06	6.27e-06
KLRC2	17.8829	-4.00132	0.598175	-6.68922	2.24e-11	1.54e-10
KLRC3	20.0287	-4.42401	0.663419	-6.6685	2.58e-11	1.76e-10
KLRC4	2.80745	-5.02434	1.01633	-4.94359	7.67e-07	3.07e-06
KLRC4-KLRK1	5.9942	-4.58621	0.950985	-4.82259	1.42e-06	5.49e-06
KLRG2	335.216	1.53748	0.13346	11.5201	1.04e-30	2.72e-29
KLRK1	15.5427	-3.3131	0.458777	-7.22159	5.14e-13	4.12e-12
KREMEN1	267.617	-1.31404	0.12773	-10.2876	8.01e-25	1.53e-23
KRT16	2.32903	-2.73156	0.97997	-2.7874	0.00531336	0.0114095
KRT16P6	3.01578	-2.79898	0.997737	-2.80533	0.00502657	0.0108599
KRT18P17	1.98053	2.65396	1.0611	2.50114	0.0123793	0.0245295
KRT23	2.81225	-3.37319	1.25182	-2.69464	0.00704657	0.014766
KRT5	2.69518	-4.41862	1.26676	-3.48812	0.000486434	0.0012651
KRT6A	3.43457	-2.53432	1.12933	-2.24409	0.0248269	0.0458303
KRT80	13.8459	-2.42828	0.440471	-5.51293	3.53e-08	1.68e-07
KRTCAP3	258.821	1.52729	0.264992	5.76352	8.24e-09	4.24e-08
KSR2	65.7282	1.53521	0.201786	7.60811	2.78e-14	2.51e-13
KYAT1	628.114	1.28287	0.23161	5.5389	3.04e-08	1.46e-07
L1CAM	2647.07	-1.01962	0.138781	-7.347	2.03e-13	1.69e-12
L3MBTL3	437.001	-1.21548	0.156884	-7.74763	9.36e-15	8.79e-14
LAIR1	6.45704	1.6531	0.542793	3.04554	0.00232263	0.00534693
LAMA4	2138.84	-6.19318	0.253769	-24.4048	1.52e-131	7.89e-129
LAMB1	6380.1	-2.42669	0.129554	-18.7311	2.76e-78	3.95e-76
LAMC1	7588.99	-1.16136	0.100286	-11.5804	5.18e-31	1.37e-29
LAMP5	23.7646	-1.38242	0.357002	-3.87231	0.000107808	0.000312927
LANCL2	254.051	-1.02835	0.198972	-5.16834	2.36e-07	1.02e-06
LAPTM5	46.5723	-3.55161	0.395055	-8.99015	2.47e-19	3.32e-18
LARGE2	1173.41	1.44212	0.211584	6.81581	9.37e-12	6.67e-11
LAT2	15.4347	-1.04434	0.331237	-3.15286	0.00161682	0.00382715
LBHD1	43.3278	-1.43373	0.315086	-4.5503	5.36e-06	1.91e-05
LCK	927.266	1.20264	0.208834	5.75885	8.47e-09	4.35e-08
LCN10	57.9663	2.07451	0.436897	4.74828	2.05e-06	7.77e-06
LCN15	8.34173	1.02667	0.423345	2.42513	0.0153031	0.029737
LCN2	11.6847	2.19934	0.569049	3.86493	0.00011112	0.000322067
LCNL1	3.46359	1.83815	0.709802	2.58967	0.0096068	0.0195308
LCP2	24.2015	-2.10972	0.357409	-5.90282	3.57e-09	1.92e-08
LDB2	691.709	1.28476	0.147092	8.73444	2.45e-18	3.06e-17
LDHC	12.3863	2.09757	0.469789	4.46492	8.01e-06	2.78e-05
LDHD	64.0757	2.2704	0.364903	6.22193	4.91e-10	2.93e-09
LDLRAD4	45.2776	-3.57603	0.256151	-13.9606	2.71e-44	1.26e-42
LEF1	262.517	-5.27083	0.312134	-16.8864	5.66e-64	5.17e-62
LEFTY1	131.495	-4.75506	0.372418	-12.7681	2.47e-37	8.87e-36
LEFTY2	90.2833	-2.75	0.264681	-10.3899	2.76e-25	5.45e-24
LEMD1	5.47807	1.99379	0.718818	2.7737	0.00554222	0.0118493
LEPROT	859.797	-1.1058	0.084089	-13.1503	1.69e-39	6.73e-38
LGALS1	2799.75	-1.36153	0.190149	-7.16037	8.05e-13	6.35e-12
LGALS8	506.572	-1.73866	0.119948	-14.4951	1.3e-47	6.8e-46
LGALS9	41.4757	-2.05182	0.304058	-6.74811	1.5e-11	1.04e-10
LGI1	120.075	-6.48267	0.484086	-13.3916	6.78e-41	2.83e-39
LGR5	109.185	-6.26823	0.383388	-16.3496	4.38e-60	3.55e-58
LGR6	26.4565	1.64079	0.395675	4.1468	3.37e-05	0.000106032
LHFPL4	160.687	1.26469	0.195656	6.46385	1.02e-10	6.55e-10
LHPP	286.48	1.32692	0.274184	4.83952	1.3e-06	5.06e-06
LHX4	25.9692	2.87352	0.454352	6.32444	2.54e-10	1.56e-09
LHX6	128.713	-3.00417	0.370965	-8.09827	5.57e-16	5.79e-15
LIFR	3098.06	-3.23804	0.153617	-21.0786	1.25e-98	3.08e-96
LIM2	2.11286	-4.58954	1.42923	-3.2112	0.00132184	0.00318321
LIMCH1	551.518	-2.6629	0.124815	-21.3347	5.4e-101	1.46e-98
LIMS1	1704.19	-2.04861	0.222802	-9.19475	3.76e-20	5.34e-19
LIMS3	36.0825	-3.09555	0.515816	-6.00127	1.96e-09	1.09e-08
LIMS4	64.7744	-6.53606	0.572601	-11.4147	3.53e-30	9e-29
LINC00634	8.44639	1.65321	0.469126	3.52402	0.000425052	0.00111577
LINC00680	72.2157	-1.08643	0.288389	-3.76725	0.000165058	0.000463735
LINC01529	4.91301	2.23909	0.786153	2.84815	0.00439738	0.00961228
LINC01835	5.01982	2.87751	0.759491	3.78873	0.000151419	0.000428284
LINC01869	3.90827	1.80999	0.646759	2.79855	0.00513329	0.0110638
LINC02495	25.3793	1.28722	0.262761	4.89883	9.64e-07	3.81e-06
LINGO2	34.4809	1.66216	0.234849	7.0776	1.47e-12	1.13e-11
LINGO3	8.55216	2.7207	0.640465	4.24801	2.16e-05	6.99e-05
LIPC	8.48676	-5.13338	0.869019	-5.9071	3.48e-09	1.87e-08
LIPG	271.144	-1.3977	0.214456	-6.51743	7.15e-11	4.65e-10
LIX1	58.5502	-3.43433	0.316837	-10.8394	2.24e-27	4.92e-26
LIX1L	306.757	-2.99258	0.160879	-18.6014	3.13e-77	4.37e-75
LLGL2	873.643	1.18915	0.15271	7.78697	6.86e-15	6.52e-14
LMNA	1971.34	-1.16566	0.123501	-9.43841	3.78e-21	5.76e-20
LMNTD2	10.434	1.13677	0.441185	2.57663	0.00997681	0.0202266
LMO2	283.553	-4.19487	0.28744	-14.5939	3.07e-48	1.63e-46
LMOD3	9.54028	-1.89045	0.464272	-4.07186	4.66e-05	0.000144191
LMX1B	79.3777	-4.39124	0.485416	-9.04634	1.48e-19	2.01e-18
LNPEP	381.551	-2.17804	0.156278	-13.937	3.78e-44	1.73e-42
LNPK	382.777	-1.03658	0.118468	-8.74986	2.14e-18	2.69e-17
LONRF3	4.25745	-3.0806	0.8049	-3.82731	0.000129552	0.000371391
LOX	409.777	-1.9789	0.236943	-8.35181	6.72e-17	7.54e-16
LOXL1	550.049	-2.38841	0.162701	-14.6798	8.69e-49	4.76e-47
LOXL2	3536.04	-1.59514	0.13516	-11.8019	3.82e-32	1.06e-30
LOXL4	1099.49	-4.61722	0.527283	-8.75661	2.01e-18	2.54e-17
LPAR1	58.9979	-1.2454	0.178809	-6.96499	3.28e-12	2.44e-11
LPAR3	226.393	1.33744	0.13328	10.0348	1.07e-23	1.94e-22
LPAR6	411.629	-4.22331	0.174005	-24.2712	3.95e-130	1.85e-127
LPCAT2	591.251	-3.20299	0.256572	-12.4838	9.15e-36	3.05e-34
LPO	9.95676	1.52471	0.415018	3.67385	0.000238927	0.000652933
LRAT	179.725	2.75314	0.233196	11.8061	3.63e-32	1.01e-30
LRFN2	22.4533	1.72909	0.327136	5.28552	1.25e-07	5.55e-07
LRIG3	995.278	-3.17417	0.19804	-16.0279	8.16e-58	6.05e-56
LRMDA	10.135	-1.00215	0.451068	-2.22174	0.0263012	0.0482131
LRP10	1302.22	-1.4903	0.149847	-9.94549	2.64e-23	4.61e-22
LRP12	398.628	-1.22116	0.133379	-9.15558	5.41e-20	7.6e-19
LRP1B	9.89345	-1.65743	0.470806	-3.52042	0.000430872	0.00112954
LRP2	38.6475	1.14624	0.245622	4.6667	3.06e-06	1.13e-05
LRP4	524.227	-1.38157	0.137295	-10.0628	8.07e-24	1.47e-22
LRP5	1593.42	-1.15754	0.089992	-12.8627	7.3e-38	2.7e-36
LRRC17	150.698	-3.02723	0.198085	-15.2824	1e-52	6.43e-51
LRRC2	180.39	1.31064	0.186976	7.00967	2.39e-12	1.8e-11
LRRC24	17.4468	-1.98922	0.332247	-5.98716	2.14e-09	1.18e-08
LRRC25	11.0673	1.66866	0.437834	3.81116	0.000138315	0.000394334
LRRC26	4.96339	1.46575	0.634577	2.30981	0.0208987	0.0392743
LRRC27	126.33	-1.49672	0.149746	-9.99504	1.6e-23	2.86e-22
LRRC32	124.334	-3.45157	0.265254	-13.0123	1.04e-38	4e-37
LRRC37A11P	11.9345	1.4756	0.377437	3.90954	9.25e-05	0.000271289
LRRC37A17P	23.3648	-3.64623	1.45268	-2.51	0.0120731	0.0239783
LRRC37A3	51.7284	-1.79067	0.318609	-5.62027	1.91e-08	9.39e-08
LRRC38	6.89128	-2.50178	0.768416	-3.25576	0.00113088	0.00275227
[truncated: 1,826 more rows]
