# Supplementary material for: ARID1A-BAF coordinates ZIC2 genomic occupancy for epithelial-to-mesenchymal transition in cranial neural crest specification
Source: Am J Hum Genet. 2024 Sep 2;111(10):2232–52. doi: 10.1016/j.ajhg.2024.07.022 (PMC11480806; doi:10.1016/j.ajhg.2024.07.022)
Supplement: Table S6. Differentially expressed genes in CSS lines relative to CTRL lines in D10 CNCCs [file mmc7.xlsx]

## Sheet: DEGs_ARID1A_D10_CNCC
Table S6 - Differentially expressed genes in CSS lines relative to CTRL lines in D10 CNCCs.
Gene_Name	baseMean	log2FoldChange	lfcSE	stat	pvalue	padj
A2M	56.2842	-3.45635	1.04852	-3.2964	0.000979317	0.033822
AC004556.1	178.152	-8.59709	2.57118	-3.34363	0.000826898	0.030399
AC009299.1	14.245	-3.59755	0.612863	-5.87007	4.36e-09	1.79e-06
AC009487.2	2.91219	3.86921	1.19809	3.22947	0.0012402	0.0392409
AC010615.4	9.48457	4.31742	1.13586	3.80102	0.000144103	0.00969456
AC010620.1	4.24607	-5.60806	1.03974	-5.39373	6.9e-08	2.19e-05
AC013394.1	675.243	-0.461954	0.134614	-3.4317	0.000599805	0.0248423
AC087632.1	568.332	-0.437592	0.128682	-3.40057	0.000672458	0.0265716
AC097493.4	23.9674	-1.6343	0.517107	-3.16048	0.0015751	0.0461987
AC099489.1	155.161	2.53879	0.324519	7.82324	5.15e-15	8.47e-12
AC104758.3	35.2459	1.14386	0.354619	3.22561	0.00125703	0.0394255
AC107956.1	10.9266	2.16651	0.520045	4.16601	3.1e-05	0.00331938
AC112128.1	46.2933	-1.18931	0.378457	-3.14253	0.00167493	0.0481895
AC139491.7	7.20061	6.22402	0.917398	6.78442	1.17e-11	1.05e-08
AC245060.4	378.572	-0.586252	0.0956016	-6.13224	8.67e-10	5.06e-07
ACAP3	654.416	-0.312834	0.0810554	-3.8595	0.000113618	0.00819185
ACE	154.927	0.773715	0.221627	3.49106	0.000481101	0.0214445
ACSS1	100.421	0.925104	0.263484	3.51104	0.000446357	0.0204499
ACY1	1291.65	0.419491	0.115583	3.62935	0.000284135	0.0153035
ADAMTS9	153.046	-2.70224	0.785982	-3.43804	0.000585934	0.0245234
ADGRB1	421.461	-0.593278	0.183807	-3.22772	0.00124782	0.0392728
AF186192.2	26.8853	2.05079	0.551396	3.71926	0.000199803	0.0121337
AFG3L2	3998.8	0.281069	0.0667374	4.21157	2.54e-05	0.00289514
AGAP7P	61.9341	-2.95193	0.816553	-3.61511	0.000300218	0.015748
AIFM1	2105.93	0.162093	0.0489774	3.30955	0.000934457	0.0328675
AJAP1	114.306	-3.34599	0.599422	-5.58202	2.38e-08	8.6e-06
AKR1B15	114.521	-0.754149	0.208702	-3.61351	0.000302075	0.0157864
AL109918.1	566.49	-0.557879	0.144636	-3.85711	0.000114733	0.00823941
AL353795.1	2.82183	4.87621	1.26193	3.86408	0.00011151	0.00807275
AL390879.1	234.501	-0.474968	0.14044	-3.38199	0.000719621	0.0277085
ALG13	2076.23	0.729305	0.190986	3.81864	0.000134189	0.00919855
ALKBH2	553.754	0.697153	0.119986	5.8103	6.24e-09	2.51e-06
ANAPC15	1309.21	-0.292669	0.0837348	-3.49518	0.000473734	0.0212408
ANKRD13B	1114.43	0.434869	0.130515	3.33195	0.000862388	0.0313386
ANKRD19P	32.3075	1.17325	0.34178	3.43277	0.000597459	0.0248423
ANKRD24	844.15	0.506155	0.152319	3.32298	0.000890605	0.0319154
ANKRD7	12.1412	3.57728	0.919237	3.89158	9.96e-05	0.00744782
ANO4	113.124	-1.77698	0.411002	-4.32353	1.54e-05	0.00199917
ANOS2P	177.506	-3.84428	0.810976	-4.74031	2.13e-06	0.000424362
ANTXR2	411.228	-1.46309	0.379677	-3.8535	0.00011644	0.0083289
AP2M1	15292	-0.185113	0.0523706	-3.53467	0.000408281	0.0193421
AP3B2	473.528	0.51013	0.14463	3.52713	0.000420092	0.0197465
APLNR	33.6601	-2.2191	0.483607	-4.58864	4.46e-06	0.000791031
ARAP2	77.4117	-0.795195	0.191656	-4.14906	3.34e-05	0.00347213
ARC	1055.45	-0.703769	0.155569	-4.52384	6.07e-06	0.000972568
ARG2	1901.12	0.28299	0.0819554	3.45297	0.000554448	0.023609
ARID1A	4391.17	-0.918887	0.201004	-4.57149	4.84e-06	0.00083466
ARMC9	849.232	-0.291312	0.0844318	-3.45026	0.000560041	0.0237355
ARPIN-AP3S2	990.573	0.280504	0.083932	3.34204	0.000831658	0.0304051
ARSD	253.972	1.25116	0.113104	11.0621	1.92e-28	7.86e-25
ASAH2B	371.767	-0.460629	0.146777	-3.13829	0.00169937	0.0483707
ASNSP1	38.9766	3.35385	0.503052	6.66701	2.61e-11	2.15e-08
ATP4A	34.1453	1.20287	0.31126	3.8645	0.000111318	0.00807275
ATP6V1D	1543.99	-0.465891	0.142016	-3.28056	0.00103601	0.0350444
AZI2	1204.68	-0.258817	0.069822	-3.70682	0.00020988	0.0124124
AZIN2	59.0952	-0.852718	0.193128	-4.4153	1.01e-05	0.00140418
B3GALNT1	239.828	-0.659119	0.183702	-3.58799	0.00033324	0.0167054
B3GLCT	293.477	-0.67795	0.182655	-3.71165	0.000205916	0.0122581
B3GNT5	369.136	-0.584061	0.164203	-3.55693	0.000375208	0.0182041
BACE1	457.201	-0.725273	0.196966	-3.68222	0.000231212	0.013158
BCAN	174.309	1.00784	0.316221	3.18713	0.00143691	0.0434165
BCL2L10	23.9301	1.14817	0.343419	3.34334	0.00082776	0.030399
BCORP1	26.6058	-3.63063	0.879898	-4.1262	3.69e-05	0.00372869
BGN	590.608	-2.41059	0.674992	-3.57129	0.000355234	0.0175646
BHLHE41	87.6175	1.65278	0.224576	7.35954	1.85e-13	2.23e-10
BLCAP	1422.96	-0.414109	0.101792	-4.06817	4.74e-05	0.00442015
BMP2	125.085	-1.17898	0.339387	-3.47383	0.00051308	0.022374
BMP8A	42.4907	1.01087	0.278887	3.62465	0.000289357	0.0154014
BMS1P10	70.2855	-2.01023	0.405875	-4.95282	7.31e-07	0.000161433
BTG3	1022.13	-0.344882	0.0759985	-4.53801	5.68e-06	0.000934249
BTK	15.8616	-2.68812	0.537803	-4.99835	5.78e-07	0.000136703
BX284632.1	15.5137	-1.58718	0.467087	-3.39804	0.000678707	0.0266433
C12orf56	88.5998	0.76568	0.19224	3.98294	6.81e-05	0.00572937
C13orf42	681.732	-0.542439	0.163941	-3.30874	0.000937152	0.0328675
C17orf58	943.155	0.326147	0.0959438	3.39935	0.000675457	0.0265734
C19orf24	802.219	0.313898	0.0913114	3.43766	0.000586763	0.0245234
C1QL2	18.5251	-1.70526	0.407616	-4.18351	2.87e-05	0.00319506
C3	407.723	1.40341	0.439199	3.19538	0.00139648	0.0426175
CA3	82.0802	-0.618948	0.175741	-3.52193	0.000428416	0.0200337
CABP1	176.41	0.610734	0.189203	3.22794	0.00124686	0.0392728
CACNA2D4	8.24346	-1.61034	0.462023	-3.4854	0.000491396	0.0216963
CALM3	13439.7	-0.249036	0.0709055	-3.51223	0.00044437	0.0204106
CAPN2	3327.24	-1.18922	0.28805	-4.12851	3.65e-05	0.00371212
CAPRIN2	3699.27	-0.763658	0.242262	-3.1522	0.00162043	0.0470704
CBLN3	28.0822	0.813051	0.231144	3.51751	0.000435623	0.0201721
CCDC110	122.901	0.749611	0.238809	3.13896	0.00169548	0.0483707
CCDC172	134.947	1.19911	0.216306	5.54358	2.96e-08	1.03e-05
CCDC50	1634.97	-0.572594	0.151364	-3.78289	0.000155016	0.0101642
CCL2	71.6225	-0.913844	0.218916	-4.17441	2.99e-05	0.00327311
CD19	32.4382	2.15226	0.542192	3.96955	7.2e-05	0.00594467
CDC42EP4	939.986	-0.51337	0.149279	-3.439	0.000583859	0.0245234
CDH10	35.8698	-2.49179	0.717193	-3.47437	0.000512062	0.022374
CDH2	3809.62	-1.0141	0.247119	-4.10367	4.07e-05	0.00398279
CDH5	98.3338	-4.1661	1.02884	-4.04931	5.14e-05	0.00471883
CEL	107.244	-0.640033	0.135896	-4.70971	2.48e-06	0.000482725
CELF2	1758.32	-0.528578	0.0926995	-5.70206	1.18e-08	4.56e-06
CENPBD1P1	1195.04	-0.450867	0.0946808	-4.76196	1.92e-06	0.000394263
CENPU	3853.96	-0.57832	0.180787	-3.1989	0.00137952	0.0421708
CEP89	924.537	-0.320021	0.071053	-4.50398	6.67e-06	0.00105134
CGAS	145.441	0.947613	0.216102	4.38503	1.16e-05	0.00158996
CGB2	31.4865	1.63571	0.392592	4.16643	3.09e-05	0.00331938
CGNL1	3938.25	0.663967	0.155704	4.26427	2.01e-05	0.0024196
CHCHD2	979.6	-9.74271	0.950638	-10.2486	1.2e-24	3.1e-21
CHODL	89.4397	-2.48654	0.457581	-5.4341	5.51e-08	1.81e-05
CHP2	280.486	1.49131	0.388086	3.84273	0.000121671	0.00853444
CHST15	517.415	-0.717102	0.192492	-3.72537	0.000195032	0.0120461
CHST4	625.332	0.768702	0.127264	6.04022	1.54e-09	8.44e-07
CIDECP1	132.878	-0.651131	0.169514	-3.84117	0.000122447	0.00855571
CILP2	643.419	0.985852	0.157505	6.25917	3.87e-10	2.33e-07
CLDN3	819.958	0.683012	0.208894	3.26966	0.00107678	0.0360193
CLN8	3807.07	1.47198	0.404585	3.63825	0.000274492	0.0149213
CNKSR1	407.59	0.35432	0.106707	3.32048	0.000898638	0.0320762
CNN3	10609	-0.218514	0.0653477	-3.34387	0.000826189	0.030399
CNTN1	576.698	1.40559	0.294112	4.77908	1.76e-06	0.000366302
CNTNAP2	1106.41	-1.2698	0.285187	-4.45251	8.49e-06	0.00124207
COL17A1	175.49	-2.28691	0.543093	-4.21089	2.54e-05	0.00289514
COL18A1	15549.5	-0.787113	0.243237	-3.236	0.00121218	0.0389643
COL21A1	158.866	0.865564	0.236589	3.65852	0.000253679	0.0140884
COL5A1	1204.62	-1.53435	0.417292	-3.67693	0.000236054	0.0133496
COL5A2	1306.44	-1.29795	0.381655	-3.40085	0.00067177	0.0265716
COL8A1	431.947	-2.73509	0.68992	-3.96435	7.36e-05	0.00602652
COLCA2	55.4348	0.887909	0.260809	3.40444	0.000662997	0.0264279
COMMD7	1406.69	0.292119	0.0874762	3.33941	0.000839564	0.0305706
CORO2B	358.524	-1.28553	0.301669	-4.26139	2.03e-05	0.00243481
COX10	816.687	0.234928	0.0730272	3.217	0.00129541	0.0405023
CPE	799.449	-1.05383	0.262021	-4.02192	5.77e-05	0.0051974
CPEB1	230.489	0.622647	0.198475	3.13715	0.00170599	0.0483707
CPNE8	279.103	-0.62003	0.191726	-3.23393	0.00122099	0.0391777
CPT1C	1292.87	0.623543	0.189226	3.29524	0.000983385	0.0338884
CPXM1	1439.01	-1.25703	0.151226	-8.31225	9.39e-17	1.89e-13
CRABP1	4219.15	-0.665783	0.15438	-4.31262	1.61e-05	0.00208547
CREM	688.703	-0.504843	0.15288	-3.30221	0.000959248	0.0333196
CRIP2	221.23	-1.49912	0.334346	-4.48373	7.34e-06	0.00111548
CRIP3	452.872	0.663405	0.178949	3.70723	0.00020954	0.0124124
CSAG3	13.4505	-4.77249	1.19336	-3.99922	6.36e-05	0.00553025
CSF1	192.96	-0.613955	0.189469	-3.24039	0.00119364	0.0386429
CTDSPL	1771.92	-0.441319	0.119749	-3.68536	0.000228379	0.0131022
CTNNB1	18697.4	-0.490543	0.139762	-3.50985	0.000448356	0.0204897
CTSF	670.489	4.5854	1.07122	4.28053	1.86e-05	0.00234321
CX3CL1	185.966	-0.737325	0.215345	-3.42392	0.000617239	0.0251692
CXXC4	184.524	-1.06809	0.156076	-6.8434	7.73e-12	7.37e-09
CYP2S1	10014.5	0.485074	0.108506	4.47048	7.8e-06	0.00117164
CYP4F22	217.112	1.92023	0.372339	5.15722	2.51e-07	6.57e-05
CYTH2	2269.57	-0.410881	0.117889	-3.48532	0.000491545	0.0216963
DCTN3	499.725	-0.493878	0.114002	-4.33221	1.48e-05	0.00193589
DDIT4L	217.263	-0.511224	0.149635	-3.41648	0.000634367	0.0257402
DDX25	701.371	0.880454	0.237064	3.714	0.000204009	0.0122581
DDX3Y	1431.04	-11.8144	1.9846	-5.95301	2.63e-09	1.25e-06
DEGS2	13.0441	2.00324	0.525778	3.81004	0.000138943	0.0094528
DENND2A	790.427	-1.1857	0.309814	-3.82712	0.000129652	0.00895537
DGKI	89.8777	-1.16889	0.360016	-3.24676	0.00116728	0.0381304
DHDH	67.1863	0.961792	0.29143	3.30025	0.000966003	0.0334899
DHX32	836.697	-0.380181	0.114897	-3.30889	0.000936655	0.0328675
DHX58	82.1141	0.744225	0.20514	3.62788	0.000285758	0.0153159
DIAPH2	3683.29	0.953281	0.234498	4.06519	4.8e-05	0.00445394
DNAH9	27.6722	-1.69933	0.415785	-4.08705	4.37e-05	0.00422801
DNAJC18	760.637	-0.288391	0.0917862	-3.14198	0.00167809	0.0482038
DNMT3B	41001.3	0.433831	0.118585	3.65841	0.000253788	0.0140884
DOC2GP	57.2715	-1.17957	0.285	-4.13883	3.49e-05	0.00358934
DOCK10	93.0258	-1.17842	0.369498	-3.18925	0.0014264	0.0432611
DPPA2	258.015	1.56391	0.383141	4.0818	4.47e-05	0.00425167
DPPA5	15.1383	2.36465	0.695184	3.40147	0.000670234	0.0265716
DPYSL4	934.05	-0.715968	0.219206	-3.26619	0.00109005	0.0362621
DRD3	8.18988	1.69009	0.51146	3.30444	0.000951679	0.0331203
DSCAM	18.3743	-1.7324	0.517493	-3.34767	0.000814936	0.0302679
DUSP27	16.7202	-1.76068	0.543061	-3.24215	0.00118631	0.038536
ECM1	120.954	-2.05466	0.625826	-3.28312	0.00102664	0.0347924
ECSCR	101.054	-1.2506	0.240104	-5.20856	1.9e-07	5.22e-05
EEF1AKMT4	357.138	0.44389	0.118322	3.75155	0.000175743	0.0111942
EEFSEC	58.7128	3.10235	0.69091	4.49024	7.11e-06	0.0011004
EFCAB1	33.9851	-1.38219	0.275431	-5.01828	5.21e-07	0.000125801
EFCAB13	88.9266	1.08409	0.338102	3.2064	0.00134409	0.0412972
EFNA2	382.39	-0.478947	0.144309	-3.31889	0.000903747	0.0321951
EFNB1	839.571	-1.77404	0.522925	-3.39253	0.000692513	0.0270095
EIF1AY	294.781	-7.54858	1.28227	-5.88687	3.94e-09	1.66e-06
EIF2AK4	8233.96	0.671563	0.189303	3.54756	0.000388824	0.0186646
EIF2S3B	46.1165	1.86766	0.571615	3.26733	0.00108567	0.036183
ELK3	780.798	-0.97781	0.279875	-3.49373	0.000476316	0.0212837
ELP3	1408.76	0.192295	0.0577529	3.32962	0.000869646	0.0314131
EMX1	121.228	-1.85139	0.43193	-4.28632	1.82e-05	0.00229891
ENC1	1816.31	-1.28357	0.337185	-3.80673	0.000140816	0.00950873
ENPP2	300.257	-0.84349	0.235291	-3.58488	0.000337236	0.016859
EPHA10	65.6021	1.14245	0.278415	4.10339	4.07e-05	0.00398279
EPHA4	443.532	-1.0746	0.341835	-3.14363	0.00166867	0.0481625
EPHX3	762.747	0.3928	0.119265	3.2935	0.000989484	0.0339785
EPN3	98.2761	0.842003	0.240649	3.49889	0.000467208	0.0210849
ERAS	8.23985	3.04772	0.83376	3.65539	0.000256792	0.0141251
ESRP2	1537.64	0.449699	0.141553	3.17691	0.00148854	0.044421
ETV3L	34.124	-2.19829	0.700805	-3.13681	0.00170796	0.0483707
F2RL2	30.3867	-2.7078	0.837688	-3.23247	0.00122727	0.0392409
F8A3	191.78	5.53333	0.500718	11.0508	2.17e-28	7.86e-25
FAM189A1	47.5028	4.25572	1.19321	3.56663	0.000361604	0.0177343
FAM200B	692.329	-0.453173	0.125429	-3.61298	0.000302696	0.0157864
FAM20C	645.836	-0.760813	0.194193	-3.91783	8.94e-05	0.00685161
FAM229B	256.21	-0.315942	0.0922081	-3.4264	0.00061164	0.0251438
FAM43A	278.854	-1.48514	0.338877	-4.38253	1.17e-05	0.00159617
FAM86B3P	174.054	1.33481	0.337773	3.95181	7.76e-05	0.0062109
FBN1	708.688	-1.42604	0.384149	-3.71221	0.000205458	0.0122581
FBXO41	803.481	0.389763	0.112498	3.46461	0.000530996	0.022825
FBXO9	1104.48	-0.28596	0.0852009	-3.3563	0.000789915	0.0295353
FCER2	8.24245	2.7381	0.874923	3.12953	0.00175086	0.0489242
FCHO1	1027.54	0.452068	0.101545	4.45192	8.51e-06	0.00124207
FGF2	6983.36	0.540134	0.146321	3.69142	0.000223002	0.0129348
FGFBP3	2965.22	-0.877555	0.245978	-3.56762	0.000360239	0.0177153
FIGNL2	582.595	-0.965443	0.283174	-3.40936	0.000651156	0.0260999
FILIP1L	72.8083	-4.00169	1.19174	-3.35784	0.000785547	0.0294328
FKBP11	1021.33	0.34932	0.102917	3.3942	0.000688305	0.0269034
FLI1	82.3162	-2.88629	0.641594	-4.49863	6.84e-06	0.00106699
FLOT2	4816.94	-0.203161	0.0574248	-3.53786	0.000403387	0.0192615
FLRT2	388.686	-1.49111	0.440862	-3.38225	0.000718946	0.0277085
FLRT3	140.78	-1.43144	0.385075	-3.7173	0.000201362	0.0121502
FLT3LG	38.3528	0.960792	0.280621	3.4238	0.000617513	0.0251692
FMOD	14.1219	2.24343	0.685584	3.27229	0.00106681	0.0358849
FNBP1	1462.98	-0.493747	0.094421	-5.22921	1.7e-07	4.81e-05
FOLR1	57.8443	-1.30392	0.305466	-4.26863	1.97e-05	0.00238876
FOXB2	24.2499	-4.09653	1.23019	-3.33001	0.000868443	0.0314131
FOXC2	58.9831	-3.44766	1.09624	-3.14498	0.00166096	0.0480509
FOXN3	5257.98	0.305579	0.0940567	3.24888	0.00115861	0.0380534
FRMPD4	23.1343	2.00716	0.572031	3.50883	0.000450086	0.0205169
FUT8	1225.18	-0.565856	0.115326	-4.90656	9.27e-07	0.000197341
FUZ	925.239	0.390551	0.121688	3.20945	0.00132991	0.0410005
FXYD1	86.8303	0.790045	0.224612	3.51737	0.000435847	0.0201721
FXYD7	142.173	0.803936	0.175274	4.58674	4.5e-06	0.000791031
FZD2	1289.57	-1.72722	0.514744	-3.3555	0.000792209	0.02956
GABRG1	50.5982	2.0497	0.312026	6.56899	5.07e-11	3.67e-08
GART	7955.8	0.181117	0.0569209	3.1819	0.0014631	0.0439964
GASK1B	38.6934	-3.71481	0.94551	-3.92889	8.53e-05	0.00665672
GATD3A	446.163	-3.46633	0.748929	-4.62838	3.69e-06	0.00070205
GCK	147.311	1.08958	0.230807	4.72073	2.35e-06	0.000462262
GFAP	51.2642	0.902822	0.217532	4.15028	3.32e-05	0.00347213
GFRA1	439.562	-1.32924	0.349053	-3.80813	0.000140024	0.00949069
GHDC	322.892	0.676003	0.181857	3.71723	0.000201419	0.0121502
GLIPR1L2	11.9425	1.32374	0.422171	3.13556	0.00171526	0.0484697
GLIPR2	552.741	-0.584554	0.143499	-4.07359	4.63e-05	0.00436351
GNA15	36.8842	2.21613	0.374483	5.91784	3.26e-09	1.48e-06
GNB1	15205.6	-0.203707	0.0621193	-3.27929	0.00104069	0.035105
GNG2	745.2	-0.846123	0.257398	-3.28722	0.00101183	0.034367
GOLGA2P10	476.48	-0.577075	0.157692	-3.6595	0.000252704	0.0140884
GPC1	1915.46	-0.495611	0.12338	-4.01694	5.9e-05	0.00528215
GPC6	692.443	-0.83901	0.213042	-3.93823	8.21e-05	0.00651522
GPR108	865.297	0.44627	0.107323	4.15819	3.21e-05	0.00337512
GPR87	33.5004	-2.69591	0.829661	-3.24941	0.00115645	0.0380514
GREM1	73.5078	-2.49736	0.776962	-3.21426	0.00130779	0.0407351
GRIA3	76.5036	-0.565586	0.180549	-3.13258	0.00173275	0.0486918
GRID2IP	59.5821	0.819679	0.253698	3.23092	0.00123392	0.0392409
GRM1	84.8251	1.33877	0.421929	3.17298	0.0015088	0.0447867
GTF2H2	199.891	-2.06617	0.462263	-4.46968	7.83e-06	0.00117164
GUCY2D	13.6754	1.31371	0.386829	3.39609	0.000683562	0.0267758
GYG2	3099.31	0.815103	0.0968194	8.4188	3.8e-17	8.6e-14
HAS2	152.921	-1.29368	0.39033	-3.31433	0.00091863	0.032661
HDAC6	1245.85	-0.378507	0.110081	-3.43843	0.00058509	0.0245234
HERC2P2	2032.89	-0.735227	0.226689	-3.24334	0.00118139	0.0384524
HEY1	68.3485	-2.11969	0.643	-3.29656	0.00097875	0.033822
HEYL	156.068	0.989234	0.198938	4.97257	6.61e-07	0.000148238
HK1	12241.7	0.511801	0.160945	3.17997	0.00147291	0.0440582
HLA-B	29.2353	2.49149	0.708903	3.51457	0.000440466	0.0202827
HLA-F	9.95821	-4.60277	1.17065	-3.9318	8.43e-05	0.00661581
HOOK2	1322.28	0.395583	0.115575	3.42275	0.000619905	0.0252099
HPCAL4	145.596	1.44283	0.315982	4.56617	4.97e-06	0.000848017
HPGD	51.5791	-1.38557	0.411388	-3.36803	0.000757083	0.0286104
HPSE	189.154	0.657617	0.171583	3.83266	0.000126767	0.00878963
HRC	172.219	1.06198	0.335084	3.16928	0.00152816	0.045041
HS6ST2	928.173	-0.833207	0.223714	-3.72443	0.00019576	0.0120499
HSFX2	8.66396	-4.12568	0.795503	-5.18626	2.15e-07	5.73e-05
HSPA6	26.5858	3.93887	0.99737	3.94925	7.84e-05	0.00624986
HTR2C	101.81	1.18087	0.328861	3.59079	0.000329674	0.0166187
HVCN1	286.925	0.396245	0.116141	3.41177	0.00064542	0.0259559
IER5L	294.702	-1.44057	0.459535	-3.13484	0.00171949	0.0484697
IFI16	117.473	-1.48218	0.402228	-3.68491	0.000228783	0.0131022
IGDCC4	490.049	-1.1901	0.325449	-3.65679	0.000255391	0.0141251
IGFBP5	1169.73	-2.83556	0.89161	-3.18027	0.00147136	0.0440582
IL18	29.1898	1.17044	0.313618	3.73204	0.000189937	0.0118937
IL2RB	43.6208	-1.87783	0.510365	-3.67939	0.00023379	0.013263
INPP5J	325.041	0.928837	0.255452	3.63606	0.000276841	0.015
IP6K3	55.751	-1.20415	0.279889	-4.30225	1.69e-05	0.00217001
ITGB5	3982.02	-0.852478	0.229096	-3.72105	0.000198397	0.0120888
ITIH5	152.419	-1.25894	0.366859	-3.43167	0.000599884	0.0248423
ITPKB	410.8	-0.684614	0.184778	-3.70507	0.00021133	0.0124575
IVD	2679.88	0.178371	0.0482018	3.70051	0.000215171	0.0126018
IZUMO2	92.6863	3.76277	0.627722	5.99433	2.04e-09	1.06e-06
JADE1	9990.62	0.524841	0.124526	4.21469	2.5e-05	0.00288304
JAM2	350.745	0.643936	0.19479	3.30579	0.000947093	0.0331203
JAZF1	514.998	0.723824	0.20309	3.56407	0.000365155	0.0178119
KCNF1	100.775	-1.5619	0.479103	-3.26005	0.00111394	0.0367864
KCNG1	826.662	-0.630838	0.193257	-3.26424	0.00109758	0.0364457
KCNJ16	9.2097	-3.56543	1.0557	-3.37733	0.00073193	0.0280037
KCNK6	950.256	0.558429	0.164778	3.38897	0.000701556	0.0271921
KCTD1	675.541	-0.426734	0.123192	-3.46398	0.000532251	0.022825
KDM5D	438.041	-8.00737	1.60405	-4.99198	5.98e-07	0.000138657
KIAA1217	1481.44	-0.652447	0.100585	-6.48651	8.79e-11	5.68e-08
KIAA1324	67.8213	1.15762	0.221377	5.22917	1.7e-07	4.81e-05
KIF17	847.755	0.76485	0.155463	4.91981	8.66e-07	0.000186635
KIF5A	1310.13	0.526037	0.160425	3.27902	0.00104169	0.035105
KITLG	1099.63	-0.913041	0.226318	-4.03433	5.48e-05	0.00495489
KLHL15	954.279	0.372323	0.11527	3.23002	0.00123783	0.0392409
KLK10	225.324	1.07716	0.164153	6.56193	5.31e-11	3.7e-08
KLK4	37.639	0.978859	0.26303	3.72148	0.000198059	0.0120888
KLK7	25.2294	2.00065	0.339732	5.88891	3.89e-09	1.66e-06
KRBOX4	327.419	-0.298625	0.0938129	-3.1832	0.00145658	0.0439329
LAMA4	129.026	-2.18929	0.492612	-4.44425	8.82e-06	0.00127693
LAMB1	5599.47	-0.531828	0.16462	-3.23064	0.00123512	0.0392409
LARGE2	2893.5	0.390938	0.106044	3.68655	0.000227311	0.0131008
LBH	932.548	-0.493863	0.115125	-4.28981	1.79e-05	0.00227902
LDB2	1143.8	0.553964	0.156677	3.5357	0.000406693	0.0193174
LDHC	34.1565	1.63701	0.518301	3.15842	0.00158628	0.0464266
LDLRAD4	47.8461	-1.97592	0.54713	-3.61142	0.000304525	0.0158362
LHX4	101.947	1.9169	0.372898	5.14055	2.74e-07	6.99e-05
LINC02495	44.03	0.947703	0.229929	4.12172	3.76e-05	0.00375997
LIX1L	178.172	-1.34115	0.318208	-4.2147	2.5e-05	0.00288304
LMNB2	11651.6	-0.268631	0.0692496	-3.87917	0.000104814	0.00780583
LOXL1	460.117	-0.972983	0.243646	-3.99343	6.51e-05	0.00561218
LPAR1	97.7967	-0.857595	0.251882	-3.40474	0.000662263	0.0264279
LPAR6	68.6783	-1.72044	0.443942	-3.87536	0.000106468	0.00788409
LRIG3	575.99	-0.751344	0.2244	-3.34824	0.00081327	0.0302679
LRRC15	26.6738	-1.02216	0.314818	-3.24683	0.00116699	0.0381304
LRRC23	93.5832	0.726672	0.225003	3.22962	0.00123956	0.0392409
LRRC27	153.511	-0.718962	0.1987	-3.61832	0.000296519	0.015643
LRRC58	1342.59	0.421058	0.0729804	5.76947	7.95e-09	3.13e-06
LRRIQ3	57.5857	2.33843	0.311313	7.51152	5.84e-14	7.55e-11
MADCAM1	31.2521	1.50668	0.340019	4.43118	9.37e-06	0.00133954
MAF	289.88	-1.47098	0.336722	-4.36853	1.25e-05	0.00168934
MAGI2	597.756	0.927096	0.24728	3.74917	0.000177422	0.0112266
MAMLD1	39.9879	-2.35809	0.695258	-3.39167	0.000694683	0.0270359
MAP1LC3B2	39.1503	-2.11761	0.592452	-3.57432	0.000351143	0.01741
MAP7	3607.66	0.498398	0.126773	3.93141	8.44e-05	0.00661581
MAP7D1	2632.02	-0.548582	0.169403	-3.23833	0.0012023	0.0388536
MAP7D2	182.458	0.48942	0.151457	3.23141	0.00123179	0.0392409
MARCKS	8357.6	-0.41906	0.100493	-4.17004	3.05e-05	0.00330028
MATK	571.996	0.668636	0.157559	4.24373	2.2e-05	0.00260026
MCHR1	69.8186	-1.53012	0.357655	-4.27821	1.88e-05	0.00235136
MDFI	946.764	-0.842726	0.211433	-3.98579	6.73e-05	0.00571204
ME3	147.261	-1.4435	0.380167	-3.79701	0.000146453	0.00981616
MED14	8786.63	0.933885	0.210838	4.42941	9.45e-06	0.00133954
MEF2B	157.594	1.58842	0.482891	3.2894	0.00100401	0.0342821
MEIOB	138.661	1.63866	0.459733	3.56438	0.000364724	0.0178119
MEIS2	148.164	-3.6489	0.922902	-3.95373	7.69e-05	0.0062109
METTL27	188.079	2.09857	0.459862	4.56349	5.03e-06	0.000850914
METTL3	3756.15	0.264273	0.075148	3.5167	0.000436948	0.0201721
MFAP4	161.904	0.790772	0.17082	4.62926	3.67e-06	0.00070205
MGAT5B	580.741	-0.777482	0.15638	-4.97175	6.63e-07	0.000148238
MGST3	2095.62	-0.231053	0.057775	-3.99918	6.36e-05	0.00553025
MICB	104.797	-3.44306	0.864054	-3.98477	6.75e-05	0.00571204
MLH3	776.076	0.267752	0.0795154	3.3673	0.000759094	0.0286194
MMP2	2919.3	-1.82431	0.57766	-3.1581	0.001588	0.0464266
MN1	458.428	-1.59704	0.402039	-3.97234	7.12e-05	0.00590801
MNS1	298.149	1.00074	0.277265	3.60932	0.000307003	0.0158414
MRAS	438.491	-0.465677	0.140659	-3.31069	0.000930675	0.0328675
MROH3P	35.6312	1.69983	0.532261	3.19361	0.00140507	0.0428072
MSH3	1452.04	0.219381	0.0626286	3.50289	0.000460234	0.0208221
MTCO3P22	51.2822	8.08785	2.11858	3.81759	0.000134762	0.009203
MTND4P12	7.31552	5.24639	1.30793	4.0112	6.04e-05	0.00533287
MYB	346.994	0.933006	0.242753	3.84343	0.000121325	0.00853444
MYBPC2	224.078	0.90886	0.202628	4.48536	7.28e-06	0.00111548
MYC	3434.47	0.991285	0.27588	3.59317	0.000326681	0.0166022
MYO10	9375.86	0.30495	0.093293	3.26874	0.00108027	0.0360695
MYRF	413.41	-0.490479	0.13428	-3.65264	0.000259554	0.0142338
NAALADL1	127.419	1.06293	0.325915	3.26136	0.00110878	0.0367502
NACAD	294.181	0.905582	0.217716	4.15947	3.19e-05	0.00337512
NANOGP2	2.87524	-4.00364	1.22401	-3.27093	0.00107195	0.035925
NAT8L	507.973	0.466176	0.148238	3.14477	0.00166215	0.0480509
NBEAL2	2022.08	0.352313	0.109536	3.2164	0.00129808	0.0405023
NBPF1	879.248	-0.53973	0.140649	-3.83741	0.000124337	0.00865434
NDUFAF8	864.539	-0.427561	0.115659	-3.69675	0.000218381	0.0127485
NETO2	803.933	-1.16257	0.34473	-3.37242	0.00074512	0.0283883
NGRN	5786.81	-0.492549	0.144248	-3.41461	0.000638732	0.0258594
NHS	996.531	0.857618	0.112627	7.61468	2.64e-14	3.68e-11
NIT2	731.389	0.638039	0.161135	3.95967	7.51e-05	0.00611827
NKAIN4	170.094	-1.01174	0.247924	-4.08084	4.49e-05	0.00425167
NKPD1	17.3635	1.26508	0.326577	3.87375	0.000107172	0.00788409
NLGN4X	8185.36	0.726852	0.159611	4.55389	5.27e-06	0.000882426
NLN	8554.79	0.188594	0.0597485	3.15646	0.00159698	0.0465386
NME6	427.805	-0.563867	0.125203	-4.50361	6.68e-06	0.00105134
NPAS3	29.8182	-2.02525	0.534168	-3.79141	0.000149796	0.00996639
NPIPA3	8.11208	-6.5406	1.61907	-4.03972	5.35e-05	0.00487144
NPIPP1	627.66	0.633893	0.190816	3.32202	0.000893693	0.0319628
NR2F2	138.335	-4.47929	1.18235	-3.78847	0.00015158	0.00997506
NR3C1	520.368	-1.28522	0.277966	-4.62366	3.77e-06	0.000710741
NRGN	36.1118	-1.84365	0.491038	-3.7546	0.000173617	0.0111195
NT5E	195.696	-2.68511	0.740343	-3.62685	0.000286903	0.0153159
NUDT8	95.8305	1.44081	0.277847	5.18563	2.15e-07	5.73e-05
NUTM1	44.1601	0.936324	0.278123	3.36658	0.000761073	0.0286344
NUTM2G	7.89202	-2.88545	0.705395	-4.09054	4.3e-05	0.00418736
ODC1	16112.3	-0.620551	0.148353	-4.18293	2.88e-05	0.00319506
ODF3L2	7.81932	1.89509	0.527397	3.59329	0.000326534	0.0166022
OGDHL	667.088	0.722316	0.172748	4.18132	2.9e-05	0.0031981
OLIG3	62.4449	2.3122	0.640514	3.60992	0.000306293	0.0158414
OR52N2	3.51754	3.64174	1.07898	3.37516	0.000737732	0.0281661
PABPC1P4	12.7309	3.74007	0.713262	5.24361	1.57e-07	4.75e-05
PAG1	60.8081	-1.82983	0.534159	-3.42563	0.000613378	0.0251438
PAH	86.1404	1.20416	0.344288	3.49753	0.00046959	0.0211397
PANX1	1151.13	-0.482041	0.141753	-3.40056	0.000672476	0.0265716
PARVG	46.4039	-0.888364	0.265722	-3.3432	0.000828168	0.030399
PCDHA1	40.5601	1.91535	0.559177	3.4253	0.000614112	0.0251438
PCDHA12	387.816	-0.612389	0.193086	-3.17159	0.00151606	0.0448304
PCDHA3	81.9967	2.1183	0.495867	4.2719	1.94e-05	0.00238598
PCDHB14	78.1087	-1.94785	0.585309	-3.3279	0.000875025	0.0314818
PCDHB18P	14.7887	2.28151	0.709992	3.21344	0.00131156	0.0407824
PCDHGA10	359.116	-1.69726	0.257225	-6.59833	4.16e-11	3.27e-08
PCDHGA11	191.154	1.92572	0.274146	7.02444	2.15e-12	2.16e-09
PCDHGB6	236.434	-1.56851	0.379561	-4.13244	3.59e-05	0.00366991
PCDHGB7	355.851	-0.866726	0.273172	-3.17282	0.00150964	0.0447867
PCDHGC3	425.96	-1.29556	0.344638	-3.75918	0.000170468	0.0110448
PCDHGC4	71.7872	-2.47736	0.560724	-4.41815	9.95e-06	0.00139655
PCDHGC5	11.074	-1.98749	0.551393	-3.6045	0.000312758	0.0159887
PDE10A	192.585	-1.14601	0.346154	-3.3107	0.000930619	0.0328675
PDGFC	197.423	-1.35175	0.356404	-3.79275	0.000148991	0.00994938
PEAR1	86.5378	-2.15434	0.595341	-3.61867	0.000296121	0.015643
PGD	13314.1	-0.165969	0.0519949	-3.19203	0.00141275	0.042969
PHC2	920.962	-1.55894	0.405604	-3.84349	0.000121297	0.00853444
PHF14	3013.73	0.20714	0.0552259	3.75077	0.000176291	0.0111942
PHLDA2	172.828	-1.57668	0.446908	-3.52796	0.000418768	0.0197465
PHLPP1	3174.09	0.42784	0.135224	3.16393	0.00155655	0.0457287
PHPT1	2048.95	-0.40524	0.112824	-3.59178	0.00032843	0.0166022
PHYH	1292.42	0.649369	0.154309	4.20823	2.57e-05	0.00291107
PIK3R4	2215.49	0.252888	0.078106	3.23776	0.00120474	0.0388615
PIM2	4766.66	0.64118	0.170327	3.76441	0.000166942	0.0109067
PINLYP	153.424	0.562569	0.178205	3.15686	0.00159476	0.0465386
PIR	830.767	1.22247	0.185556	6.58813	4.45e-11	3.36e-08
PITPNM3	265.004	-0.664507	0.176586	-3.76309	0.000167829	0.0109252
PIWIL2	157.669	4.70986	1.02117	4.6122	3.98e-06	0.000743329
PKD1P6	796.71	0.921795	0.293287	3.14297	0.0016724	0.0481895
PKNOX2	140.682	-1.43682	0.366086	-3.92481	8.68e-05	0.00674156
PLBD1	416.044	0.472374	0.128682	3.67087	0.000241724	0.0136277
PLCXD1	4043.47	0.543797	0.155986	3.48618	0.000489965	0.0216963
PLP1	2102.58	1.12844	0.24546	4.59727	4.28e-06	0.000774665
PLVAP	54.8139	-4.87711	1.07754	-4.52613	6.01e-06	0.000970656
PM20D1	5.00424	2.60732	0.81757	3.18911	0.00142714	0.0432611
POLM	498.052	0.395002	0.0984162	4.01358	5.98e-05	0.0053245
PON1	9.28575	3.43814	1.03278	3.32902	0.000871525	0.0314183
POU3F4	33.5996	2.42696	0.411095	5.90365	3.56e-09	1.57e-06
PPFIA3	837.76	0.517595	0.152732	3.38891	0.000701702	0.0271921
PPIAP46	253.756	1.15437	0.226358	5.09976	3.4e-07	8.43e-05
PPM1N	342.306	0.586107	0.163339	3.58829	0.00033285	0.0167054
PPP1R3B	1158.39	0.474101	0.123935	3.82542	0.000130552	0.00898324
PRDM1	119.213	-1.82994	0.470058	-3.893	9.9e-05	0.00744782
PRICKLE2	536.102	-0.533314	0.134116	-3.97652	6.99e-05	0.00585898
PRKACA	1582.66	-0.293335	0.0700113	-4.18982	2.79e-05	0.00313798
PRKCG	364.292	0.812918	0.187619	4.33281	1.47e-05	0.00193589
PRKX	3709.51	0.92586	0.118238	7.8305	4.86e-15	8.47e-12
PRKY	197.747	-6.0017	1.08015	-5.55637	2.75e-08	9.77e-06
PRMT2	1459.09	-0.397455	0.102121	-3.89198	9.94e-05	0.00744782
PRSS23	1183.87	-2.01423	0.607883	-3.31351	0.000921324	0.0326926
PRTG	1921.89	-2.32671	0.743957	-3.12748	0.00176314	0.0490886
PTCHD4	61.1312	-1.22674	0.298345	-4.11181	3.93e-05	0.00390344
PTN	1707.92	-0.936358	0.292702	-3.19902	0.00137897	0.0421708
PTPRB	66.1916	-2.35381	0.586587	-4.01273	6e-05	0.0053245
PTX3	161.361	-1.18424	0.37602	-3.14941	0.001636	0.0474466
PUDP	1329.3	0.795412	0.172783	4.60354	4.15e-06	0.000759304
PURA	205.759	-0.618739	0.171484	-3.60815	0.000308384	0.0158546
PWP2	381.353	-5.44233	1.04448	-5.21058	1.88e-07	5.22e-05
PXMP2	306.329	-0.521846	0.147927	-3.52773	0.00041914	0.0197465
RAB11B	2427.88	-0.243872	0.0759523	-3.21086	0.0013234	0.0409394
RAB39B	460.765	0.352231	0.0983233	3.58237	0.000340489	0.0169747
RABGAP1L	4211.74	0.353531	0.112996	3.1287	0.00175584	0.0489606
RABL3	722.831	-0.404454	0.0981072	-4.12257	3.75e-05	0.00375997
RADX	187.226	0.456859	0.145534	3.13919	0.00169417	0.0483707
RALB	942.741	-0.525352	0.134541	-3.90477	9.43e-05	0.00720182
RAP2B	2069.4	-0.403543	0.122765	-3.28712	0.00101219	0.034367
RASA4CP	45.9517	0.720174	0.215161	3.34714	0.000816497	0.0302679
RASAL1	242.256	0.656578	0.207481	3.16452	0.00155337	0.0457095
RASSF9	10.0375	-2.20978	0.567195	-3.89598	9.78e-05	0.00743683
RBM24	72.7437	-1.42437	0.375887	-3.78935	0.000151043	0.00997506
RBM46	13.0217	1.68465	0.483149	3.48681	0.000488817	0.0216963
RBM4B	556.547	-0.405885	0.112988	-3.59228	0.000327799	0.0166022
RCAN1	405.026	-0.84107	0.259095	-3.24618	0.00116966	0.0381393
REEP6	500.403	0.516347	0.152834	3.37847	0.000728903	0.027947
REPS2	310.875	0.948126	0.171321	5.5342	3.13e-08	1.07e-05
RGL1	237.906	-1.01876	0.302392	-3.369	0.000754427	0.0286104
RGN	63.0362	1.44334	0.3277	4.40444	1.06e-05	0.00146513
RGPD2	110.898	-3.31724	0.946531	-3.50463	0.000457236	0.0207383
RGS20	51.5191	-2.30575	0.599527	-3.84595	0.000120088	0.00852248
RHCG	20.1671	1.25288	0.335987	3.72894	0.000192284	0.0119992
RHOU	231.894	-0.721226	0.212151	-3.39958	0.000674889	0.0265734
RHPN1	559.832	-0.283234	0.0904702	-3.13069	0.00174395	0.0489242
RNF152	162.372	-1.55759	0.425245	-3.6628	0.000249473	0.0140208
ROBO2	259.147	0.48489	0.120037	4.03949	5.36e-05	0.00487144
RPL13P12	646.754	-7.40494	1.24191	-5.96256	2.48e-09	1.25e-06
RPL9	6888.61	1.99976	0.576301	3.46999	0.000520477	0.0224789
RPS4Y1	2251.72	-11.3298	1.59895	-7.0858	1.38e-12	1.47e-09
RRAS2	6552.19	0.219006	0.0665687	3.28992	0.00100216	0.0342821
RTL5	242.611	-1.5609	0.39783	-3.92353	8.73e-05	0.0067485
SALL1	4689.07	-0.428601	0.131457	-3.2604	0.00111256	0.0367864
SALL2	18433.9	0.479214	0.143861	3.33109	0.000865063	0.0313728
SCAMP5	2551.1	0.417497	0.128966	3.23726	0.00120684	0.0388615
SDC2	3477.29	-0.543045	0.149262	-3.63819	0.000274564	0.0149213
SDSL	145.991	-1.29963	0.201421	-6.45232	1.1e-10	6.87e-08
SERPINB7	7.28278	-3.40731	0.957258	-3.55944	0.000371642	0.0180796
SESTD1	1158.69	-0.451476	0.141657	-3.1871	0.00143706	0.0434165
SETBP1	343.515	-0.576539	0.152149	-3.78931	0.000151065	0.00997506
SHISA7	43.2032	1.01102	0.262567	3.85052	0.000117869	0.00839793
SKIV2L	307.025	3.99322	0.971982	4.10832	3.99e-05	0.0039412
SLC15A4	305.099	-4.24554	1.16866	-3.63283	0.000280329	0.0151436
SLC18A2	448.103	0.619015	0.195136	3.17222	0.00151279	0.0448069
SLC22A31	236.627	-0.431807	0.105799	-4.08139	4.48e-05	0.00425167
SLC2A5	47.2861	-2.93298	0.640206	-4.58131	4.62e-06	0.000804032
SLC35D1	269.511	-0.545005	0.161674	-3.37101	0.00074892	0.0284731
SLC35F3	99.4436	-0.678641	0.172431	-3.93572	8.29e-05	0.006555
SLC39A4	36.7703	1.33225	0.364411	3.6559	0.000256284	0.0141251
SLC44A4	9.68609	2.99346	0.851065	3.51731	0.000435949	0.0201721
SLC5A5	138.195	0.793382	0.234225	3.38727	0.000705924	0.0272972
SLC7A3	11172	0.736592	0.160408	4.592	4.39e-06	0.000786644
SLFN11	17.4322	-1.13202	0.342495	-3.30523	0.00094899	0.0331203
SLITRK2	16.8238	3.45871	0.809519	4.27255	1.93e-05	0.00238598
SLITRK4	80.4473	4.18626	0.703878	5.94742	2.72e-09	1.26e-06
SMAD3	917.092	-0.683272	0.157109	-4.34905	1.37e-05	0.00183288
SMAD7	283.693	-0.770482	0.19414	-3.96869	7.23e-05	0.00594467
SMAGP	256.119	-0.61649	0.172704	-3.56962	0.000357493	0.0176282
SMIM41	6.29905	3.17437	0.821481	3.8642	0.000111453	0.00807275
SMYD2	295.401	-1.63734	0.327651	-4.99721	5.82e-07	0.000136703
SNAI2	67.5872	-1.86732	0.47611	-3.92203	8.78e-05	0.00676178
SNAP23	2217.33	-0.198252	0.0617676	-3.20965	0.00132896	0.0410005
SNRNP25	1425.28	-0.323317	0.0983191	-3.28845	0.0010074	0.0343333
SNX1	2067.99	-0.277495	0.0885436	-3.13399	0.00172445	0.0485341
SNX21	438.709	0.32625	0.103978	3.13768	0.00170292	0.0483707
SNX31	15.113	1.36741	0.381914	3.58041	0.000343054	0.0170556
SOAT1	254.003	-1.25847	0.362633	-3.47037	0.000519744	0.0224789
SORBS1	2267.53	0.47195	0.12892	3.66079	0.000251435	0.0140874
SP140	25.1162	-1.83588	0.579203	-3.16967	0.00152612	0.045041
SPATA20	867.928	0.345921	0.0763687	4.52961	5.91e-06	0.000963423
SPRY2	1781.74	-0.604236	0.180548	-3.34667	0.000817871	0.0302679
STAC2	205.354	0.765045	0.217107	3.52382	0.000425369	0.0199428
STAG3	309.739	0.957651	0.201814	4.74521	2.08e-06	0.000418832
STAP2	193.309	-0.579373	0.185113	-3.12983	0.00174907	0.0489242
STC1	4271.11	1.0915	0.183334	5.95362	2.62e-09	1.25e-06
STK32B	241.065	-0.995369	0.209177	-4.75849	1.95e-06	0.000396595
STX1B	347.17	0.671634	0.199684	3.36348	0.000769675	0.0288979
SUMO3	3931.64	-0.243065	0.0721698	-3.36796	0.000757273	0.0286104
SUSD6	353.408	-0.494445	0.118478	-4.17329	3e-05	0.00327311
SVEP1	208.214	-2.19291	0.662705	-3.30902	0.000936225	0.0328675
SYNGR3	773.999	0.483719	0.144711	3.34265	0.000829812	0.030399
SYNM	265.616	-0.842346	0.245732	-3.4279	0.00060827	0.0251321
SYP	391.136	0.630231	0.168671	3.73645	0.000186634	0.0117275
SYT13	840.552	0.422121	0.13489	3.12937	0.00175183	0.0489242
SYT3	401.728	0.794367	0.146914	5.40703	6.41e-08	2.07e-05
SYT4	548.959	2.60284	0.6007	4.33301	1.47e-05	0.00193589
SYT5	44.2816	1.37991	0.347242	3.97391	7.07e-05	0.00589642
TARSL2	598.904	-0.248327	0.0780457	-3.18182	0.00146355	0.0439964
TBX15	36.9018	-1.92876	0.565063	-3.41335	0.000641704	0.0259217
TBX18	15.1235	-3.46612	1.0423	-3.32545	0.000882747	0.0316966
TCF21	7.73464	-1.68606	0.519282	-3.24691	0.00116666	0.0381304
TCL1B	71.1675	1.65039	0.474609	3.47737	0.000506363	0.022188
TDGF1	23582.8	0.511988	0.140678	3.63943	0.000273247	0.0149213
TDGF1P3	137.911	0.99524	0.26744	3.72135	0.00019816	0.0120888
TEDC1	283.289	-0.884351	0.216469	-4.08536	4.4e-05	0.00423637
TENT5B	3913.61	0.41205	0.126546	3.25612	0.00112946	0.037231
TERF1	16325.6	0.5324	0.134638	3.95431	7.68e-05	0.0062109
TFF3	4.21649	-3.0464	0.966145	-3.15315	0.00161517	0.046993
TFR2	152.631	1.20401	0.234229	5.14033	2.74e-07	6.99e-05
TFRC	8885.67	0.671343	0.179131	3.74778	0.000178406	0.0112495
TGFBR3	227.213	-1.00733	0.290086	-3.47253	0.000515582	0.022429
THBS2	368.34	0.34726	0.105073	3.30494	0.000949981	0.0331203
THEMIS2	474.816	0.426102	0.113395	3.75768	0.000171497	0.0110448
THSD7A	87.8572	-1.33431	0.425607	-3.13508	0.00171808	0.0484697
TIGD3	42.1143	0.767974	0.245731	3.12526	0.00177647	0.0493837
TLR4	86.1311	-3.24781	0.895363	-3.62737	0.000286324	0.0153159
TM4SF18	715.076	-1.86366	0.363622	-5.12526	2.97e-07	7.47e-05
TMEM130	179.438	0.844312	0.203886	4.1411	3.46e-05	0.0035743
TMEM169	173.483	-0.757391	0.205105	-3.69269	0.000221892	0.0129118
TMEM178A	247.742	-1.21732	0.376944	-3.22945	0.0012403	0.0392409
TMEM200C	320.721	-0.781433	0.222907	-3.50564	0.000455505	0.0207117
TMEM216	558.268	-0.251109	0.0777834	-3.22831	0.00124523	0.0392728
TMEM229A	17.697	-1.50101	0.438079	-3.42634	0.000611765	0.0251438
TMEM88	166.385	-2.43392	0.492454	-4.94243	7.72e-07	0.000168229
TNC	1230.43	-1.82947	0.583202	-3.13693	0.00170725	0.0483707
TNFSF11	198.877	0.865136	0.15455	5.59776	2.17e-08	8.02e-06
TP53I11	3498.91	-0.532631	0.165591	-3.21654	0.00129746	0.0405023
TP53I3	1088.45	-0.48126	0.120615	-3.99004	6.61e-05	0.00566602
TPM3	19874.2	-0.268216	0.082	-3.27092	0.00107197	0.035925
TPTEP1	620.005	0.651708	0.174856	3.72711	0.000193686	0.0120043
TPTEP2-CSNK1E	129.87	0.839101	0.22758	3.68706	0.00022686	0.0131008
TREX1	3.47938	-5.31975	1.65886	-3.20687	0.00134187	0.0412972
TRIM22	1488.52	-1.17207	0.350782	-3.34132	0.000833798	0.0304219
TRIM62	354.572	-0.559796	0.162649	-3.44175	0.000577967	0.0243811
TRNT1	721.755	-0.515344	0.12894	-3.99679	6.42e-05	0.0055597
TRPC6	51.2285	-1.91349	0.365758	-5.23156	1.68e-07	4.81e-05
TSPAN7	487.011	0.85576	0.240862	3.55291	0.000380999	0.0183865
TSSC2	1461.21	0.7434	0.218066	3.40905	0.000651885	0.0260999
TTI1	2802.62	0.153331	0.0416289	3.68328	0.000230254	0.0131448
TTLL12	5338.99	0.32373	0.0862312	3.75421	0.000173886	0.0111195
TUBB4A	1005.57	0.822892	0.194687	4.22673	2.37e-05	0.00277641
TXLNGY	683.483	-8.69141	1.33115	-6.52927	6.61e-11	4.43e-08
TYRO3	2943.81	-0.655258	0.0923016	-7.0991	1.26e-12	1.42e-09
UBE2L6	2347.2	0.191387	0.0601635	3.18112	0.00146705	0.0440284
UBE2SP1	29.8624	-6.53723	1.87049	-3.49493	0.000474183	0.0212408
UCMA	104.356	1.79339	0.37525	4.77917	1.76e-06	0.000366302
UHRF1	1929.01	-0.873236	0.241386	-3.61759	0.000297353	0.015643
UPK3B	50.7379	0.694552	0.210928	3.29283	0.000991838	0.0339949
USP25	2694.33	0.213902	0.0620523	3.44713	0.000566584	0.0239567
USP9X	28766.8	1.04542	0.268616	3.89186	9.95e-05	0.00744782
USP9Y	672.559	-5.77209	1.06081	-5.44121	5.29e-08	1.77e-05
UTY	222.229	-7.99493	1.73446	-4.60947	4.04e-06	0.000745471
VASH1	541.727	-1.08771	0.318805	-3.41182	0.000645308	0.0259559
VASH2	4820.46	0.850496	0.239899	3.54523	0.000392278	0.0187806
VAV1	108.461	1.44111	0.346477	4.15934	3.19e-05	0.00337512
VEPH1	348.544	0.561292	0.158706	3.53667	0.0004052	0.0192971
VIM	23768.9	-1.66756	0.4793	-3.47916	0.000502993	0.0220938
VN1R85P	7.86193	5.35574	1.00375	5.33575	9.52e-08	2.97e-05
VN1R93P	4.96341	5.68022	1.00756	5.63762	1.72e-08	6.5e-06
VPS16	878.889	-0.31121	0.0877116	-3.5481	0.000388015	0.0186646
VPS37B	652.348	-0.545522	0.0895752	-6.0901	1.13e-09	6.38e-07
VRTN	6813.41	0.26718	0.0833597	3.20514	0.00134995	0.0414069
VSNL1	2542.56	0.695447	0.201548	3.45052	0.0005595	0.0237355
VWA5A	1563.85	0.318172	0.0916653	3.47102	0.000518492	0.0224789
WDFY2	2990.35	-0.263121	0.074045	-3.55353	0.000380094	0.0183865
WDR74	1877.6	0.210136	0.0597394	3.51755	0.000435553	0.0201721
WIF1	221.561	1.20703	0.200475	6.02084	1.74e-09	9.24e-07
WIPF1	319.458	-1.09325	0.208746	-5.2372	1.63e-07	4.81e-05
WNK4	190.558	-1.71375	0.533563	-3.21189	0.00131865	0.0409324
WNT7B	50.7079	-3.22743	0.832965	-3.87463	0.000106786	0.00788409
WNT8A	8.11354	-3.80337	1.19729	-3.17663	0.00148995	0.044421
XXYLT1	1083.83	-0.337703	0.102496	-3.29478	0.000984986	0.0338884
ZBTB10	810.073	-0.547229	0.151809	-3.60471	0.000312498	0.0159887
ZBTB7C	21.4062	-0.981551	0.305692	-3.21091	0.00132314	0.0409394
ZEB1	128.814	-2.60228	0.829372	-3.13765	0.00170309	0.0483707
ZEB2	217	-2.54142	0.733826	-3.46324	0.000533708	0.0228334
ZFAND2A	188.237	-0.757396	0.189212	-4.00289	6.26e-05	0.005497
ZFP36L2	3051.27	-0.587325	0.151997	-3.86405	0.000111521	0.00807275
ZFP69B	279.963	0.488443	0.134809	3.62322	0.000290958	0.0154413
ZFY	72.0111	-9.69086	3.0036	-3.22642	0.00125351	0.0393831
ZNF135	380.294	0.334931	0.0965398	3.46936	0.000521696	0.0224789
ZNF208	1738.93	7.90429	0.276033	28.6352	2.45e-180	4.43e-176
ZNF229	190.225	1.37923	0.326363	4.22608	2.38e-05	0.00277641
ZNF257	141.683	4.93802	0.459177	10.7541	5.67e-27	1.71e-23
ZNF274	994.536	-0.451283	0.0858592	-5.25608	1.47e-07	4.51e-05
ZNF285	235.9	0.548495	0.157427	3.48413	0.000493736	0.02174
ZNF296	229.055	0.629241	0.186172	3.3799	0.000725129	0.0278613
ZNF391	490.996	0.646407	0.151953	4.254	2.1e-05	0.00250004
ZNF428	572.117	-0.554058	0.149209	-3.7133	0.000204572	0.0122581
ZNF467	27.8757	-1.39834	0.447948	-3.12165	0.00179844	0.0499176
ZNF492	136.826	6.20867	0.541806	11.4592	2.11e-30	1.28e-26
ZNF493	1089.77	0.405259	0.117911	3.437	0.000588201	0.0245269
ZNF525	1113.34	0.447669	0.142624	3.13881	0.00169635	0.0483707
ZNF528	539.16	1.54768	0.428825	3.60911	0.000307251	0.0158414
ZNF534	8.82168	2.62333	0.644591	4.06976	4.71e-05	0.00441278
ZNF562	1183.89	-0.436651	0.107505	-4.06166	4.87e-05	0.00449884
ZNF578	668.897	1.10799	0.248343	4.46153	8.14e-06	0.00120711
ZNF613	439.342	0.490366	0.122939	3.98869	6.64e-05	0.00567157
ZNF615	477.707	0.36746	0.113354	3.24169	0.00118821	0.038536
ZNF662	72.7745	-3.79901	0.961089	-3.95282	7.72e-05	0.0062109
ZNF676	138.592	5.98526	0.88517	6.76171	1.36e-11	1.18e-08
ZNF702P	421.284	-0.698115	0.163542	-4.26872	1.97e-05	0.00238876
ZNF703	73.7689	-1.3218	0.382378	-3.4568	0.000546622	0.0233307
ZNF707	101.485	-0.445035	0.120258	-3.70066	0.000215043	0.0126018
ZNF728	174.462	10.3389	0.845508	12.228	2.2e-34	1.99e-30
ZNF729	190.791	5.45452	1.08389	5.03236	4.84e-07	0.000118483
ZNF829	394.028	0.64218	0.170876	3.75816	0.00017117	0.0110448
ZNF849P	42.2218	6.6308	0.864936	7.66623	1.77e-14	2.67e-11
ZNF850	1300.48	0.783576	0.157421	4.97757	6.44e-07	0.000147493
ZNF883	594.242	0.568194	0.128294	4.42883	9.47e-06	0.00133954
ZNF98	71.5827	9.53562	3.00356	3.17478	0.00149952	0.0446329
ZNF99	66.2284	3.45362	0.759091	4.54968	5.37e-06	0.000892009
ZSWIM1	452.275	0.243783	0.0654082	3.7271	0.000193693	0.0120043
