# Supplementary material for: ARID1A-BAF coordinates ZIC2 genomic occupancy for epithelial-to-mesenchymal transition in cranial neural crest specification
Source: Am J Hum Genet. 2024 Sep 2;111(10):2232–52. doi: 10.1016/j.ajhg.2024.07.022 (PMC11480806; doi:10.1016/j.ajhg.2024.07.022)
Supplement: Table S7. TPMs of annotated genes for CTRL and CSS lines at day 10 of CNCC specification [file mmc8.xlsx]

## Sheet: BARNADA_SupplementaryFile7
Table S7 - TPMs of annotated genes for CTRL and CSS lines at D10 of CNCC specification.
Gene_Name	CTRL1_D10CNCC_rep1	CTRL1_D10CNCC_rep2	CTRL1_D10CNCC_rep3	CTRL2_D10CNCC_rep1	CTRL2_D10CNCC_rep2	CTRL2_D10CNCC_rep3	CSS1_D10CNCC_rep1	CSS1_D10CNCC_rep2	CSS1_D10CNCC_rep3	CSS2_D10CNCC_rep1	CSS2_D10CNCC_rep2	CSS2_D10CNCC_rep3
DEC1	0.414716	0.335847	0.254457	0.134306	0.182274	0.415943	0.397873	0.458212	0.514888	0.317425	0.284224	0.259929
MARCH1	25.8414	29.2041	37.0677	28.3434	27.075	32.9442	34.6496	33.4683	38.3122	25.3859	24.6419	28.1185
SEPT1	2.02922	1.79942	1.78123	1.39902	1.42426	1.39927	1.53968	1.50555	1.62525	1.70212	2.04335	1.61611
MARCH10	1.59566	1.63226	1.30142	1.47283	1.17595	0.765209	0.738856	1.02302	0.40822	1.46973	0.727353	1.02505
SEPT10	84.9576	99.3898	82.6315	74.5574	86.4453	78.3094	83.0068	91.4898	83.2622	75.2644	87.2074	88.338
MARCH11	0.730236	1.65568	0.517279	0.151103	1.1661	0.252243	0.146553	0.352828	0.255499	0.143095	0.489396	0.0471278
SEPT11	35.7288	82.6447	56.3933	42.0422	52.8157	90.2059	41.1681	42.8202	48.9896	32.5009	35.134	45.8302
SEPT12	0.107018	0.32159	0	0.0885779	0.105184	0.177404	0.0778566	0	0.0908729	0.327275	0.109262	0.219916
SEPT14	0.455648	0.618677	0.82328	0.565914	0.400277	0.839611	0.416585	0.304844	0.507932	0.561767	0.413515	0.755464
MARCH2	26.4516	40.129	31.0225	25.4682	34.0242	24.3808	31.6725	37.3929	31.8107	26.3187	32.1986	30.45
SEPT2	235.889	259.312	303.767	251.293	261.318	363.489	267.583	250.148	284.565	233.821	225.615	278.651
MARCH3	7.22543	7.17549	7.88047	9.47654	11.6488	13.2526	9.79148	9.57425	8.21457	12.26	11.1446	6.12777
SEPT3	24.1296	13.6494	28.2929	23.1723	26.1559	30.9612	25.4013	23.0769	25.5814	19.6418	19.8106	24.1275
MARCH4	1.09898	11.2127	5.57245	1.81924	2.92744	7.92089	1.65612	2.18382	2.86928	1.51879	1.79133	3.49856
SEPT4	9.61157	6.06079	10.2974	8.2431	8.06297	7.14221	8.44237	10.6027	8.62352	7.45375	9.88592	8.66095
MARCH5	24.8164	21.9139	26.1444	20.3745	24.103	19.439	20.6387	18.2708	21.8134	23.9355	27.6792	20.4832
SEPT5	4.40488	10.2262	3.28967	3.18595	5.35927	4.05991	4.66936	7.18886	4.33909	3.56603	7.38129	5.63362
MARCH6	52.3154	51.0191	64.4999	43.586	43.287	55.0933	47.934	50.7108	54.0748	42.8991	50.4804	57.5341
SEPT6	8.77189	17.818	17.4013	17.1211	24.739	21.583	13.987	20.5798	19.1087	9.89903	18.1374	16.9904
MARCH7	108.695	92.4572	117.747	92.3759	80.2855	98.2913	111.266	89.1426	104.221	100.353	104.341	109.453
SEPT7	262.205	255.897	277.748	250.834	215.622	278.006	252.452	216.75	222.111	237.55	210.147	230.041
MARCH8	6.41502	7.80669	8.22122	5.40727	7.77601	7.00159	5.3988	7.01198	6.65609	4.60705	6.13839	6.84742
SEPT8	17.7108	29.1919	18.6865	19.4562	27.0195	23.2471	22.371	26.5647	23.4417	17.4108	25.5293	24.1779
MARCH9	6.33951	5.76945	4.35009	4.75194	5.23578	3.91382	5.42415	6.01614	5.02672	4.39908	6.8872	5.73432
SEPT9	224.225	258.721	283.038	200.478	266.238	318.145	199.062	244.123	243.127	185.829	235.003	226.424
A1BG	18.8108	25.0973	21.5818	22.1059	30.4833	18.7139	19.5779	29.7751	19.8345	21.3938	23.721	21.7617
A1CF	0.00508932	0	0	0.0084248	0	0.00468796	0.0122567	0.0101574	0.00949764	0.085655	0.0259802	0.00433562
A2M	0.324417	2.61379	0.107899	0.864404	0.210216	2.63107	0.888913	0.038956	0.439092	0.118088	0.00996401	0.539808
A2ML1	2.9947	5.49291	2.32681	2.17314	4.25793	0.921576	7.76089	12.898	7.6964	2.33865	5.39721	3.28642
A2MP1	0	0	0	0	0	0	0.00921369	0.0114534	0.0107086	0	0.0234361	0
A3GALT2	0.049054	0	0	0	0	0	0	0	0.0457687	0	0	0.0417894
A4GALT	12.5156	7.51328	10.8382	10.0152	11.568	7.33799	13.1205	15.5482	12.0353	10.1558	11.3494	10.3217
A4GNT	0	0	0	0	0	0	0	0	0	0	0	0
AAAS	74.9138	66.0942	79.955	67.7897	78.2665	78.887	81.0238	76.21	76.5152	80.0989	87.9674	84.1745
AACS	22.6012	22.051	21.2112	25.8073	33.9504	20.7459	28.1105	31.4299	26.8694	23.4875	33.7477	26.5246
AACSP1	1.26691	0.642383	2.80655	0.546312	0.562372	0.354087	0.298206	0.319907	0.126446	1.72098	1.79132	2.49802
AADAC	0	0	0	0	0	0	0	0	0	0	0	0
AADACL2	0.0390046	0.0186543	0.0331558	0.00807098	0	0.0269465	0.0313119	0.0194617	0.0272942	0.0229297	0.00995566	0.0249212
AADACL3	0.0371623	1.07377	0	0.290361	0.621429	0.0114105	0.272231	0.898527	0.185487	0.247475	0.346225	0.105529
AADACL4	0	0	0	0	0	0	0	0	0.028937	0	0.0316645	0
AADACP1	0	0	0	0	0	0	0	0	0	0	0	0
AADAT	7.63817	12.765	9.76786	8.15575	9.78069	13.5788	7.41003	9.4769	10.6051	6.39394	7.54477	9.0588
AAGAB	41.9836	47.2179	50.5762	42.8766	36.782	53.4536	39.3103	38.5488	38.2636	40.7123	36.713	42.0488
AAK1	6.66276	9.7698	10.5618	7.17228	8.46432	12.4804	10.1076	8.50692	10.8381	7.64835	7.56368	8.62062
AAMDC	43.3112	39.4401	34.7254	32.6613	28.6666	22.3606	38.2872	30.9443	31.3163	37.56	34.4447	27.9138
AAMP	104.379	103.852	109.943	104.065	103.23	107.838	107.308	104.84	97.0102	102.674	101.146	93.2499
AANAT	0.71618	0.382625	0.261201	0.341761	0.124972	0.171742	0.616839	0.299389	0.322536	0.804454	0.460804	0.549283
AAR2	20.316	26.0032	23.692	19.9603	20.4392	26.1632	22.6657	26.7128	25.1994	22.1245	24.3939	23.1423
AARD	0.882527	1.14819	1.31297	1.77637	1.21224	1.4755	1.2598	1.44064	1.2925	1.07297	1.00586	0.838968
AARS	186.122	178.487	150.437	183.306	194.779	114.232	202.646	232.146	181.969	212.401	215.416	224.026
AARS2	7.76548	10.9816	12.7795	7.61437	9.50671	12.8148	10.3462	11.7358	12.6652	7.32244	8.99046	10.1775
AARSD1	51.7364	52.4619	46.9312	54.4604	46.5248	50.4707	54.654	47.2849	54.9736	53.2119	49.0464	46.1861
AARSP1	0	0	0	0	0	0	0	0	0	0	0	0
AASDH	11.5571	8.10608	10.3314	8.56312	7.69637	7.54072	10.7977	10.1779	10.1558	9.32143	9.67908	10.0413
AASDHPPT	41.429	35.3448	44.9238	38.4084	36.0469	40.6814	41.9248	35.805	41.3766	37.4815	42.0244	40.8611
AASS	145.954	82.2165	60.3556	128.451	132.995	53.9406	196.506	174.666	147.424	153.283	235.242	155.436
AATF	53.2012	58.9746	61.2695	49.7228	43.9719	65.3359	54.4943	52.4052	55.8808	56.2836	52.0956	52.6899
AATK	1.63159	0.878269	1.19196	0.989158	1.07003	1.86566	1.15227	1.19942	1.4941	1.22784	1.05962	1.56657
ABAT	3.69018	2.41561	4.82346	4.27158	3.93551	5.28791	4.7535	4.43707	4.8054	3.50668	4.5203	4.68353
ABBA01000935.2	0	0	0	0	0	0	0	0	0	0	0	0
ABBA01006766.1	0	0	0	0	0	0	0	0	0	0	0	0
ABCA1	2.89803	3.43366	6.08111	3.37044	4.49476	9.27752	2.99845	2.6541	4.59002	2.76826	4.46631	6.17472
ABCA10	0.157709	0.135567	0.101225	0.192146	0.0709059	0.143776	0.176106	0.0564667	0.101214	0.19501	0.118955	0.195901
ABCA11P	2.17707	4.78283	2.7555	2.78809	2.01545	5.12951	4.3599	4.62531	3.63178	1.48301	2.10641	3.56457
ABCA12	0	0.108341	0.00761244	0.0055592	0.0218984	0.0511371	0.0161755	0.0251816	0.00626666	0.0210583	0.0257634	0.0171655
ABCA13	0.0393404	0.121474	0.101499	0.172507	0.0344244	0.0807958	0.122493	0.0873152	0.0849746	0.0533721	0.0853179	0.0486251
ABCA17P	0.118757	0.113304	0.403796	0.302558	0.0621009	0.109391	0.203156	0.371049	0.110521	0.0224409	0.179709	0.0975598
ABCA2	5.02287	2.45702	5.81232	2.80658	3.32845	4.12166	5.43984	4.17396	4.70065	3.99284	5.95377	4.36865
ABCA3	2.37918	3.8072	2.09929	4.65707	7.65498	4.68971	4.83187	6.26354	7.06755	3.67303	6.99391	6.74076
ABCA4	0.209646	0.13715	0.303956	0.118679	0.207344	0.263358	0.081551	0.143086	0.02866	0.491919	0.167667	0.285017
ABCA5	3.22446	1.63024	1.75896	3.15089	1.8982	2.27588	2.39474	1.56993	2.04438	1.91236	1.84768	2.17012
ABCA6	0.184876	0.0389438	0.117378	0.0785798	0.0188026	0.0635446	0.0507756	0.0287258	0.125574	0.0541975	0.089163	0.0676051
ABCA7	11.7307	9.44262	8.28819	8.23417	9.94368	5.21759	12.0783	12.5848	9.32827	6.7376	12.4395	7.84872
ABCA8	0.0903821	0.156499	0.0682857	0.0750739	0.115124	0	0.117313	0.0600575	0.0843213	0.140005	0.154012	0.24476
ABCA9	0.41484	0.278621	0.659288	0.42034	0.279736	0.48502	0.55033	0.235624	0.498453	0.14349	0.30739	0.529372
ABCB1	0.100113	0.458533	0.377322	0.21703	0.446165	0.734636	0.208775	0.461654	0.583157	0.452041	0.26664	0.505429
ABCB10	6.06277	7.64945	6.88541	5.32142	5.62751	9.04127	7.12072	6.57348	6.10667	5.2776	7.15564	5.79006
ABCB10P1	0.00918034	0	0	0.0365514	0.0312242	0	0.0943549	0.0771546	0	0	0.0400937	0.0357068
ABCB10P3	0	0	0	0	0.0564207	0	0.0357314	0	0.112335	0	0	0
ABCB10P4	0.00710661	0.0194371	0.0136193	0.0070161	0	0	0	0	0	0	0	0
ABCB11	0.434205	0.184884	0.0323718	0.0228113	0.384341	0.0440732	0.306519	0.519547	0.219121	0.0839293	0.376951	0.241967
ABCB4	0.202825	0.873111	1.255	0.770544	0.926911	0.484139	0.329772	0.956443	0.755939	0.215412	0.788006	0.628048
ABCB5	0.0664598	0.0492384	0.115542	0.153528	0.0232342	0.206486	0.156311	0.0457853	0.027622	0.112534	0	0.0752748
ABCB6	23.1182	19.0616	22.4336	20.8853	21.9985	15.8203	23.8597	28.7213	23.4017	19.8668	25.9078	20.0098
ABCB7	39.2013	33.4921	36.3411	36.5752	36.5847	30.2088	38.6273	36.3659	37.5612	32.4012	41.0095	39.2363
ABCB8	13.3772	15.4372	15.0063	11.0423	13.2589	13.0958	14.223	18.4492	15.5611	12.1139	15.0652	13.9318
ABCB9	3.03168	3.37751	3.8509	2.54759	2.67324	3.54786	2.96312	3.22443	3.51187	2.91404	3.00082	3.09434
ABCC1	11.5109	11.2028	11.6694	13.4204	20.9147	16.5193	18.4519	21.1798	22.036	13.1689	23.2049	20.1086
ABCC10	9.2175	13.1907	9.10641	7.34139	11.5464	9.0275	10.9076	10.1085	9.74399	8.64343	7.98616	8.99838
ABCC11	0.139705	0.100192	0.161023	0.0509426	0.0345099	0.084412	0.120588	0.0778148	0.1522	0.0209826	0.149502	0.0806039
ABCC12	0.102268	0.305154	0	0	0.0117277	0.0900149	0.290142	0.125668	0.15258	0.281486	0.0411502	0.034336
ABCC13	0.075695	0.0166614	0.0724015	0.114997	0.113588	0.0160422	0.0372968	0.0347587	0.0324985	0.0273087	0	0.0445095
ABCC2	0.942769	0.880101	0.714105	1.57871	1.04875	0.625433	1.43402	1.108	0.576979	1.11549	0.547629	0.484839
ABCC3	1.76101	1.23073	1.04929	1.1001	1.37794	0.322032	0.678479	1.18103	1.02158	0.247973	1.12747	0.975087
ABCC4	4.05551	6.74047	6.20914	2.15975	2.88255	3.3986	4.97807	6.9743	7.60887	1.98032	3.17676	2.71906
ABCC5	19.7138	24.9548	33.8121	18.6465	23.9772	33.1009	26.0012	27.8535	33.1727	20.9041	26.4259	31.2717
ABCC6	0.0558183	0.724898	0.445112	0.272402	0.525814	0.660927	0.757757	0.731743	0.557092	0.619079	0.855431	0.184193
ABCC6P1	0.590587	0.776103	0.793784	0.310123	0.97287	0.389284	0.398153	0.738601	0.67478	0.535646	0.905623	1.01321
ABCC6P2	0.507479	0.908757	0.889582	0.452021	0.895342	0.790672	0.412756	1.65276	0.842888	0.137947	0.812443	0.438317
ABCC8	0.768965	0.47266	3.19934	1.22454	1.49854	3.06384	2.18315	1.91965	2.13338	1.80792	1.548	1.92187
ABCC9	0.807458	1.26536	1.04623	0.782917	1.2629	1.03807	0.926464	1.15631	0.929491	0.937034	1.06569	0.815901
ABCD1	3.02565	3.28984	1.92017	2.62526	2.84498	2.6778	3.29676	3.8512	2.59018	3.49688	3.90962	2.76687
ABCD1P2	0	0	0	0	0	0	0	0	0	0	0	0
ABCD1P3	0	0	0	0	0	0	0	0	0	0	0	0
ABCD1P4	0	0	0	0	0	0	0	0	0	0	0	0
ABCD1P5	0	0	0	0	0	0	0	0	0	0	0	0
ABCD2	0.00748906	0.0429804	0.00848807	0.018596	0	0.0206954	0.012024	0.00747345	0.00698749	0	0	0.01276
ABCD3	23.0919	23.0098	22.6739	18.7254	19.7745	24.3343	21.5811	20.6184	22.2386	17.8369	19.5361	20.7344
ABCD4	81.1477	64.852	76.1832	62.3391	68.3279	62.3258	72.8737	62.4185	70.7939	58.622	78.1538	73.2993
ABCE1	92.141	91.1566	93.2198	96.9885	91.6699	105.605	116.432	104.931	109.867	91.8084	92.5699	109.091
ABCF1	5.63928	5.05041	7.57109	4.7334	5.00997	8.09272	5.20464	4.01012	5.75985	7.00637	4.86775	6.22043
ABCF2	24.6391	38.5998	40.5701	28.1096	32.3081	58.1196	32.7273	42.8633	45.1714	24.5274	31.4706	38.4874
ABCF2P1	0	0	0.0294266	0	0	0	0	0	0	0	0	0
ABCF2P2	0	0	0	0	0	0	0	0	0	0	0	0
ABCF3	23.5717	25.5231	27.6291	22.7708	23.2287	31.972	25.1964	26.2649	27.6378	23.1177	23.2974	27.6126
ABCG1	1.4488	2.58621	3.65276	1.17442	2.32106	1.94841	2.12029	3.00784	2.82301	1.08103	2.44699	2.25491
ABCG2	1.34039	4.2372	0.673974	2.85998	4.04646	1.75688	2.65463	5.5734	4.20892	1.54275	2.72285	1.83704
ABCG4	1.45458	1.09916	1.63029	1.10304	1.68836	0.9047	1.60116	1.79871	1.98861	1.21739	1.80763	1.28082
ABCG5	0.0635907	0.0517894	0.0357102	0	0.06825	0.043475	0.0378886	0.0401166	0.018754	0.0493259	0.0552793	0.0892046
ABCG8	0.414924	0.0909419	0.178904	0.16926	0.145602	0.305781	0.31013	0.218126	0.302832	0.199857	0.275739	0.378982
ABHD1	0.962462	0.38391	0.512015	0.520683	0.634983	0.509643	0.986867	0.521542	1.04462	1.10086	0.96289	1.22086
ABHD10	22.354	22.7486	26.3617	21.3033	19.3464	25.2325	24.0051	24.5551	21.6128	18.2592	24.2925	26.2892
ABHD11	18.3141	19.759	17.3384	16.2984	15.4897	18.5522	18.69	18.2211	20.2893	15.7937	19.0593	23.6137
ABHD11-AS1	0	0	0	0.0655293	0.0858646	0	0.13159	0	0	0.128484	0	0.139644
ABHD12	46.3726	53.481	49.064	52.9063	63.0068	54.2032	56.9215	65.7749	59.3059	52.9399	61.7281	54.7734
ABHD12B	85.8337	135.791	38.0197	95.6547	258.656	31.5957	253.044	376.454	215.291	180.973	302.987	131.613
ABHD13	5.1448	4.79359	4.49166	4.64812	4.41372	5.96681	5.18582	5.14295	4.84998	3.83066	4.27292	4.85221
ABHD14A	3.37398	3.64305	3.1381	2.75834	2.34241	3.85067	3.66265	4.08531	2.8503	4.24588	2.99508	4.25635
ABHD14A-ACY1	0.807527	1.52005	0.538414	0.381686	0.305157	2.32442	0.979693	0.630804	0.578363	0.728703	0.612503	0.277309
ABHD14B	10.2748	7.52565	9.02526	8.08384	10.1386	4.51843	10.7807	9.9202	9.63976	11.4515	13.5943	12.0588
ABHD15	0.654103	1.39527	0.618	0.732935	1.13786	0.666595	0.973366	1.11473	0.814096	0.716547	0.654689	0.69652
ABHD16A	0.809367	0.956539	0.809936	0.513238	0.506125	1.37005	0.915769	1.35711	0.789401	0.802614	1.05426	1.01059
ABHD16B	0	0	0	0	0	0.0605236	0.0263732	0	0	0	0	0
ABHD17A	31.7412	49.1705	36.4761	31.6697	40.9296	36.2117	31.2276	39.8188	29.307	28.3645	32.3921	30.4267
ABHD17AP1	0	0	0.0823818	0.0573107	0	0.0639181	0	0	0	0.0549786	0	0
ABHD17AP3	0	0	0	0	0	0	0	0	0	0.0733437	0	0.0393429
ABHD17AP4	0	0	0	0	0	0	0	0	0	0	0	0
ABHD17AP5	0	0	0	0	0	0	0	0	0	0	0	0
ABHD17AP6	0	0	0	0.0477495	0	0	0	0	0	0.0877481	0	0
ABHD17AP7	0	0	0	0	0	0	0	0	0	0	0	0
ABHD17AP8	0	0	0	0	0	0	0	0	0	0	0	0
ABHD17AP9	0	0	0	0	0	0	0	0	0	0	0	0
ABHD17B	36.3295	28.1308	30.3254	32.7752	33.2877	31.9567	36.1688	34.2499	31.0097	33.8341	39.2086	29.2176
ABHD17C	15.5248	14.0912	18.7331	18.4862	23.5772	27.5277	17.9444	21.5056	21.5995	16.0752	17.7017	19.7234
ABHD18	8.71622	8.07932	8.58249	7.94436	8.53213	8.73037	9.00862	9.37173	9.82722	6.33628	8.49158	7.11123
ABHD2	4.70588	8.79072	8.8735	5.31838	6.72088	8.98291	6.09225	6.22552	9.75297	5.1506	7.0271	8.79379
ABHD3	15.7217	11.0595	10.7478	11.0984	9.64524	8.2612	13.1829	10.1151	8.52093	10.2561	10.008	9.36066
ABHD4	30.9816	32.3151	43.2224	18.3568	22.227	20.6206	29.2096	31.4827	32.0804	21.3272	26.9405	23.5098
ABHD5	11.4032	11.2981	14.8371	12.3543	11.4564	19.6307	11.0197	11.2645	10.8327	11.4569	8.93631	12.8002
ABHD6	4.55387	2.99446	4.29428	3.94954	2.96919	4.34586	6.58974	5.37976	6.15766	3.44931	3.65313	5.07406
ABHD8	16.3689	17.4898	15.8447	12.9415	12.2628	13.2478	11.3176	14.3284	10.5937	12.0332	11.709	10.519
ABI1	28.6468	37.7617	33.5207	25.229	32.4074	30.3604	28.8053	30.9411	33.0992	27.2819	33.7761	30.1462
ABI1P1	0	0	0	0	0	0	0	0	0	0	0	0
ABI2	71.1802	76.0265	108.171	59.4001	87.4584	86.6251	68.0581	74.2165	90.5706	54.9696	92.2961	88.9913
ABI3	1.54239	6.92771	1.29281	1.86041	2.27183	1.53941	1.52946	2.38955	1.5401	0.816967	1.27517	1.3687
ABI3BP	0.593045	0.526656	0.848511	0.404824	0.614501	0.512425	0.538204	0.696576	0.709435	0.754269	0.267324	0.33368
ABL1	37.1321	41.7707	50.981	33.8263	43.6777	52.941	41.998	44.6374	46.9902	31.8338	43.6236	46.4518
ABL2	3.65096	5.05704	5.8447	3.48469	4.2316	5.65818	4.38731	4.59544	5.24191	3.31438	4.76897	5.03151
ABLIM1	20.0429	23.5359	30.66	20.6487	28.0889	37.2736	25.8226	31.0803	30.636	17.4569	28.5104	30.6049
ABLIM2	1.51586	1.65779	0.972668	1.39314	1.94754	0.675748	1.5391	1.46793	1.91131	0.589504	1.80664	2.0435
ABLIM3	0.360264	4.81092	0.46983	0.314963	0.442883	0.304032	0.727813	1.2261	0.578204	0.618898	0.83385	0.651368
ABO	0.11852	0.0880005	0.17037	0.192658	0.257562	0.282608	0.246809	0.232279	0.177906	0.283711	0.321129	0.305682
ABR	2.34487	1.87499	1.89479	2.24567	1.68601	1.80116	2.4842	1.83885	2.38047	2.22073	3.45506	2.35491
ABRA	0.017393	0.0332297	0.0393746	0.0436379	0	0.0640013	0.0139443	0	0.0162111	0	0.0360233	0.0149163
ABRACL	170.137	222.119	152.676	174.455	159.778	134.077	178.877	189.468	181.179	152.222	145.128	147.471
ABRAXAS1	39.3966	35.9854	36.4008	28.5952	32.9356	21.7841	39.7273	38.8522	42.7353	29.7128	31.9113	38.4095
ABRAXAS2	12.6843	13.2301	13.3141	11.8762	11.1105	12.5919	13.5422	11.8355	13.478	13.7419	12.6863	12.1273
ABT1	16.9236	16.8861	16.4961	16.6802	16.3835	18.3391	15.6699	15.8844	15.2603	16.8772	15.5059	15.6476
ABT1P1	0	0	0	0.0515812	0	0	0	0	0	0	0	0.05309
ABTB1	4.87468	7.25036	5.65067	3.19899	5.0105	3.70718	4.45629	5.88481	4.88543	4.27058	7.84845	4.86346
ABTB2	6.11892	8.50479	5.94131	6.80332	7.77541	11.3438	5.83265	6.26965	7.19259	5.86872	5.63729	6.32097
AC000041.1	0	0	0	0	0	0	0	0	0	0	0	0
AC000077.1	0	0	0	0	0	0	0	0	0	0	0	0
AC000078.1	0	0	0.0867802	0	0	0	0	0.152814	0	0	0.0781723	0
AC000081.1	0	0	0	0	0	0	0	0	0	0	0	0
AC000089.1	0	0.0612867	0	0	0	0	0.0514548	0.0639582	0	0	0.0654091	0
AC000093.1	0.384771	0.838049	0.338078	0.362523	0.41488	0.573203	0.0786225	0.688182	0.286527	0.179455	0.102881	0.476197
AC000095.1	0	0.11132	0.0659528	0.0481639	0.0631103	0	0	0	0	0.0456113	0	0.247864
AC000095.2	1.16385	0.55662	0	1.44497	0	1.6081	0	0	0	0.912258	1.18826	0.495745
AC000095.3	0.141496	0.108274	0.128297	0.140538	0.245535	0.286742	0.113589	0.0455441	0.158423	0.199635	0.144463	0.216974
AC000111.1	0	0	0	0	0	0	0	0	0	0	0	0
AC000111.2	0	0	0	0	0	0	0	0	0	0	0	0
AC000120.2	0.508691	0.244587	0.0901777	0.168609	0	0.171726	0.0659884	0.10669	0.0915849	0	0.181043	0
AC000120.3	3.31485	1.61948	1.33071	0.326228	0.677603	2.22847	1.24982	0.660665	2.5972	0.2014	1.00323	2.86317
AC000362.1	0	0	0	0	0	0	0	0	0	0	0	0
AC000367.1	0.195668	0.1579	0.165735	0.0471242	0.216238	0.0522144	0.420512	0.0569859	0.341631	0.202025	0.11236	0.187959
AC000374.1	0	0	0	0	0	0	0	0	0	0	0	0
AC001226.2	0.566127	0.312492	0.631209	0.961491	0.613206	0.479591	0.614603	0.219981	0.454635	0.700116	0.660913	0.479055
AC002056.1	0	0	0.126584	0.0614305	0	0	0	0	0.0348073	0.0287388	0	0.0320666
AC002059.3	0	0	0.033521	0	0	0	0	0	0	0	0.207553	0
AC002069.1	0	0	0	0	0	0	0	0	0	0	0	0
AC002069.2	0	0	0	0	0	0	0.046194	0	0	0	0	0
AC002075.1	0	0	0	0	0	0	0	0	0	0	0	0
AC002075.2	0.272974	0.258249	0.302459	0.454472	0.58634	0.245647	0	0	0.249649	0.432319	0.554302	0.68123
AC002076.2	0	0	0	0	0	0	0	0	0	0	0	0
AC002094.3	0	0	0	0	0	0	0	0	0	0	0	0
AC002127.1	0	0	0	0	0	0	0	0	0	0	0	0
AC002310.3	0	0	0	0	0	0	0	0	0	0	0	0
AC002310.4	0	0	0	0	0	0	0	0	0	0	0	0
AC002310.5	0.370369	0	0	0	0.754657	0.26284	0.441881	0	0	0.095637	0.49209	0.50801
AC002366.1	0	0	0	0	0	0	0	0	0	0	0	0
AC002367.1	0	0	0	0	0	0	0	0	0.131258	0	0	0
AC002381.1	0	0	0	0	0	0	0	0	0	0	0	0
AC002400.1	0	0	0	0	0	0	0	0	0	0.0559649	0	0
AC002429.1	0	0	0	0	0	0	0	0	0	0	0	0
AC002456.2	0.304267	0	0.172428	0	0	0	0	0	0	0	0	2.84e-07
AC002472.2	1.05322	0.554082	1.37277	0.958918	0.399794	1.30972	0.718672	0.262756	0.540475	1.32087	0.752715	0.986968
AC002472.3	0.923507	0.162809	0.846629	0.409169	0.61068	0.575952	1.00104	0.254783	0.401588	0.36368	0.34756	0.56485
AC002472.4	0	0	0	0	0	0	0	0	0	0	0	0
AC002486.1	0	0.140469	0.166444	0.121551	0	0.135273	0	0	0	0.115109	0	0
AC002486.2	0	0	0	0	0	0	0	0	0	0	0	0
AC002487.1	0	0	0	0	0	0	0	0	0	0	0	0
AC002504.1	0	0	0	0	0	0	0	0	0	0	0	0
AC002511.3	0	0	0	0	0	0	0	0	0	0	0	0
AC002519.2	0	0	0	0.0828631	0	0	0	0	0	0	0	0
AC002524.1	0	0	0	0	0	0	0	0.0989781	0	0	0	0.0840781
AC002542.1	0	0	0	0	0	0	0	0	0	0	0	0
AC002543.1	0	0	0	0	0	0	0	0	0	0	0	0
AC002545.1	0	0	0	0	0	0	0	0	0	0	0	0
AC002558.1	0	0.0610901	0.144755	0.105711	0.138516	0	0	0.127464	0	0.150165	0.260795	0
AC002984.1	0	0	0	0	0	0	0	0	0	0	0	0
AC002985.1	0.632092	0.629993	0.557361	1.02599	0.250294	0.170931	0.916231	0.26143	0.719563	1.11497	0.163727	0.842559
AC002996.1	6.60631	8.21013	3.95375	4.59311	5.56431	2.75341	0.890473	7.54372	9.0426	3.90526	9.24837	7.32932
AC003001.2	0.430471	0.176465	0.113057	0.0508998	0	0.0566461	0.148102	0	0.218377	0.144607	0	0.157166
AC003002.1	0.190849	0.643635	0	0.197409	0	0	0	0	0.030434	1.27e-07	0	0.0416163
AC003002.2	0.618709	0.391098	0	0	0	0	0.238648	0.251347	0.181695	0.233916	0.153855	0.294593
AC003002.3	0.126082	0.118611	0.129148	0.130985	0.567727	0.108768	0.0922284	0	0	0	0	0.322829
AC003005.1	0	0.118821	0.10113	0	0.221369	0.312941	0.0263359	0.280709	0.050677	0	0	0.188468
AC003006.1	0	0	0	0	0.283843	0	0	0	0	0	0	0
AC003045.1	0	0	0	0	0	0	0	0	0	0	0	0
AC003070.7	0	0	0	0	0	0	0	0	0	0	0	0
AC003071.1	0	0	0	0	0	0	0	0	0	0	0	0
AC003071.2	0	0	0	0	0	0	0	0	0	0	0	0
AC003072.1	1.18823	0.878302	1.27493	0.604526	1.03229	0.61672	0.69463	0.345394	0.785707	0.813885	0.626638	0.442287
AC003080.1	0	0	0	0	0	0	0.107853	0	0	0	0	0
AC003665.1	6.68879	6.89846	6.8564	5.06805	4.70967	5.57747	3.93695	4.38594	3.97543	4.24483	4.29575	4.85812
AC003669.1	0	0	0	0.143506	0	0	0.139185	0	0	0.06795	0	0
AC003685.2	0	0	0	0	0	0	0	0	0	0	0	0
AC003686.1	0	0	0	0	0	0	0	0	0	0	0	0
AC003688.1	4.49218	3.45369	0.724727	2.62436	0.700922	0.976871	4.45697	3.21129	3.03177	0.643421	1.48754	2.07883
AC003958.1	0	0	0	0	0	0	0	0	0	0	0	0
AC003989.1	0	0	0	0	0	0	0	0	0	0	0	0
AC003989.2	0	0	0	0	0	0	0	0	0	0	0	0
AC004004.1	0	0	0	0	0	0	0	0	0	0	0	0
AC004006.1	0	0	0	0	0	0	0	0	0	0	0	0
AC004022.1	0	0	0	0	0	0	0	0	0	0	0	0
AC004022.2	0	0	0	0	0	0	0	0	0	0	0	0
AC004024.1	0	0	0	0	0	0	0.216023	0	0.251074	0.210925	0	0.45849
AC004057.1	1303.08	1143.02	1243.8	1421.96	1303.66	1355.76	1227.07	1160.35	1301.96	1288.4	1179.8	1267.28
AC004062.1	0	0	0	0	0	0	0	0	0	0	0	0
AC004066.1	0	0	0	0	0	0.0589482	0	0	0	0	0	0
AC004069.2	0	0	0	0.0370491	0	0	0	0	0	0	0	0
AC004074.1	0	0	0	0	0	0	0	0	0	0	0	0
AC004076.1	0.70953	0.215759	0.745471	0.100363	0	0.10588	0	0.486239	0	0.116817	0.46515	0.175766
AC004080.3	0	0	0	0	0	0	0	0	0	0	0	0
AC004129.1	0	0	0	0	0	0	0	0	0.0601611	0.0505428	0	0
AC004129.2	0	0	0	0	0	0.201324	0	0	0	0	0	0
AC004134.1	0	0	0	0	0	0	0	0	0	0	0	0
AC004217.2	0	0	0	0	0	0	0	0	0	0	0	0
AC004223.1	0	0	0	0	0	0	0	0	0.440971	0	0	0
AC004223.3	0.439915	0	0	0	0	0.149949	0	0	0	0	0	0
AC004224.1	0.0942359	0	0.106807	0.311994	0	0	0.0756501	0	0	0.14773	0.0962123	0
AC004232.1	0	0	0	0.112136	0	0	0	0	0	0	0	0
AC004233.2	0.351248	0.201585	0.451184	0.155054	0.152378	0.0862795	0.281973	0.0701032	0.152938	0.165191	0.167354	0.279282
AC004381.2	0.0370934	0	0	0	0	0	0	0	0	0	0	0
AC004381.3	0	0	0	0	0	0	0	0	0	0	0	0
AC004383.1	0.866109	0.414223	2.45411	0.537655	0	0.997257	2.25969	0.216076	1.21215	0.16972	0.663205	0.737843
AC004386.1	0.0720689	0	0.230415	0.056087	0	0.062418	0.163217	0.405762	0.136212	0.106234	0.0691915	0.11546
AC004386.2	0	0	0	0	0	0	0	0	0	0	0	0
AC004453.1	0.139741	0.267299	0	0	0.151516	0	0	0	0	0.109588	0.142808	0.119069
AC004461.1	0	0	0	0	0	0	0	0	0	0.11091	0	0
AC004467.1	0	0	0	0	0	0	0	0	0	0	0	0
AC004475.1	27.3376	37.153	47.0371	26.4405	32.7991	41.7983	36.3979	39.2698	42.0075	31.244	39.2465	43.8931
AC004486.1	0	0	0	0	0	0	0	0	0	0	0	0
AC004522.1	0	0	0	0	0	0.0739332	0.0644329	0	0	0.125825	0.0819462	0.0683764
AC004552.1	0	0	0	0.493793	0	0	0	0	0	0	0	0
AC004554.1	0	0	0	0	0	0.0307611	0	0	0	0	0	0
AC004556.1	48.0485	54.1391	38.2378	0	0	0.603461	0	0	0	0.352075	0	0
AC004584.2	0	0	0	0	0	0	0	0	0	0	0	0
AC004593.3	0	0.0973289	0.115327	0	0	0	0	0	0.0893719	0.0283062	0.0715682	0.0816017
AC004674.2	0	0	0	0	0	0	0	0	0	0	0	0
AC004678.1	0.178447	0.0520796	0.254816	0	0.126715	0.106265	0.316712	0.108667	0.311048	0.0426772	0.222356	0.200151
AC004687.2	0.114301	0	0.223606	0.0613089	0.0576586	0.0960525	0.0585128	0	0.0977285	0.0907439	0.119394	0.134781
AC004690.1	0	0	0	0	0	0	0	0	0	0	0	0
AC004691.2	0	0	0	0	0	0	0	0	0	0	0	0
AC004692.1	0	0.12723	0	0	0	0	0	0	0.124116	0	0	0
AC004696.1	0	0	0	0.0722913	0.0947251	0	0.350573	0	0.081491	0.06846	0	0
AC004706.2	0	0	0	0	0	0	0	0	0	0	0	0
AC004754.1	0.531339	0.065764	0.102913	0.0995834	0	0.125402	0.327034	0.13476	0.335389	0.251926	0.111901	0.185766
AC004790.1	0	0	0	0	0	0	0.08089	0	0	0	0	0
AC004801.1	0	0	0	0	0	0	0	0	0	0	0	0
AC004801.2	0.264127	0.213058	0	0.184363	0	1.23106	0.71525	0	0.415651	0.103515	0.337083	0.189757
AC004805.1	0	0	0	0	0	0.210088	0	0	0	0.0600587	0	0
AC004805.2	0.1141	0	0	0	0	0	0	0	0	0	0	0
AC004805.3	0	0	0	0	0	0	0	0	0	0	0	0
AC004812.1	0	0	0	0	0	0	0	0	0	0	0	0
AC004825.1	0	0	0	0	0	0	0	0	0	0	0	0
AC004832.2	0.1141	0	0	0	0	0	0	0	0	0	0	0
AC004832.3	0	0	0.455978	0	0	0.214172	0.155473	0.624728	0.415961	0.567987	0.207107	0.333125
AC004835.2	0	0	0	0	0	0	0	0	0	0	0	0
AC004837.1	0.0950052	0.17997	0.215357	0.0786353	0	0	0	0.0948072	0	0	0	0
AC004840.1	0.087177	0.153019	0	0.132411	0	0.080302	0	0	0.149262	0	0	0
AC004840.2	0	0	0	0	0	0	0	0	0.205855	0	0	0
AC004852.1	0	0	0	0	0	0	0	0	0	0	0	0
AC004852.3	0	0	0	0	0	0	0	0	0	0	0	0
AC004853.1	0	0	0	0	0	0	0	0	0	0	0	0
AC004854.1	0	0	0	0	0	0	0	0	0	0	0	0
AC004858.1	0	0	0	0	0	0	0	0	0	0	0	0
AC004865.1	0	0.0479311	0	0	0	0	0	0	0	0	0	0
AC004866.1	0	0	0	0	0	0	0	0	0	0	0	0
AC004866.2	0	0	0	0	0	0	0	0	0	0	0	0
AC004870.1	0	0	0	0	0	0	0	0	0	0	0	0
AC004884.1	0	0	0	0	0	0	0	0	0	0	0	0
AC004890.1	0	0.416617	0	0	0	0	0.350124	0	0	0.341994	0	0
AC004890.2	11.5777	4.31751	9.04055	7.32246	7.01139	4.83583	11.2688	7.67788	8.59129	6.23496	9.99773	7.85513
AC004890.3	0	0	0	0	0	0	0	0	0	0.0357385	0	0
AC004893.1	0	0	0.0400016	0	0	0	0	0	0	0	0	0
AC004893.2	0	0	0	0	0	0	0	0	0	0	0	0
AC004898.1	0	0.0658197	0	0	0	0	0.0548836	0	0	0	0	0.0584838
AC004899.1	0	0	0	0	0	0	0	0	0	0	0	0
AC004910.1	0.261163	0	0.296002	0.165574	0.0712652	0.0601433	0.317061	0.0654164	0.314758	0.159472	0	0.111243
AC004911.1	0	0	0	0	0	0	0	0	0	0	0	0
AC004922.1	1.41005	0.298366	1.6356	0.955945	0.866861	1.2157	0.687749	0.395152	0.272362	0.963574	1.05723	1.633
AC004923.1	3.59611	2.99435	4.00776	3.1945	2.45382	3.536	3.89177	3.34388	3.70358	2.21492	1.82293	3.78983
AC004923.2	0	0	0	0	0	0	0	0	0	0	0	0
AC004923.3	0	0	0	0	0	0	0	0	0	0	0	0
AC004938.1	0	0	0	0	0	0	0	0	0	0	0	0
AC004941.2	0.604596	0	0	0	0	0	0	0	0	0	0	0
AC004945.1	0	0	0	0	0	0	0	0	0	0	0	0
AC004951.2	2.11921	0.926955	0.946528	1.18203	1.27285	1.73331	1.45579	1.31141	0.772075	2.62406	1.5523	1.63272
AC004951.3	2.04805	1.40401	1.73097	1.33437	2.0401	0.994616	1.11511	1.22732	1.5817	1.54558	1.33046	1.68923
AC004965.1	0	0	0	0	0	0	0	0	0	0	0	0
AC004967.1	2.87054	4.30231	3.11584	2.8951	2.57181	2.87409	2.80883	2.74002	1.98223	3.91955	2.93442	2.7644
AC004975.1	0	0	0	0	0	0	0	0	0	0	0	0
AC004980.1	1.88357	1.02196	3.52509	1.2402	2.04502	2.01614	1.44854	2.64777	1.64964	1.76804	1.46697	2.40332
AC004980.2	0.0655703	0	0	0	0.0639145	0.0534124	0.0558925	0.0580674	0	0.0898453	0	0.0505437
AC004980.3	0	0	0	0	0.196892	0.198813	0	0	0.42033	0	0	0
AC004980.4	0	0	0	0	0	0	0.392496	1.44053	0.340254	0	0	0
AC004986.1	0	0	0	0	0	0	0	0	0	0	0	0
AC004987.1	0	0	0	0	0	0	0	0	0	0	0	0
AC004987.2	0.0618355	0	0.0726362	0.0527955	0	0	0	0.121309	0	0	0	0.054484
AC004987.3	0	0	0	0.0552814	0	0	0	0	0	0	0	0
AC004987.4	0.176337	0.16867	0	0	0.0016565	0	0.000598839	0	0	0.276437	0.000502406	0.150223
AC004997.1	0.248671	1.36501	0.390546	0.456018	0.381659	0	1.10133	1.21008	0.578912	0.10867	1.48057	0.256191
AC005000.1	0	0.562346	0	0.226133	0	0	0.654878	0	0	0.21748	0	0.230609
AC005000.2	0	0	0	0	0	0	0	0	0	0.154617	0	0
AC005002.1	0	0	0	0	0	0	0	0	0	0	0	0
AC005002.2	0	0	0	0	0	0	0	0	0	0	0	0
AC005005.1	0	0.0732371	0.0867905	0	0	0	0	0	0	0	0.156345	0
AC005005.2	0	0	0	0	0	0	0	0	0	0	0	0
AC005008.1	0	0	0	0	0	0	0	0	0	0	0	0
AC005011.1	0	0	0	0	0	0	0	0	0	0	0	0
AC005014.1	0	0	0	0	0	0.0295699	0.0128776	0	0	0	0	0
AC005019.1	0	0.124735	0	0	0	0.120116	0.20937	0	0	0	0	0
AC005020.1	0	0	0	0	0	0	0	0	0	0	0	0
AC005020.2	0	0	0.0066336	0	0.0289263	0.0599681	0	0	0	0	0.117861	0.134399
AC005033.1	0	0	0	0	0	0	0.0505697	0	0	0	0	0
AC005034.1	0	0	0	0	0	0	0	0	0	0	0	0
AC005040.1	0	0	0	0	0	0	0	0	0	0	0	0
AC005041.1	0.120514	0.0893815	0.0860177	0.152623	0.106866	0.0725538	0.122438	0.115639	0.0883103	0.0604976	0.1456	0.142678
AC005041.2	0.102538	0	0	0	0	0	0.0411574	0	0	0	0	0
AC005042.1	0.512974	0.122667	0.218026	0.0530732	0.208629	0.23626	0.10295	0.191964	0.179482	0.251302	0	0.0546257
AC005042.3	0	0	0	0	0	0	0	0	0	0	0	0
AC005066.1	0	0	0	0	0	0	0	0	0	0	0	0
AC005070.1	0	0	0	0	0	0	0	0	0	0	0	0
AC005070.2	0	0	0	0	0	0	0	0	0	0	0	0
AC005077.1	0.309322	0	0	0	0	0.854784	0.124158	0	0	0.121228	0	0
AC005077.2	0.228011	0.216858	0.433981	0.382431	0.655693	0.488241	0.676569	0.150829	0.987151	0.177707	0.771571	0.647209
AC005077.3	0.411976	0	0	0	0	0	0	0	0	0	0.341946	0
AC005077.4	0.394624	0.442544	1.09503	0.337891	0.575572	1.04037	0.75375	0.86908	0.660211	0.458643	0.62519	0.753513
AC005084.1	0	0	0	0	0	0	0	0	0	0	0	0
AC005086.2	0.302298	0	0	0	0	0.556916	0	0	0.564104	0	0.308638	0.25753
AC005086.3	0	0.889637	0	0	0	0	0.22664	0.320393	0	0.131967	0	0
AC005086.4	1.19366	0	2.47317	1.14169	0.726478	0.62423	1.34433	0.668447	0.31698	2.13633	0	0.285322
AC005088.1	0	0	0	0	0	0	0	0	0	0	0	0
AC005094.1	0.158343	0	0	0	0	0	0	0	0	0	0.161664	0
AC005099.1	0	0	0	0	0.0942039	0	0	0	0	0	0	0
AC005102.1	0	0	0	0	0	0	0	0	0	0	0	0
AC005104.2	0	0	0.0873549	0	0	0	0.0618726	0	0	0.0604125	0	0
AC005105.1	0	0	0	0	0	0	0	0	0	0	0	0
AC005154.1	0.305265	0	0	0.126333	0	0	0.122529	0	0.14241	0.119638	0.155834	0
AC005154.2	0.142913	0.123022	0.280551	0.183115	0.205367	0.195061	0.371435	0.216909	0.200405	0.083264	0.222079	0.455466
AC005154.5	0.211643	0.853802	0.7921	1.78405	1.15644	0.924389	0.537595	1.43798	1.50646	1.17353	2.23412	1.71044
AC005156.1	0	0	0	0.077217	0	0	0	0	0	0	0	0.0794758
AC005165.2	0	0.145518	0	0	0	0	0	0.151817	0	0	0	0
AC005176.1	0	0.0254122	0	0.0443835	0	0.0244575	0.0216025	0.0265767	0.0251911	0.0835052	0.0544436	0.0924272
AC005176.2	0	0	0	0	0	0	0	0	0	0	0	0
AC005178.1	0	0	0	0	0	0	0	0	0	0	0	0
AC005181.1	0	0	0	0	0	0	0	0	0	0	0	0
AC005183.1	0	0	0	0	0	0	0	0	0	0	0	0
AC005185.1	0	0	0	0	0	0	0	0	0	0	0	0
AC005189.1	0	0	0.223573	0	0	0	0	0	0	0	0	0
AC005191.1	0	0	0	0	0	0	0	0	0	0	0	0
AC005229.1	0	0	0	0	0	0	0	0	0	0	0	0
AC005229.2	0	0	0	0	0	0	0	0	0	0	0	0
AC005229.3	0	0	0	0	0	0	0	0	0	0	0	0
AC005230.1	0	0	0	0	0	0	0	0	0	0	0	0
AC005237.2	0	0	0	0	0	0	0	0	0	0	0	0
AC005244.1	0.175912	0.336066	0	0	0	0.161818	0	0.526679	0.163907	0.137697	0.179356	0.598624
AC005252.1	0	0	0	0	0	0	0	0	0	0	0	0
AC005255.1	0	0	0	0	0	0	0	0	0	0	0	0
AC005258.1	0	0.145495	0	0	0	0	0	0	0	0	0.184756	0
AC005261.4	0.332467	0	0	0	0	0	0	0.165793	0	0	0	0
AC005262.1	0.323285	0	0	0	0	0	0	0	0	0.1267	0	0.137704
AC005294.1	0	0	0	0	0	0	0	0	0	0	0	0
AC005296.1	0	0	0	0	0	0	0	0	0	0	0	0
AC005297.1	0	0	0	0	0	0	0	0	0	0	0	0
AC005297.2	0	0	0	0	0	0	0	0	0	0	0	0
AC005297.3	0	0	0	0	0	0	0	0	0	0	0	0
AC005300.1	0.198375	0.29785	0	0	0	0	0.374965	0	0.145268	0.122039	0	0
AC005324.3	0	0	0	0.00867979	0	0.0264748	0.0105191	0	0	0.0247835	0.0257775	0.013356
AC005324.4	1.2546	0.406308	2.04214	0.583994	1.37818	0.89349	0.736531	0	1.06331	0.401382	1.75437	1.67411
AC005324.6	0	0	0	0	0	0	0	0	0	0	0	0
AC005326.1	0	0	0	0	0	0	0	0	0	0	0	0
AC005336.1	0	0.0383923	0	0	0	0	0	0	0.03745	0	0.0828913	0
AC005336.2	0	0	0	0	0	0	0.130006	0	0	0	0.0552738	0.0919481
AC005341.1	0	0	0	0	0	0	0	0	0	0	0	0
AC005345.1	0	0	0	0	0	0	0	0	0	0	0	0
AC005351.1	0.0653825	0	0	0	0	0	0	0	0	0	0	0
AC005357.1	0	0	0	0	0	0	0	0	0	0	0	0
AC005357.2	0	0	0	0	0	0	0	0	0	0	0	0
AC005363.1	0	0	0	0	0.516202	0	0	0	0	0	0	0
AC005377.1	0	0	0	0	0	0	0	0	0	0	0	0
AC005410.1	0.404621	0	0	0.281251	0.388287	0.111509	0	0.245276	0.544414	0.0958251	0.683374	0.192985
AC005412.1	0	0	0	0	0	0	0	0	0	0	0	0
AC005476.1	0	0	0	0	0	0	0	0	0	0	0	0
AC005480.2	0	0	0	0	0	0	0	0	0	0	0	0
AC005515.1	0.0550012	0	0	0	0	0.041351	0	0	0	0	0	0
AC005518.2	0	0	0	0	0	0	0	0	0	0	0	0
AC005520.1	0.828729	0.352912	0.432916	1.25369	0.847152	0.511107	0.402673	1.27043	1.24599	0.675756	1.92591	1.49861
AC005520.4	0	0	0	0	0	0	0	0	0	0	0	0
AC005521.1	0.0583369	0	0.198357	0	0.126543	0	0	0	0	0	0.0595627	0
AC005524.1	0	0.0777106	0	2.03445	3.79755	1.80781	0	0	0	4.32166	3.70346	5.36377
AC005531.1	0.110178	0.138878	0.0413332	0.180579	0.118364	0.100157	0.146791	0.0727376	0.10157	0.0866251	0.111858	0.248587
AC005532.2	0	0	0	0	0	0	0	0	0	0	0	0
AC005534.2	0	0	0	0	0	0	0	0	0	0	0.132393	0
AC005539.1	0	0	0	0	0	0	0	0	0	0	0	0
AC005551.1	0	0	0	0.0919604	0	0	0	0	0	0	0	0
AC005559.1	0	0	0	0	0	0	0	0	0	0	0	0
AC005562.2	0	0	0	0	0	0	0	0	0	0	0	0
AC005587.1	0	0	0	0	0	0	0	0	0	0	0	0
AC005588.1	0	0	0	0	0	0	0	0	0	0	0	0
AC005622.1	0	0.0303117	0	0	0.034369	0	0.0254396	0.0632473	0	0	0	0
AC005632.1	0.278202	0	0	0	0	0	0.0744445	0	0	0	0	0.0790008
AC005632.3	0	0	0	0	0	0.0914231	0	0	0	0	0	0
AC005670.2	2.99981	2.41047	5.53856	0	0.054463	0.0287946	3.20673	2.79143	4.05154	0	0	0
AC005682.1	0	0	0	0	0	0	0.0268276	0	0.0311805	0.0261945	0	0
AC005697.1	0.264638	0	0	0	0.150328	0	0.129949	0	0	0	0	0.457358
AC005702.1	0	0.669175	0.710903	0.109869	0.579261	0	0.206507	0.614265	0.479226	0.103284	0.404364	0.345667
AC005702.2	0.034397	0	0	0	0	0	0.0545306	0	0.0316347	0.0797281	0	0.0289363
AC005702.3	0	0.911402	0.308554	0.225331	0	0.376154	0.218546	0.679178	0.207501	0	0.555896	0.551267
AC005702.4	0	0	0	0	0	0.123578	0	0	0	0	0	0
AC005722.1	0	0	0	0	0	0	0	0	0	0	0	0
AC005726.1	7.10192	6.54194	7.61688	5.48276	6.11794	8.10373	6.20977	5.10351	6.29916	5.75809	7.9507	9.2732
AC005730.1	0	0	0	0	0	0	0	0	0	0	0	0
AC005740.1	0	0	0	0	0	0.095924	0	0	0	0	0	0
AC005740.2	0	0	0	0	0	0	0	0	0	0	0	0
AC005741.1	0	0	0	0	0	0	0	0	0	0	0	0
AC005758.1	0	0	0	0	0	0	0	0	0	0	0	0
AC005771.1	0	0	0	0	0	0	0	0	0	0	0	0
AC005776.1	0	0.206153	0.244275	0	0	0.397056	0.346035	0.215076	0	0.337869	0.440089	0.183607
AC005777.1	0	0	0	0	0	0	0	0	0	0	0	0
AC005779.2	0	0	0	0	0	0	0.0785108	0	0	0	0	0
AC005786.1	0	0	0	0	0	0	0	0	0	0	0	0
AC005798.1	0	0	0	0	0	0	0	0	0	0	0	0
AC005822.1	0.113121	0.0543465	0	0	0	0	0.0893208	0.0574458	0	0.0445236	0	0.0468033
AC005828.6	0	0	0	0	0	0	0	0	0	0	0	0
AC005828.7	0	0	0	0	0	0	0	0	0	0	0	0
AC005829.1	0.113821	0.217743	0.32251	0.198652	0.246888	0	0.192671	0.309639	0.371692	0.0892159	0.116208	0.107499
AC005829.2	0	0	0	0	0	0	0.0521796	0	0	0	0	2.17e-06
AC005832.2	0	0	0	0	0	0	0	0	0	0	0	0
AC005832.3	0	0	0	0	0	0	0.0671587	0	0.156139	0	0	0
AC005832.4	16.1453	28.1828	6.2036	18.0544	14.783	19.1382	17.3793	20.1596	10.4941	21.3683	12.4926	20.8609
AC005833.1	12.9134	12.7962	10.5624	13.9481	10.5654	14.42	13.6564	17.5727	12.9249	10.7966	11.9565	15.2617
AC005837.2	0	0.135339	0	0	0	0	0	0	0	0	0	0
AC005838.1	0	0	0	0	0	0	0	0	0	0	0	0
AC005840.1	0	0	0	0	0	0	0	0	0	0	0	0
AC005840.3	0	0	0	0	0	0	0	0	0	0.0152299	0	0
AC005865.2	0.516427	0.474042	0.945712	0.488795	0.514489	0.659649	0.257213	0.537109	0.640837	0.400777	0.434632	0.615463
AC005868.1	0	0	0	0	0	0	0	0	0	0	0	0
AC005899.2	0	0	0	0	0	0	0	0	0	0	0	0
AC005906.1	0	0.0931916	0	0	0	0	0	0	0	0	0	0
AC005908.1	0	0	0	0	0	0	0	0	0	0	0	0
AC005912.1	0	0.463639	0.582773	0.432568	0.532778	0.47137	0.815618	0.490962	0.980496	0.829552	0	0.845792
AC005921.1	0	0	0	0	0	0	0	0	0	0	0	0
AC005943.1	15.4431	27.4668	23.8639	17.4227	25.4487	34.1324	18.8574	23.8076	22.8758	12.0724	24.1284	25.327
AC005951.1	0	0	0	0	0	0	0	0	0	0	0	0
AC005972.1	0	0	0	0	0	0	0	0	0	0	0	0
AC005972.2	0	0	0	0	0	0	0	0	0	0	0	0
AC006001.1	0	0	0.131907	0	0	0	0.0934281	0	0	0.0912233	0	0
AC006001.3	14.1924	15.4445	13.7568	17.1327	19.5971	25.4724	12.6374	13.8796	12.8921	13.8635	12.0108	15.2834
AC006001.4	2.67578	3.58417	6.33889	0	1.79456	0.915644	3.24076	6.89431	6.28633	0.00415085	0	2.37541
AC006006.1	0	0	0	0	0	0	0	0	0	0	0	0
AC006011.1	0.170053	6.53695	2.12535	0	0	0	5.10441	4.58553	1.4038	9.45903	11.6872	1.67318
AC006011.2	0	0.0410774	0.0973471	0.0355452	0.0465758	0.0791163	0	0	0.0400687	0.0673228	0.087691	0
AC006015.1	0	0	0	0	0	0	0	0	0	0	0	0
AC006020.1	0.235376	0.0250156	0.0889247	0.0649398	0.113456	0	0.167959	0.0782951	0.0976053	0.102497	0.160208	0.200518
AC006022.1	0	0	0	0	0	0	0	0	0	0	0	0
AC006023.1	0	0	0	0	0	0	0	0	0	0	0	0
AC006023.2	0	0	0	0	0	0	0	0	0.467066	0	0	0
AC006026.1	0	0	0	0.0445702	0	0	0	0.0538029	0	0.0211194	0	0
AC006026.2	0	0	0	0	0	0	0	0	0	0	0	0
AC006028.1	0	0	0	0	0	0	0	0	0	0	0	0
AC006030.1	0.0619714	0.131532	0.212175	0.187921	0.0753436	0.162478	0.325706	0.144598	0.127383	0.184154	0.099473	0.278972
AC006033.1	0.396757	0.506006	0.299788	0.328394	0	0	0.849349	0.263953	0.493579	0.207326	0	0.225627
AC006042.3	0.46719	0.159598	0.378222	0.220966	0.398114	0.122956	0.508993	0.299711	0.529308	0.209255	0.30712	0.483288
AC006059.2	0.678697	0.312734	1.05025	0.408576	0.221362	0.536124	0.576337	0.262153	0.58988	0.562474	0.4306	0.634209
AC006064.6	1.93036	7.32624	2.75601	4.42541	6.27776	2.60648	5.76199	6.09085	5.61051	3.79026	3.45545	6.38709
AC006065.1	0	0	0	0	0	0	0	0	0	0	0	0
AC006065.2	0	0	0	0	0	0	0	0	0	0	0	0
AC006077.1	0	0	0	0	0	0	0	0	0	0	0	0
AC006115.1	0	0	0	0	0	0	0	0	0	0	0	0
AC006116.1	0.0445557	0	0	0	0.0241508	0.040981	0.0356421	0	0.0414252	0.0174738	0	0
AC006116.2	0.0509325	0	0.0579334	0	0	0	0	0	0	0	0	0.0433897
AC006116.3	0	0	0	0	0	0.149414	0	0	0.151342	0	0	0
AC006116.7	0.409552	0.326452	0.464184	0.169492	0.14806	0.440129	0.43837	0.0681164	0.382123	0.321018	0.13938	0.40705
AC006122.1	0	0	0	0	0	0	0	0	0	0	0	0
AC006130.2	0	0	0	0	0	0	0	0	0	0	0	0
AC006133.1	0	0	0	0	0	0	0	0	0	0	0	0
AC006144.1	0.163056	0.0584741	0.0732764	0.0262453	0.119314	0.0850171	0.0245199	0.0616385	0.120132	0.204414	0.124923	0.0260164
AC006158.1	0	0	0	0	0	0	0	0	0	0	0	0
AC006158.2	0	0	0	0	0	0	0	0	0	0	0	0
AC006158.3	0	0	0	0	0	0	0	0	0	0	0	0
AC006160.2	0	0	0	0	0	0	0	0	0	0	0	0
AC006195.1	0.657983	1.36364	0.248585	0.363073	0.416275	0.101015	0.352141	0.437741	0.153479	0.343831	0.951692	0.373693
AC006197.1	0	0	0	0	0	0	0	0	0	0	0	0
AC006199.1	0	0	0	0	0	0	0	0	0	0	0	0
AC006210.1	0	0	0	0	0	0	0	0	0	0	0	0
AC006210.2	0	0	0	0	0	0	0	0.0315806	0	0	0	0
AC006213.1	1.32897	1.26704	1.92249	0.83554	1.62393	1.49471	2.09826	1.98059	1.8527	0.677879	1.12079	1.6532
AC006236.1	0.128776	0	0.145954	0	0.0698317	0.17793	0	0	0	0.100938	0.131476	0
AC006254.1	1.04443	0.568898	1.1042	0.820284	1.06712	1.07589	0.741412	0.608968	1.14439	0.551385	0.672391	1.55301
AC006254.2	0.22709	0	0	0	0	0	0	0	0	0	0	0
AC006254.3	0	0	0	0	0	0	0	0	0	0	0	0
AC006262.4	0	0	0	0	0	0	0	0	0	0	0	0
AC006270.2	0	0.0770384	0	0	0	0	0	0	0	0	0	0
AC006270.3	0	0	0	0	0	0	0	0	0	0	0	0
AC006272.2	0	0.161809	0	0	0.369903	0	0	0	1.61886	1.32848	0	2.11316
AC006326.1	0	0	0	0	0	0	0	0	0	0	0	0
AC006328.1	0	0	0	0	0	0	0	0	0	0	0	0
AC006328.2	0	0	0	0	0	0	0	0	0	0	0	0
AC006329.2	0	0	0.164884	0	0	0.134005	0	0	0.135735	0	0	0
AC006335.1	0	0	0	0	0	0	0	0	0	0	0	0
AC006335.2	0	0	0	0	0	0	0	0	0	0	0	0
AC006338.1	0	0	0	0	0	0	0	0	0	0	0	0
AC006338.2	0	0	0	0	0	0	0	0	0	0	0	0
AC006349.1	0	0	0	0	0	0	0	0	0	0	0	0
AC006355.1	0	0	0	0	0	0	0	0	0.0463054	0	0	0
AC006362.1	0	0	0	0	0	0	0	0	0	0	0	0
AC006363.1	0	0	0	0	0	0	0	0	0	0	0	0
AC006366.1	0	0	0	0	0	0	0	0	0	0	0	0
AC006380.1	0	0	0	0	0	0	0	0	0	0	0	0
AC006386.1	0	0	0	0	0	0	0	0	0	0	0	0
AC006386.2	0	0	0	0	0	0	0	0	0	0	0	0
AC006390.1	0	0	0	0	0	0	0	0	0	0	0	0
AC006427.1	0	0	0	0	0	0	0	0	0	0	0	0
AC006441.2	0	0	0	0	0	0	0	0	0	0	0	0
AC006441.5	0	0	0	0	0	0	0	0	0	0	0	0
AC006445.1	0	0	0	0	0	0	0	0	0	0	0	0
AC006445.2	0	0	0	0	0	0	0	0	0	0	0	0
AC006453.1	0	0	0	0	0	0	0	0	0	0	0	0
AC006453.2	5.18872	31.5141	5.0877	3.82437	5.27288	5.18775	0.402975	0.204039	0.702649	4.84089	3.42462	4.21159
AC006453.3	0	0	0	0	0	0	0	0	0	0	0	0
AC006453.4	0	0	0	0	0	0.0364015	0	0	0	0	0	0
AC006453.5	0	0	0	0	0	0	0	0	0	0	0	0
AC006455.2	0	0	0	0	0	0	0	0	0	0	0	0
AC006455.3	0	0	0	0	0	0	0	0	0	0	0.183511	0
AC006455.6	0	0	0	0	0	0	0	0	0	0	0	0
AC006455.7	0	0	0	0	0	0	0	0	0	0	0	0
AC006457.1	0	0	0	0	0	0	0	0	0	0	0	0
AC006461.1	0	0	0	0	0	0	0	0	0	0	0	0
AC006463.1	0	0	0	0	0	0	0	0	0	0	0	0
AC006466.1	0	0	0	0	0	0	0	0	0	0	0	0
AC006480.1	0	0	0.173562	0	0	0	0	0	0	0	0	0
AC006483.1	0	0	0	0	0	0	0	0	0	0	0	0
AC006484.1	0	0	0	0	0	0	0	0	0	0	0	0
AC006486.1	0.357065	0.275318	0	0	0.930092	0	0.65416	0.340548	0	0	0.956384	0
AC006499.1	0	0	0	0	0	0	0.0481585	0	0	0	0	0
AC006499.2	0	0	0	0	0	0	0	0	0	0	0	0
AC006499.3	0	0	0	0	0	0	0	0	0	0	0	0
AC006499.4	0	0	0	0	0	0	0	0	0	0	0	0
AC006499.5	0	0	0	0	0	0	0	0	0	0	0	0
AC006499.6	0	0	0	0	0	0	0	0	0	0	0	0
AC006499.7	0	0	0	0	0	0	0	0	0	0	0	0
AC006499.8	0	0	0	0	0	0	0	0	0	0	0	0
AC006504.3	0.311042	0.396689	1.29262	0.257448	0.449787	0.477521	0.499392	0.517323	0.483684	0.731411	0.529275	0.441631
AC006504.4	0	0	0	0	0	0	0	0	0	0	0	0
AC006504.6	0	0	0	0	0	0	0	0	0	0	0	0
AC006509.1	1.31378	0.374685	1.12491	1.3264	1.51187	0.302467	0.793991	0.717318	1.08815	1.43252	1.08926	0.586232
AC006509.2	0	0	0	0	0	0	0.116422	0	0.135312	0	0	0.247095
AC006511.1	0.5795	0.184767	0.218934	0	0	0	0.310138	0	0.18023	0	0.197218	0.32912
AC006511.2	0.0794601	0.0760068	0.180076	0.0657825	0	0	0.829206	0.0792896	0.148291	0.435906	0	0.270727
AC006512.1	0.214531	0	0	0	0	0	0	0.214084	0	0	0	0.182761
AC006512.2	0	0	0	0	0	0	0	0	0	0	0	0
AC006517.1	0	0	0	0.1517	0	0	0	0	0	0	0	0
AC006518.1	0	0	0.0202387	0.0147799	0	0	0	0	0.0499822	0	0	0.0152122
AC006518.2	0.035837	0.0171393	0.0203088	0	0	0.0165054	0	0	0	0.014045	0	0.0152649
AC006518.7	0.187212	0.328285	0.256387	0	0	0	0	0	0	0	0	0
AC006529.1	0	0	0	0	0	0	0	0	0	0	0	0
AC006530.1	0	0	0	0	0	0	0	0	0	0	0	0
AC006538.2	1.00143	0.25114	2.22173	1.62642	0.332236	1.27562	0	2.25411	1.08501	1.14112	0.487543	1.02905
AC006539.1	0.109026	0	0.123572	0	0	0	0	0.217599	0.101721	0	0	0
AC006539.2	0	0	0	0	0	0	0	0	0	0	0	0
AC006539.3	0	0	0	0	0	0	0	0	0	0	0	0
AC006548.1	0	0	0	0	0	0	0	0	0	0	0	0
AC006548.2	0	0	0	0	0	0	0	0	0	0	0	0
AC006548.3	0	0	0	0	0	0	0	0	0	0	0	0
AC006557.2	0	0	0	0.0330455	0	0	0	0	0	0	0	0
AC006557.4	0	0	0.252338	0	0	0	0	0	0	0	0	0
AC006557.5	0	0	0	0.0522811	0	0	0	0	0	0	0	0
AC006600.1	0	0	0	0	0	0	0	0	0	0	0	0
AC006924.1	0	0	0	0	0	0	0	0	0	0	0	0
AC006927.1	0	0	0	0	0	0	0	0	0	0	0	0
AC006927.2	0	0	0	0	0	0	0	0	0	0	0	0
AC006927.3	0	0	0	0	0	0	0	0	0	0	0	0
AC006927.4	0	0	0	0	0	0	0	0	0	0	0	0
AC006927.5	0	0	0	0.060205	0	0	0	0	0	0	0	0.0619661
AC006946.1	0	0	0	0	0	0	0	0	0	0	0	0
AC006960.1	0	0.563662	0.667895	0	0	0	0	0	0	0	0	0
AC006965.1	0	0	0	0	0	0	0	0	0	0	0	0
AC006967.1	0	0	0	0	0	0	0	0	0	0	0	0
AC006970.1	0	0	0	0	0	0	0	0	0	0	0	0
AC006970.2	0	0	0	0.0548937	0	0	0	0	0	0	0	0
AC006971.1	0.0106936	0	0.0242868	0	0	0	0	0	0	0	0	0
AC006978.1	7.62493	4.91343	6.09493	6.34433	4.6571	4.7317	6.66877	4.68557	4.83021	5.15878	7.00636	4.17094
AC006978.2	0	0.187953	0	0	0.37509	0	0.263547	0.79682	0	0.447866	0	0.32958
AC006986.1	0	0	0	0	0	0	0	0	0	0	0	0
AC006987.1	0	0	0	0	0	0	0	0	0	0	0	0
AC006989.1	0	0	0	0	0	0	0	0	0	0	0	0
AC006994.1	0	0.116413	0	0	0	0	0	0	0	0	0	0
AC007000.1	0.538847	0.300996	0.339017	0.641558	0.27144	0.559969	0.36314	0.131422	0.302541	0.280922	0.430295	0.882724
AC007000.2	0	0.107817	0	0	0	0.103829	0	0	0.105169	0.0883518	0	0
AC007012.1	0	0	0	0	0	0	0	0	0	0	0	0
AC007016.1	0	0	0	0	0	0	0.219836	0	0	0	0	0
AC007040.2	0.040972	0.0994938	0.0434082	0.0714355	0.069687	0.212741	0.342	0.05179	0.151527	0.0907112	0.0299818	0.107433
AC007041.1	0	0.348933	0.0522168	0	0	0	0.0729699	0.0907852	0.0855922	0	0	0.0774173
AC007064.1	0	0	0	0	0	0	0	0	0	0	0	0
AC007064.3	0	0	0	0	0	0	0	0	0	0	0	0
AC007064.4	0	0	0	0	0	0	0	0	0	0	0	0
AC007066.1	0.151698	0	0	0	0	0	0	0	0.141626	0	0	0
AC007068.1	1.07521	1.22039	0.666981	1.85736	1.67042	1.49064	0.673519	0.492526	0.162291	1.0008	0.851833	1.64217
AC007068.2	0	0	0	0	0	0	0	0	0	0	0	0
AC007098.2	0	0	0	0	0	0	0	0	0	0	0	0
AC007115.1	0	0	0	0	0	0	0	0	0	0	0	0
AC007136.1	0	0	0	0	0	0	0	0	0	0	0	0
AC007151.1	0	0	0	0	0	0	0	0	0	0	0	0
AC007160.1	0	0	0	0	0	0	0	0	0	0	0	0
AC007161.1	0	0	0	0	0	0	0.0672142	0	0	0	0	0
AC007161.2	0	0	0	0	0	0	0	0	0	0	0	0
AC007179.3	0	0	0	0	0	0	0	0	0	0	0	0
AC007182.2	0	0.135945	0.16105	0.117611	0.154099	0	0.114141	0	0	0.445604	0.290246	0
AC007192.1	0.264859	0	0	0.195402	0	0.734377	0	0.9385	0	0.405088	0	0
AC007204.1	0.0967829	0	0	0	0	0	0	0	0	0	0	0
AC007204.2	0.0858902	0	0	0	0	0	0	0	0	0	0	0
AC007207.1	0	0	0	0	0.329009	0	0	0	0.307322	0	0	0.175984
AC007215.1	0	0	0	0	0	0	0	0	0	0	0	0
AC007216.5	0.350682	0	0	0	0	0	0	0.838452	0	0	0	0.358492
AC007224.1	0	0	0	0	0	0	0	0	0	0	0	0
AC007225.1	0.1321	0.151627	0.209611	0.0874709	0.0859615	0.170355	0.106047	0.10546	0.172554	0.124253	0.161944	0.112537
AC007225.2	0	0	0	0	0	0	0	0	0	0	0	0
AC007229.1	0	0	0	0	0	0	0.12229	0.148165	0	0	0	0.126189
AC007237.1	0	0	0	0	0	0	0	0	0	0	0	0
AC007238.1	0.0333629	0.0623666	0.0373358	0.0534595	0.0360857	0.121387	0.0261409	0	0.0309041	0	0	0.0847353
AC007241.1	0	0	0	0	0	0	0	0	0	0	0	0
AC007244.1	3.16605	2.69189	2.65807	0	0	0	0	0	0	0	0	0
AC007253.1	0	0	0	0	0	0	0	0	0	0	0	0
AC007255.2	0	0	0	0	0	0	0	0	0	0	0	0
AC007256.1	0	0.0499826	0	0	0	0.0798168	0	0.0519129	0.0161968	0.0815751	0.017662	0
AC007262.1	0	0	0	0	0	0	0	0	0	0	0	0
AC007274.1	0	0	0	0	0	0	0	0	0	0	0	0
AC007274.2	0	0	0	0	0	0	0	0	0	0	0	0
AC007274.3	0	0	0	0	0	0	0	0	0	0	0	0
AC007275.1	0	0	0	0	0	0	0	0	0	0	0	0
AC007279.1	0	0	0	0	0	0	0	0	0	0	0	0
AC007283.2	0	0	0	0	0	0	0	0	0	0	0	0
AC007312.1	0	0	0	0	0	0	0	0	0	0	0	0
AC007318.1	2.54946	1.83638	2.26093	0.569726	0.898078	0.460844	1.4145	0.848947	0.668704	0.526777	1.07479	1.22308
AC007318.2	0.204823	0.13034	0.334588	0.0563867	0.197517	0.253742	0.211785	0.274891	0.0659362	0.431836	0.0934022	0.233327
AC007322.1	0	0	0	0	0	0	0	0	0	0	0	0
AC007322.2	0	0	0	0	0	0	0	0	0	0	0	0
AC007322.3	0	0	0	0	0	0	0	0	0	0	0	0
AC007322.4	0	0	0	0	0	0	0	0	0	0	0	0
AC007325.1	0	0	0	0	0	0	0	0	0	0	0	0
AC007325.2	46.3497	10.4739	4.72357	29.4021	14.3154	4.43713	30.0179	12.3636	6.60117	34.2138	19.3847	10.6717
AC007325.3	0	0	0	0	0	0	0	0	0	0	0	0
AC007325.4	1.23671	1.02586	0.158646	0.793501	0.64844	0.206199	1.20282	2.3219	0.799472	1.11204	1.20216	0.584404
AC007326.1	0	0	0	0	0	0	0	0	0	0	0	0
AC007326.3	0	0	0	0	0	0	0	0	0	0	0	0
AC007326.4	88.3192	20.1976	13.1185	71.2519	27.9825	7.48724	67.456	18.739	19.3111	52.2815	24.4841	16.0007
AC007327.1	0	0	0	0	0	0	0	0	0	0	0	0
AC007342.2	0	0	0	0	0	0	0	0	0	0	0	0
AC007342.3	0.225522	0.239525	0.150676	0.124517	0.0842344	0.194507	0.121323	0.190359	0.224199	0.153728	0.32349	0.118163
AC007346.1	0	0.364985	0.259487	0	0	0	0	0.0761564	0	0	0.077916	0.0650136
AC007346.2	0	0	0	0	0	0	0	0	0	0	0	0
AC007347.2	0	0	2.29036	0	0	0.448764	0	0	0	0.750118	0	0
AC007363.1	0	0	0	0	0	0	0	0	0	0	0	0
AC007365.2	0	0	0	0	0	0	0	0	0	0	0	0
AC007375.1	0	0	0	0	0	0	0	0	0	0	0	0
AC007376.1	0	0	0	0	0	0	0	0	0	0	0	0
AC007383.1	0	0	0	0	0	0	0	0	0	0	0	0
AC007386.1	0.458194	0	0.207726	0.455094	0.198774	0.168824	0.514957	0.274344	0.684012	0.215487	0.187121	0.468406
AC007387.1	0	0	0	0	0	0	0	0	0	0	0	0
AC007389.2	0.20066	0	0	0	0	0	0	0	0	0	0	0
AC007389.4	0	0	0	0	0	0	0	0	0	0	0	0
AC007390.1	0	0	0.187103	0	0.179039	0	0	0	0	0	0.168544	0
AC007394.1	0	0	0	0	0	0	0	0	0.0950433	0	0.104002	0
AC007395.1	0	0	0	0	0	0	0	0	0	0	0	0
AC007424.1	0	0	0.146584	0.0268498	0.0175855	0.0597434	0	0	0.0151454	0.0127094	0	0
AC007435.1	0	0	0	0	0	0	0.109593	0	0	0	0	0
AC007448.1	0	0	0	0	0	0	0	0	0	0	0	0
AC007450.2	0	0	0	0	0	0	0	0	0	0	0	0
AC007450.3	0	0	0	0	0	0	0	0	0	0	0	0
AC007450.4	0	0	0.11725	0	0	0	0	0	0	0	0	0.0881299
AC007458.1	0	0	0	0	0	0	0	0	0	0	0	0
AC007494.1	0	0	0	0	0	0	0	0	0	0	0	0
AC007536.1	2.84887	7.19766	6.15425	7.66099	0.829335	4.12768	0	5.0995	0	8.17902	3.94312	0
AC007537.1	0	0	0	0	0	0	0	0	0	0	0	0
AC007546.3	1.38979	1.05456	1.79908	1.16002	1.36014	1.62422	2.23175	1.13217	1.98794	1.28563	1.52807	1.59251
AC007547.1	0	0	0	0	0	0	0	0	0	0	0	0
AC007547.2	0	0	0	0	0	0	0	0	0	0	0	0
AC007547.3	0	0	0	0	0	0	0	0	0	0	0	0
AC007551.1	0	0	0	0	0	0	0	0	0	0	0	0
AC007551.2	0	0	0	0	0	0	0	0	0	0	0	0
AC007552.1	0	0	0	0	0	0	0.0876224	0	0.0509197	0	0	0
AC007559.1	0	0	0	0	0	0	0	0	0	0	0	0
AC007560.1	0	0	0	0	0	0	0	0	0	0	0	0
AC007562.1	0	0	0	0	0	0	0	0	0	0	0	0
AC007563.3	0	0	0	0	0	0	0	0	0	0	0	0.133531
AC007566.2	0	0	0	0	0	0	0	0	0	0	0.140204	0
AC007568.1	0	0	0	0.0970565	0	0	0	0	0	0	0	0
AC007599.1	0	0	0	0	0	0	0	0	0	0	0	0
AC007603.3	0	0	0	0	0	0	0	0	0	0	0	0
AC007610.3	0	0	0.0613514	0.0448036	0.234829	0	0.0869092	0.0540178	0	0.0848582	0	0.138343
AC007618.1	0	0	0	0	0	0	0.0283999	0	0	0	0	0
AC007619.2	0	0	0	0	0	0	0	0	0	0	0	0
AC007620.1	0	0	0	0	0	0	0	0	0	0	0	0
AC007621.1	0	0	0	0	0	0	0	0	0	0	0	0
AC007622.1	0	0.193181	0	0	0	0.186036	0	0	0	0	0.309299	0
AC007663.1	0.0399935	0	0.090501	0.0331945	0	0	0.064101	0.0398415	0.0745016	0	0.0408257	0.0340121
AC007677.1	0	0	0	0	0	0	0	0	0	0	0	0
AC007679.2	0	0	0	0	0	0	0	0	0	0	0	0
AC007683.1	0	0.0430705	0.051037	0.0745353	0.048834	0	0	0	0	0	0.137918	0.038361
AC007685.1	0	0	0	0	0	0	0	0	0	0.0965409	0	0
AC007686.1	0	0.801283	0	0.0990525	0	0	0	0.238847	0.111658	0	0.122183	0
AC007688.1	0.0679706	0	0	0.0562597	0	0.0626028	0.0545711	0.0678246	0.0634153	0.159828	0	0
AC007690.1	0	0	0	0	0	0	0	0	0	0	0.120632	0
AC007718.1	0	0	0	0	0	0	0	0	0	0	0	0
AC007731.1	0	0	0	0	0.062912	0	0	0	0	0	0	0
AC007731.4	0	0	0	0	0.240017	0	0	0	0	0	0	0
AC007738.1	0	0	0	0	0	0	0	0	0	0	0	0
AC007742.1	0	0	0	0	0	0	0	0	0	0	0	0
AC007742.2	0	0	0.325697	0	0	0	0	0	0	0	0	0
AC007751.1	0	0	0	0	0	0	0	0	0	0	0	0
AC007785.2	0	0	0	0	0	0	0	0	0	0	0	0
AC007790.1	0	0	0	0	0	0	0.0527839	0	0	0	0	0
AC007834.2	0	0.165534	0	0.143241	0	0	0	0.345398	0.161469	0	0	0
AC007842.1	0.331669	0.373898	0.510167	0.294129	0.436792	0.381891	0.637675	0.271875	0.751535	0.399242	0.375329	0.36328
AC007846.2	0.217971	0.711628	0.1335	0	0	0	0.11213	0.14814	0	0	0.117546	0.18485
AC007849.2	0	0	0	0	0	0	0	0	0	0	0	0
AC007881.1	0	0	1.18378	0	0	0	0	0	0	0	0	0
AC007899.1	0	0	0	0	0	0	0	0	0	0	0	0
AC007906.2	7.35741	3.63083	13.4392	6.3236	7.41335	11.0795	6.32301	5.93698	8.00794	6.53971	6.39954	9.0631
AC007908.1	0	0	0	0	0	0	0	0	0	0	0	0
AC007919.1	0	0	0	0	0	0	0	0	0	0	0	0
AC007919.2	0	0	0	0	0	0	0	0	0	0	0	0
AC007923.2	0	0.0293969	0	0.0254941	0	0.0283618	0.0995402	0.0312494	0.172257	0.120501	0.0315098	0.157473
AC007923.3	0	0	0	0	0	0	0	0	0	0	0	0
AC007950.1	5.05208	12.5053	34.0937	6.41012	6.6637	38.8586	2.74579	4.23922	8.71007	3.92217	7.31642	14.8722
AC007954.1	0	0	0	0	0	0	0	0	0	0	0	0
AC007956.1	0	0	0	0	0	0	0	0	0	0	0	0
AC007967.1	0	0	0	0	0	0	0	0	0	0	0	0
AC007967.2	0	0	0	0	0	0	0	0	0	0	0	0
AC007967.3	0	0	0	0	0	0	0	0	0	0	0	0
AC007967.4	0	0	0	0	0	0	0	0	0	0	0	0
AC007969.1	4.41322	3.45675	2.41581	4.03728	2.76465	1.25393	2.34829	2.1192	2.27764	2.97618	1.99068	1.1571
AC007969.2	0	1.1418	0.45098	0	0	0	0	0	0.371253	0	0	0
AC007991.1	0	0	0	0	0	0	0	0	0	0	0	0
AC007992.1	0	0	0	0	0	0	0	0	0	0	0	0
AC007992.2	0	0	0	0	0	0	0	0	0	0	0	0
AC007993.1	0.0416686	0.0761432	0.0580615	0.0365506	0.0653899	0	0.0480026	0	0	0.0156905	0	0.0171026
AC007998.1	0	0	0	0	0	0	0	0	0	0	0	0
AC007998.2	1.93259	0.949948	1.58099	1.25449	1.82767	2.27419	1.968	1.10822	1.15516	2.20338	3.15987	2.01457
AC008011.1	0	0	0	0	0	0	0	0	0	0	0	0
AC008012.1	8.1224	10.8873	7.01711	9.0066	8.12384	9.74238	8.23972	8.13851	6.46014	6.78426	5.48521	8.08073
AC008013.1	1.20726	0.917783	1.68533	1.63991	1.15994	1.08648	1.78898	1.71175	2.03505	1.6176	1.30575	1.38788
AC008013.2	6.07682	5.35282	8.6101	7.01074	7.85624	8.42975	6.88019	3.2214	4.22697	4.79425	7.2608	8.37507
AC008013.3	0	0	0	0	0	0	0	0	0	0	0	0
AC008015.1	0	0	0	0	0.129127	0	0	0	0	0	0	0
AC008026.1	0	0.132598	0.65279	0.346112	0.596797	0.651066	0.275341	0.548556	0.398478	0.770314	0	0.723987
AC008026.2	0	0	0	0.140627	0	0	0	0	0	0	0	0
AC008033.1	0	0	0	0.0354378	0	0	0	0	0	0	0	0
AC008033.2	0	0	0	0	0	0	0	0	0	0	0	0
AC008038.1	2.81939	0.478328	0.530688	2.31262	1.65239	1.71587	0.776132	1.10768	1.56892	1.59205	1.63803	2.21854
AC008040.2	0	0	0	0	0	0	0.293607	0	0	0	0	0
AC008040.3	0	0	0	0	0	0	0	0	0	0	0	0
AC008040.4	0.0670784	0.0641615	0.228079	0.0555204	0.436499	0	0.107697	0.133877	0.0625859	0.105156	0	0.0571445
AC008055.1	0	0	0	0	0	0	0	0	0	0	0	0
AC008065.1	0	0	0	0	0	0	0.136403	0	0	0	0	0
AC008066.1	0	0	0	0	0	0	0	0.0588787	0.0550501	0.0462472	0	0
AC008069.1	0	0	0	0	0	0	0	0	0	0	0	0
AC008072.1	0.352434	0.197147	0.400861	0.308496	0.284587	0.316421	0.586281	0.16161	0.24694	0.155038	0.264158	0.252935
AC008073.3	0.727213	0.763893	1.19974	1.17598	0.94864	1.04566	0.785957	0.676784	1.06945	0.55515	0.595254	0.9016
AC008074.1	0	0	0	0	0	0	0	0	0	0	0	0
AC008105.2	2.1437	0.668636	2.774	1.46756	2.10174	0.749919	1.17871	1.14306	1.18256	1.28874	1.07381	1.8882
AC008121.1	0	0	0	0	0	0	0	0	0	0	0	0
AC008126.1	0	0	0	0	0	0	0.0926767	0	0	0	0	0
AC008127.2	0	0	0.0527094	0	0	0	0.0373336	0	0	0.0364525	0	0
AC008132.1	0.0398153	0.0223309	0.117185	0.0672044	0.034673	0.0221617	0.0553451	0.0317858	0.0521326	0.0578496	0.0487945	0.0787563
AC008132.2	0	0	0	0	0	0	0	0	0	0	0	0
AC008134.1	0	0	0	0	0	0	0	0	0	0	0	0
AC008147.3	0.498782	0.159031	0	0	0.180318	0	0	0.331829	0.155126	0	0	0.141639
AC008147.4	0.0823933	0	0	0.0340983	0.0893596	0	0	0	0	0	0.210303	0
AC008155.1	0	0.137859	0.163352	0.238586	0.156312	0	0	0	0	0.225941	0.147149	0.122782
AC008162.1	0	3.74e-08	0	0	0	0	0	0	0	0	0	0
AC008162.2	0	0.205203	0	0	0	0	0	0	0	0	0	0.142984
AC008163.1	0	0	0.0901145	0	0.0117715	0.0199957	0	0	0	0	0	0.0422643
AC008171.1	0	0	0	0	0	0	0	0	0	0	0	0
AC008175.2	0	0	0	0	0	0	0	0	0	0	0	0
AC008264.1	0.158884	0	0	0	0	0	0	0	0	0	0	0
AC008267.1	0	0	0	0	0	0	0	0.0937136	0	0	0	0
AC008267.2	0.775115	1.14297	1.27251	1.10525	0.946306	1.29405	1.65745	1.2393	1.44814	0.971867	1.31086	1.13684
AC008267.3	0	0	0	0	0	0	0	0	0	0	0	0.0621603
AC008267.4	0.208289	0.0996159	0.118037	0	0	0	0	0	0	0.326526	0	0
AC008267.6	2.68109	2.56451	1.105	1.61391	1.32172	1.5716	3.13063	2.91873	1.13706	0.955235	0.746542	1.86876
AC008267.7	1.43154	0	2.43375	0	0	1.97797	1.1492	0.714278	1.33566	1.12208	0.730781	0
AC008277.2	0	0	0	0	0	0	0	0	0	0	0	0
AC008280.1	0	0	0	0	0	0	0	0	0	0	0	0
AC008280.2	0	0	0	0	0	0	0	0	0	0	0	0
AC008379.1	0.119366	0	0	0	0	0	0	0	0	0	0	0
AC008385.1	0	0	0	0.137123	0	0	0	0	0	0	0	0
AC008397.1	0.301004	0.347095	0	0.143732	0.432627	0	0.276338	0.592736	0.456573	0.252444	0.352911	0.22974
AC008397.2	0.818474	0.765168	0.677455	0.551974	0.691916	0.161936	0.676568	0.317403	0.796221	0.888228	0.3214	0.564401
AC008403.1	6.6505	6.7819	7.0133	5.93181	6.91877	4.30236	7.63905	9.30561	8.19147	6.06147	9.27622	7.28167
AC008403.2	0.218596	0	0	0.200298	0.275671	0	0	0	0	0	0	0
AC008410.1	0	0	0	0	0	0	0	0	0	0	0	0
AC008413.1	0	0	0	0	0	0	0	0	0	0	0	0
AC008417.1	0	0	0	0	0	0	0	0	0	0	0	0
AC008427.1	0	0	0.090813	0	0	0	0	0	0	0	0	0
AC008429.2	0	0	0	0.0510063	0	0.0569877	0	0	0	0.144375	0	0
AC008429.4	0	0	0	0	0.467508	0.397068	0	0.430164	0	0.337879	0	0
AC008432.1	0	0	0	0	0	0	0	0	0	0	0	0
AC008443.7	0.270661	0.528014	0	0	0	0	0	0	0	0.212152	0.279296	0
AC008446.1	0	0	0	0	0	0	0	0	0	0	0	0
AC008481.1	0.144592	0	0	0.119695	0	0	0	0.14419	0	0.113383	0	0.123213
AC008481.2	0	0	0.692725	0.168627	0	0	0.081775	0	0	0	0.312006	0.34712
AC008481.3	0	0.212042	0	0	0	0.110309	0	0.443542	0	0	0	0
AC008489.1	0	0	0	0	0	0	0	0.113584	0	0	0	0
AC008494.1	0.064477	0	0.146156	0	0	0	0.0517609	0	0.0601595	0.0505389	0.065831	0
AC008496.1	0	0	0	0	0	0	0	0	0	0	0	0
AC008498.1	0.101866	0	0.115454	0.0843137	0.220957	0.281497	0	0	0.380173	0	0.104002	0.08678
AC008507.1	0.135919	0.130009	0.385448	0.337499	0.295112	0.626002	0.163669	0	0.380449	0.479419	0.138911	0.521058
AC008514.2	0.368584	0.282045	0.294013	0.061015	0.559647	0.20371	0.443834	0.551724	0.687797	0.231125	0.564471	0.157
AC008521.1	0	0	0	0	0	0	0	0	0	0	0	0
AC008521.2	0	0	0.285209	0	0	0	0	0	0	0	0	0
AC008526.1	0	0	0	0	0	0	0	0	0	0	0	0
AC008537.1	0.186247	0	0	0	0	0	0	0	0	0.0744543	0	0
AC008543.2	0	0	0	0	0	0	0	0	0	0	0	0
AC008549.3	0	0	0.15992	0	0	0	0	0	0	0	0	0
AC008550.1	0	0	0	0	0	0	0	0	0	0	0	0
AC008554.1	7.89698	7.23696	7.16699	5.32806	5.36625	5.49294	12.7759	8.71547	7.88518	7.66507	8.31548	10.2897
AC008555.3	0	0	0	0.0779986	0	0.0868043	0.1513	0	0	0.14773	0.192425	0.0802802
AC008555.6	0	0	0	0	0	0	0	0	0	0	0	0
AC008562.1	0	0	0	0	0	0	0	0	0	0	0	0
AC008565.1	0.172803	0.287096	0.339739	0.105365	0.128158	0.106382	0.393578	0.0572815	0.332677	0.187609	0	0.10739
AC008567.1	0.0832928	0.0398344	0.119796	0.0344681	0.0906635	0	0	0.0888941	0.194558	0.0704962	0.127579	0.0355659
AC008571.1	0	0	0	0	0	0	0	0	0	0.161459	0	0
AC008575.1	0	0	0	0	0	0	0	0	0	0	0	0.223594
AC008581.2	0.968899	2.25312	1.70986	1.97508	1.73819	2.00092	1.76331	1.26894	1.76507	1.40287	1.60535	3.22223
AC008592.3	0.273166	0.130709	0.465115	0.338721	0.736558	0	0.219054	0.406366	0.12701	0.107178	0.139019	0
AC008608.1	0	0	0.99085	0	0.948146	0	0	0	0	0	0	0
AC008620.1	0	0	0	0	0	0	0	0	0	0	0	0
AC008620.2	0	0.0297845	0	0.0515464	0.0337713	0.0574728	0	0.0310737	0	0.0976291	0.0953748	0.0530543
AC008622.1	0	0	0	0	0	0	0	0	0	0	0	0
AC008622.3	0	0	0	0	0	0	0	0	0	0	0	0
AC008626.1	0	0.249558	0.292067	0.434968	0	0.43398	0.424256	0	0	0	0.265903	0
AC008626.2	0.473963	0	0.455201	0	0.895445	0.350719	0.309577	0	0	0.00717066	0	1.10543
AC008628.1	0	0	0	0	0	0	0	0	0	0	0	0
AC008628.2	0	0	0	0	0	0	0	0	0	0	0	0
AC008629.2	0	0	0	0	0	0	0	0	0	0	0	0
AC008629.3	0	0	0	0	0	0	0	0	0	0	0	0
AC008638.1	0	0	0	0	0	0	0	0	0	0	0	0
AC008638.2	0	0	0	0	0	0	0	0	0	0	0	0
AC008638.3	0	0	0	0	0	0	0	0	0	0	0	0
AC008676.2	0	0	0	0	0	0	0	0	0	0	0	0
AC008676.3	0	0.0203975	0.0251726	0	0	0.0306876	0.0178295	0.0221636	0.0518061	0.0348176	0	0.0283812
AC008677.1	0	0	0	0	0.033953	0	0	0	0	0	0	0
AC008677.2	0	0	0	0	0	0	0	0.200262	0	0.157283	0	0
AC008677.3	0	0	0	0	0	0	0	0	0	0	0	0
AC008687.1	0	0	0	0.321744	0.248117	0	0.0360253	0.231045	0.0987275	0.174712	0.425925	0.102824
AC008687.4	0.144096	0.0315577	0.238105	0.191153	0.322036	0.102342	0.567711	0.242419	0.134446	0.327169	0.449178	0.378778
AC008687.5	0	0	0	0	0	0	0	0	0	0	0	0
AC008687.6	0	0.320347	0	0	0	0	0	0	0	0	0	0
AC008687.7	0.683126	0	0.432181	0.187546	0.207794	0.0551409	0.2876	0.303291	0	0.165422	0.303427	0.642199
AC008687.8	0.138823	0.175011	0.219376	0.361333	0.237459	0.112915	0.113192	0.0607822	0.552774	0.251595	0.458012	0.188771
AC008694.1	0	0	0	0	0	0	0	0	0	0	0	0
AC008694.2	0	0.192131	0	0	0.217934	0	0	0.2004	0	0	0.205073	0
AC008695.1	0	0	0	0	0	0	0	0	0	0	0	0
AC008696.1	0	0	0	0	0	0	0	0	0	0	0.0882282	0.0735333
AC008716.1	0	0.202863	0.240376	0	0.230016	0	0.255384	0.317464	0.296821	0.249357	0.108266	0.180676
AC008723.1	0	0	0	0	0	0	0	0	0	0	0	0
AC008725.1	0	0.0203416	0	0.0176021	0	0	0.0170721	0	0	0	0.0217124	0
AC008736.1	1.35454	0.599659	1.06056	1.24008	1.11082	0.637293	1.65033	1.09564	1.23688	0.973749	0.851038	0.974467
AC008737.2	0	0	0	0	0	0	0	0	0	0	0	0
AC008739.2	0	0	0	0	0	0	0	0	0	0	0	0
AC008739.3	0	0	0	0	0	0	0	0	0	0	0	0
AC008740.1	0	0	0	0	0	0	0	0	0	0.100801	0.566522	0
AC008740.2	0	0	0	0	0	0	0	0	0	0	0	0
AC008745.1	0.472624	0.226036	0	0	0	0.217676	0.948525	0.471639	0.220485	0.740912	0	0.603947
AC008749.1	0	0	0	0	0	0	0	0	0	0	0	0
AC008750.6	0	0	0	0	0	0	0	0	0	0	0	0
AC008750.8	0.193917	0	0.206655	0	0	0.746949	0.182552	0	0.347352	0	0.198133	0.195107
AC008751.1	0	0	0	0	0	0	0	0	0	0	0	0
AC008751.2	0	0	0	0	0	0	0.0824965	0	0	0	0	0.0875456
AC008752.3	0.656696	0.852011	1.24554	0.48315	0.556112	0.879611	0.704073	0.655327	0.83541	0.805343	0.524504	0.692065
AC008753.1	0	0	0	0.183541	0	0.204251	0	0.221295	0	0	0	0
AC008755.1	9.68124	13.2009	15.128	8.35978	11.6714	20.5938	11.8767	14.1986	13.0918	7.58396	12.5297	14.3317
AC008758.1	0.301019	0.392637	0.453119	0	0	0.444648	0.931535	0.002143	0.226142	4.92e-07	0.0116998	0.313562
AC008758.3	0	4.73e-05	0	0	0	0.018586	0	0	0	0.12961	0.175964	0
AC008758.4	0.133317	0.231417	0.149881	0.205773	0.269567	0.22575	0.226697	0.241535	0.195093	0.0990953	0.149016	0.190806
AC008758.5	0.807941	0	1.32809	0.533451	1.01901	0.283312	0.712352	0	0.727716	0.208966	0	0.301218
AC008758.6	0	0.344664	0.36446	0	0.17211	0.626816	0.835999	0.314851	0.607788	0.832885	0.398241	0.810416
AC008759.1	0	0	0	0	0	0	0	0	0	0	0	0
AC008763.2	0	0	4.24795	0	1.1608	2.67023	3.13331	0.328815	0	0.317848	0.4215	0.233039
AC008763.3	0	0	0	0	0	0	0	0.68985	0	0	0	0
AC008764.1	0	0.0594421	0.105587	0	0.0472387	0	0.0423273	0	0.0701143	0.0382469	0	0.0484599
AC008764.4	9.14696	13.0575	23.2713	14.9749	10.2766	30.4975	16.3307	16.9095	16.9044	15.325	9.046	27.5314
AC008770.1	0	0	0.800609	0.84858	0	0	0.431908	0.16475	0	0.240759	0	0.645625
AC008770.2	0	0	0	0	0	0	0.104151	0.109045	0	0	0.422718	0
AC008770.4	3.10481	1.80781	3.86969	2.25713	2.60128	2.06923	2.78725	2.39408	2.58971	2.18845	2.80197	2.52185
AC008782.1	0	0	0	0	0	0	0	0	0	0	0	0
AC008798.1	0	0	0	0	0	0	0	0	0	0	0	0
AC008799.1	0	0	0	0	0	0	0.097577	0	0	0	0	0
AC008802.1	0.0649428	0.0621126	0.0735893	0	0	0.0598102	0	0	0.0605808	0.254516	0.0663009	0
AC008805.1	0	0	0	0	0	0	0	0	0	0	0	0
AC008813.1	0	0	0	0	0	0	0	0	0	0	0	0
AC008814.1	0	0	0	0	0	0	0.112564	0	0	0	0	0
AC008817.1	0	0	0	0	0	0	0	0	0	0	0	0
AC008825.2	0	0	0	0	0	0	0	0	0	0	0	0
AC008833.1	0	0	0	0	0	0	0	0	0	0	0	0
AC008834.1	0	0	0	0	0	0	0	0	0	0	0	0
AC008837.1	0	0	0	0	0	0	0	0	0	0	0	0
AC008837.2	0	0	0	0	0	0	0	0	0	0	0	0
AC008850.1	0.161642	0.154613	0	0	0.175309	0.148895	0	0	0	0	0	0.137704
AC008868.1	0	0	0	0	0	0	0	0	0	0	0	0
AC008878.1	0.58882	0.606601	3.52911	0.655077	1.26619	1.65566	1.55518	0.768497	1.72588	1.08993	1.19248	1.60561
AC008878.2	0	0	0	0	0	0	0	0	0	0	0	0
AC008878.3	0.349511	0	0	0	0.182855	0	0	0	0	0	0	0
AC008885.1	0	0	0.464875	0.169744	0	0	0	0	0	0	0.209381	0
AC008897.1	0.170524	0.326218	0	0	0	0	0.410676	0	0	0	0	0
AC008953.1	0	0	0	0	0	0	0	0	0	0	0	0
AC008958.1	0	0	0.0867802	0.126747	0	0.141057	0	0	0	0	0.156345	0
AC008962.1	0	0	0.229405	0	0	0	0	0	0	0	0	0.17243
AC008967.1	0	0	0	0	0	0	0	0	0	0	0	0
AC008982.1	0	0.223109	0.277593	0.26992	0.241079	0	0	0.208834	0	0	0	0.141915
AC009022.2	0	0	0	0	0	0	0	0	0.0514631	0	0	0
AC009027.1	0	0	0	0	0	0	0	0	0	0	0	0
AC009053.1	4.01073	4.77632	6.99848	2.8851	3.12426	4.62526	5.23047	4.91125	7.27471	2.63397	3.46841	5.22738
AC009053.4	0	0	0	0	0	0	0	0	0	0	0	0
AC009060.2	0	0	0	0	0	0	0	0	0	0	0	0
AC009070.1	0.219062	0.0599753	0.126583	0.129601	0.106062	0.275245	0.264998	0.155619	0.138493	0.192804	0.049388	0.195968
AC009075.2	0	0	0	0	0	0	0	0	0	0	0	0
AC009078.1	0	0	0	0	0	0	0	0	0	0	0	0
AC009078.2	0	0	0	0	0	0	0	0	0	0	0	0
AC009086.1	0	0	0	0	0	0.000408129	0	0	0	0	0	0
AC009086.2	10.1325	7.89996	15.0923	10.5708	15.0168	15.329	14.7842	15.1471	13.6095	8.16352	24.5979	10.4809
AC009088.4	0	0	0	0	0	0	0	0	0	0	0	0
AC009091.1	0	0	0	0	0	0	0	0	0	0	0	0
AC009093.3	0.748719	0.598177	0.472037	0.610388	0.727113	0.267276	0.806126	0.555738	0.775331	0.801662	0.700256	0.654476
AC009093.8	3.26506	2.01475	5.74163	4.30833	2.229	2.81524	1.7835	2.2682	1.20125	1.28426	2.31667	2.98679
AC009093.9	0.178105	0.0884393	0.104655	0.0356049	0.0933988	0	0.173576	0.37341	0.0799549	0	0.13764	0.0742798
AC009094.1	0	0	0	0	0	0.121823	0	0	0	0	0	0
AC009101.1	0	0	0	0	0	0	0	0	0	0	0	0
AC009108.1	0	0	0	0	0	0	0	0	0	0	0	0
AC009117.1	0	0	0	0	0	0	0	0	0	0	0	0
AC009119.2	2.76063	2.8356	2.60089	1.37199	2.18986	2.08298	2.76246	1.85584	2.69643	1.46029	2.75321	2.69766
AC009120.1	0.816714	0.558	1.85132	0.67599	0.253076	1.9345	0.655636	0	1.52403	0.640164	0.714722	1.39153
AC009127.2	0	0	0	0	0	0	0	0	0	0	0	0
AC009132.1	0	0	0	0	0	0	0	0	0	0	0	0
AC009133.6	12.7429	11.8117	14.8214	11.7122	11.6693	18.5826	14.9043	16.2183	12.3192	14.9454	11.048	10.5487
AC009153.1	0	0	0	0	0	0	0	0	0.0514631	0	0	0
AC009161.1	0	0	0	0	0	0	0	0	0	0	0	0
AC009163.2	0	0	0.0481926	0	0	0	0	0	0	0	0.0737352	0.0745253
AC009163.4	0	0.256333	0.258433	0.583266	0.934059	0.216639	0.608767	0.263844	0.479183	0.332564	0.259907	0.460685
AC009169.1	0	0	0	0	0	0	0	0	0	0	0	0
AC009171.1	0	0	0	0	0	0	0	0	0	0	0	0
AC009220.1	0	0	0	0	0	0	0.18593	0	0	0	0.472963	0
AC009220.2	0.0277754	0	0.033638	0.0233326	0.0315716	0.137452	0	0	0.0310677	0.0461268	0	0.0267966
AC009220.3	0	0	0	0	0	0	0	0	0	0	0	0
AC009233.1	0	0	0	0	0	0	0	0	0	0	0	0
AC009237.1	0	0	0	0	0	0	0	0	0	0	0	0
AC009237.10	0	0	0	0	0	0	0	0	0	0.083691	0	0
AC009237.11	0	0	0	0	0	0	0	0	0	0	0	0
AC009237.12	0	0	0	0	0	0	0	0	0	0	0	0
AC009237.13	0	0	0	0	0	0	0	0	0	0	0	0
AC009237.16	0	0	0	0	0	0	0	0	0	0	0	0
AC009237.17	0	0	0	0	0	0	0	0	0	0	0	0
AC009237.2	0	0	0	0	0	0	0	0	0	0	0	0
AC009237.3	0.287604	0.120021	0.121396	0.0389463	0	0.0144477	0.0125912	0	0	0.0860585	0.0320272	0.0293113
AC009237.4	0	0	0	0	0	0	0	0	0	0	0	0
AC009237.5	0	0	0	0	0	0	0	0	0	0	0	0
AC009237.6	0	0	0	0	0	0	0	0	0	0	0	0
AC009237.7	0	0	0	0	0	0	0	0	0	0	0	0
AC009237.8	0	0	0	0	0	0	0	0	0	0	0	0
AC009237.9	0	0	0	0	0	0	0	0	0	0	0	0
AC009238.1	0	0	0	0	0	0	0	0	0	0	0	0
AC009238.2	0	0	0	0	0	0	0	0	0	0	0	0
AC009238.3	0	0	0	0	0	0	0.0406388	0	0	0	0	0
AC009244.1	27.9844	20.0262	34.8363	24.7032	32.0259	30.6753	24.7936	23.0955	25.0435	19.4773	25.5273	23.5705
AC009245.1	0.262267	0.246701	0.465497	0.172201	0.526877	0.41303	0.269446	0.463258	0.239082	0.211986	0.0695742	0.0613108
AC009248.1	0	0	0	0	0	0	0	0	0	0.0552029	0	0
AC009263.1	0	0	0	0	0	0	0	0	0	0	0	0
AC009268.1	0	0	0	0	0	0	0	0	0	0	0	0
AC009269.1	0	0	0	0	0	0	0	0	0	0	0	0
AC009296.1	0	0	0	0	0	0	0	0	0	0	0	0.489628
AC009299.1	0.941184	2.00827	2.78992	0.599241	2.19856	2.40081	0.174359	0	0	0.283741	0.147834	0.246708
AC009299.2	0	0	0	0	0	0	0	0	0	0	0	0
AC009302.1	0	0	0	0	0	0	0	0	0	0	0	0
AC009303.1	0.334914	0.160175	0	0	0	0.308502	0	0	0.312483	0	0.341938	0.142658
AC009310.1	0	0	0	0	0	0	0	0	0	0	0	0
AC009313.2	0.0249342	0	0	0	0	0	0	0	0	0	0	0
AC009314.1	0	0	0	0	0	0	0	0	0	0	0	0
AC009319.1	0	0	0	0	0	0	0	0	0	0	0	0
AC009336.2	0	0	0	0	0	0	0	0	0.0126006	0	0	0
AC009362.1	0	0	0	0	0	0	0	0	0	0	0	0
AC009412.1	16.1958	11.6357	20.5912	20.6643	19.6685	11.875	21.5008	20.5716	10.1721	17.9169	12.9784	20.2808
AC009413.1	0	0	0	0	0	0	0	0	0	0	0	0
AC009414.1	0	0.060343	0	0	0	0.058105	0	0.0629482	0	0	0	0
AC009452.1	0.0875047	0.0836997	0.100314	0.217282	0	0.24317	0.210739	0.0873224	0.163956	0	0	0.0745458
AC009474.1	0	0	0	0	0	0	0	0	0	0	0	0
AC009474.2	0	0	0	0	0	0	0	0	0	0	0	0
AC009477.1	0	0.311396	0	0	0	0	0	0	0	0	0	0.7158
AC009480.2	0	0	0	0	0	0	0	0	0	0	0	0
AC009487.2	0	0	0	0	0	0.010504	0.00932776	0.0803979	0.0623177	0.00834092	0.0238335	0.0286477
AC009494.1	0	0	0	0	0	0	0	0	0	0	0	0
AC009500.1	0	0	0	0	0	0	0	0	0	0	0	0
AC009501.1	0	0	0	0	0	0	0	0	0	0	0	0
AC009501.2	0	0	0.0412849	0	0	0	0	0	0	0	0	0
AC009502.2	0.0672722	0.064347	0	0	0.07296	0.123934	0.216017	0.067132	0	0.0527299	0.0686831	0.0573096
AC009506.2	0	0	0	0	0	0	0	0	0	0	0	0
AC009509.3	0	0	0	0	0	0	0	0	0	0	0	0
AC009517.1	0	0	0	0	0	0.0864543	0	0	0	0	0	0
AC009518.2	0	0	0	0	0	0	0	0	0	0	0	0
AC009518.3	0	0	0	0	0	0.239566	0	0	0	0	0	0
AC009533.1	8.02643	7.20696	10.4062	6.24402	7.74928	10.3304	7.77647	8.32327	8.91346	5.81903	9.2859	8.62758
AC009533.2	0	0	0	0.0752564	0	0	0	0	0	0	0	0
AC009541.1	0	0	0	0	0	0	0	0	0	0	0	0
AC009542.2	0.135512	0.0399354	0.158237	0	0	0	0.0335165	0.124992	0.286252	0.0370983	0.191454	0
AC009567.2	0	0	0	0	0	0	0	0	0	0	0	0
AC009597.2	0	0	0	0	0	0	0	0	0	0	0	0
AC009643.1	0	0	0	0	0	0	0	0	0	0	0	0
AC009643.2	0	0	0	0	0	0	0	0	0	0	0	0
AC009646.1	0	0	0	0	0	0	0	0	0	0	0	0
AC009690.1	0.102591	0.0184441	0.0654667	0.0205193	0.0657938	0.0274931	0.068086	0.0364166	0.0309386	0.101002	0	0.0655739
AC009690.3	0	0	0	0	0	0.0670222	0	0	0	0	0	0
AC009712.1	0	0	0	0.159222	0	0	0	0	0	0	0	0
AC009729.1	0	0	0	0	0	0	0	0	0	0	0	0
AC009779.1	0	0	0.504913	0	0	0	0.357625	0	0.207825	0	0.45483	0.189757
AC009779.3	1.3194	1.24708	2.55185	1.09749	1.7339	1.61381	1.26576	0.507846	0.869419	1.38853	0.887234	1.84349
AC009779.4	0	0	0	0	0	0	0	0	0	0	0	0
AC009779.6	0	0	0	0	0	0	0	0	0	0	0	0
AC009784.1	0	0	0	0	0	0	0	0	0	0	0	0
AC009800.1	0	0	0	0	0	0	0	0	0	0	0	0
AC009804.1	0	0	0	0	0	0	0	0	0	0	0	0
AC009812.2	0	0	0	0	0	0	0	0	0	0	0	0
AC009831.2	0	0	0	0	0	0	0	0	0	0	0	0
AC009879.1	0.185801	0.116646	0.277731	0.151222	0.0660641	0.226415	0.107636	0.0609896	0.287961	0.23877	0.0637823	0.209411
AC009879.2	0	0.114925	0	0	0	0.169016	0	0	0	0	0	0
AC009879.3	0.11219	0.110407	0.0911714	0.0837464	0.242671	0.020128	0	0.0552507	0	0.0290562	0.205756	0.252776
AC009884.2	0	0	0	0	0	0	0	0	0	0	0	0
AC009901.1	0	0	0	0	0	0	0	0	0	0	0	0
AC009901.2	0	0	0	0	0	0	0	0	0	0	0	0
AC009902.1	0	0	0	0	0	0	0	0	0	0	0	0
AC009927.1	0	0	0	0	0	0	0	0	0	0	0	0
AC009945.1	0	0	0	0	0	0	0	0	0	0	0	0
AC009947.1	0	0	0	0	0	0	0	0	0	0	0	0
AC009947.2	0	0	0	0	0	0	0	0	0	0	0	0
AC009948.1	0.292263	0	0.248088	0.181091	0.079129	0.269136	0.0585933	0.0728421	0.0680607	0.114395	0.0745701	0.248456
AC009950.2	0	0	0	0	0	0	0	0	0	0	0	0
AC009961.2	0.263015	0	0	0	0	0	0	0	0	0	0	0
AC009961.3	0	0	0.0763583	0	0	0	0.0540842	0.0672339	0.0628576	0	0	0.114798
AC009963.1	0	0	0	0	0	0	0	0	0	0	0	0
AC009963.2	1.45372	0	0.823821	0	0	0	0	0	0	0	0	0.619217
AC009963.3	0	0	0	0	0	0	0	0	0	0	0	0
AC009965.2	0	0	0	0	0	0	0	0	0	0	0	0
AC009967.1	0.13406	0.125032	0.148799	0.0678783	0.214966	0.13428	0.106809	0	0.135387	0	0.13326	0.0558227
AC009969.1	0	0	0	0	0	0	0	0	0	0	0	0
AC009977.1	1.68941	1.0773	2.34027	0	0	0	0	0	0	0	0	0
AC009994.1	0	0	0	0	0	0	0	0	0	0	0	0
AC009997.1	0	0	0	0	0	0	0	0	0	0	0	0
AC010086.1	0	0	0	0	0	0	0	0	0	0	0	0
AC010086.2	0	0	0	0	0	0	0	0	0	0	0	0
AC010087.1	0	0	0	0	0	0	0	0	0	0	0	0
AC010095.1	0	0	0	0	0	0	0	0	0	0	0	0
AC010099.1	0	0	0	0	0	0	0	0	0	0.121228	0	0
AC010099.2	0	0	0	0	0	0	0	0	0	0	0	0
AC010099.3	0	0	0	0	0	0	0	0	0	0	0	0
AC010132.2	0.0480415	0	0	0	0	0	0	0	0	0	0	0
AC010132.3	12.4036	14.1569	13.7048	11.5898	11.6301	11.9938	9.72948	11.4687	11.4256	12.1655	11.9496	10.695
AC010133.1	0	0	0	0	0	0	0	0	0	0	0	0
AC010141.1	0	0	0	0	0	0	0	0	0	0	0	0
AC010141.2	0	0	0	0	0	0	0	0	0	0	0	0
AC010149.2	0	0	0	0	0	0	0	0	0	0	0	0
AC010153.1	0	0	0	0	0	0	0	0	0	0	0	0
AC010154.1	0	0	0	0	0	0	0	0	0	0	0	0
AC010182.1	0	0.0188677	0	0	0.0213932	0	0	0	0	0	0	0
AC010186.2	5.09305	4.85757	3.36926	3.60524	4.86482	4.72397	4.25616	6.03862	5.27824	2.63354	3.38619	5.44044
AC010197.2	0.0862728	0.031254	0.159467	0.0898614	0.0698916	0.137744	0.110378	0.118215	0.083624	0.104475	0.0934981	0.0978439
AC010200.1	0.0337335	0.0645332	0	0.055842	0.0365856	0	0.0541606	0.0336632	0.0944226	0.105765	0.0344409	0
AC010200.2	0	0.27658	0	0	0	0	0	0	0	0	0	0
AC010202.1	0	0	0	0	0	0	0	0	0	0	0	0
AC010203.1	2.11146	1.73032	2.89096	1.98741	3.7044	3.28088	2.9566	2.42966	3.24297	1.89208	3.75755	3.05934
AC010240.1	0	0	0	0	0	0	0	0	0	0	0	0
AC010240.2	0	0	0.0466608	0	0	0	0	0	0.0384096	0.0322743	0	0
AC010255.3	0	0	0	0	0.0305433	0	0	0	0.0451972	0	0	0.0239916
AC010265.1	0	0	0	0	0	0	0	0	0	0	0	0
AC010285.2	0	0	0	0	0	0	0	0	0	0	0	0.0658776
AC010287.1	0	0	0	0	0	0	0	0	0	0	0	0
AC010301.1	0	0	0	0	0	0	0	0	0	0	0	0
AC010306.1	0.089266	0.0855773	0.305214	0.0369425	0.193627	0.205566	0.107491	0.267892	0.333889	0.174923	0.274093	0.304859
AC010307.1	0	0	0	0	0	0	0	0	0	0.0478859	0.0623736	0
AC010319.1	0.706588	0.420731	0.430471	0.460216	0.299647	0.372962	0.421771	0.171016	0.534799	0.633405	0.370485	0.485612
AC010319.2	0	0	0	0	0	0	0	0	0	0	0	0
AC010320.5	0	0	0	0	0	0	0	0	0	0	0	0
AC010323.1	0	0	0	2.30113	3.33052	0	15.2477	2.528	5.33989	5.38754	0	3.86511
AC010323.2	0	0	0	0	0	0	0	0	0	0	0	0
AC010325.1	0.711464	0.363691	1.02532	0.12592	0.809695	1.23051	1.60445	0.750942	1.3786	0.64665	0.738696	1.16596
AC010325.3	0	0	0	0	0	0	0	0	0	0.11403	0	0
AC010326.1	0	0	0	0	0	0	0	0	0	0.0691083	0	0
AC010326.2	0.826839	0.615923	0.578858	0.521803	0.148545	0.690841	0.393985	0	0	0.23113	0	1.13249
AC010326.4	3.09022	2.76514	2.93752	3.9252	4.44595	5.33448	2.24067	2.33613	2.23219	3.31762	2.30848	3.15766
AC010327.1	0	0.471577	0	0	0	0	0	0	0	0	0	0
AC010327.2	0	0	0	0	0	0	0	0	0	0	0	0
AC010328.2	0	0	0	0	0	0	0	0	0	0	0	0
AC010329.2	0.0365007	0.0337574	0.0900096	0	0	0.0484881	0.0609319	0.0318708	0.0518901	0.0554824	0.0914444	0.0613005
AC010329.5	0.0323399	0	0.0204	0.0275221	0	0	0.024913	0.0244609	0.0191204	0.0257393	0	0.0278803
AC010330.1	0	0	0	0	0	0	0.077373	0	0	0	0	0
AC010332.1	0	0	0	4.14827	0	3.07773	5.3645	3.33426	6.2349	2.61895	5.11695	1.42321
AC010332.2	0	0	0	0.0210552	0	0	0	0	0	0	0	0.0216711
AC010336.7	0	0	0	1.65368	1.08343	0	0	0	0	0	2.03983	0
AC010338.1	0	0	0	0	0	0	0	0	0	0	0	0
AC010342.1	0	0	0	0	0	0	0	0	0	0	0	0
AC010343.1	0.167859	0	0.0951463	0.138978	0.0910216	0.0773307	0	0.0837661	0.0783039	0.0657929	0.00829267	0.214553
AC010343.2	0	0	0	0	0	0	0	0	0	0	0	0
AC010350.1	0	0	0	0	0	0	0	0	0	0	0	0
AC010368.1	0	0	0	0	0	0	0	0	0	0	0	0
AC010374.1	0	0	0	0	0	0	0	0	0	0	0	0
AC010374.2	0	0	0	0	0	0	0	0	0	0	0	0
AC010376.1	0	0	0	0	0	0	0	0	0	0	0	0
AC010378.1	0	0	0	0	0	0	0	0	0	0	0	0
AC010385.1	0	0	0	0	0	0	0	0	0	0	0	0
AC010385.2	0	0	0	0	0	0	0	0	0	0	0	0
AC010385.3	0	0	0	0	0	0	0	0	0	0	0	0
AC010395.2	0	0	0.0635689	0.046423	0	0	0	0	0	0	0	0
AC010409.1	0	0	0	0	0	0	0	0	0	0	0	0
AC010409.2	0	0	0	0	0	0	0	0	0	0	0	0
AC010422.3	0.866944	0.975456	0.815327	0.94726	0.196191	0.990352	0.90463	0	0.440264	0.77911	0.639776	1.5067
AC010422.5	0	0	0	0	0	0	0	0	0	0	0	0
AC010422.6	0.326817	0.0179947	0.564022	0.0200553	0.469854	0.109332	0.141473	0.446052	7.41e-06	0.372611	0.289621	0.217917
AC010422.8	1.41803	1.01675	1.34012	1.01277	0.752537	1.5034	1.65198	0.816329	1.1815	1.06594	1.74837	1.17317
AC010424.1	0.626277	0.599044	0.70982	0.691155	1.58487	1.34607	0.670345	0.416648	0.779111	0.818157	0.852549	0.889216
AC010442.2	0	0	0	0	0	0	0	0	0	0	0	0
AC010442.3	0	0	0	0	0	0	0.561132	0.139507	0	0	0.14273	0.119095
AC010460.1	0	0	0	0	0	0	0	0	0	0	0	0
AC010460.2	0	0	0	0	0	0	0	0	0	0	0	0
AC010460.3	0	0	0	0	0	0	0	0	0	0	0	0
AC010463.1	0	0	0	0	0.169074	0	0.30504	0.235705	0	0	0	0
AC010468.1	1.15495	1.3698	0.304646	1.29098	0.592495	0.184763	1.20011	0.681133	0.0626406	0.956168	0.4164	0.398707
AC010468.3	0	0	0	0	0	0	0	0	0	0	0	0
AC010469.1	0	0	0.105113	0	0	0.0854209	0	0	0	0.0727051	0	0
AC010469.2	0	0	0	0	0	0	0	0	0	0	0	0
AC010476.1	0	0	0	0	0	0	0	0	0	0	0	0
AC010487.1	3.26459	1.50049	2.83512	2.65089	3.90846	1.67931	4.35653	3.55395	3.44153	2.34706	4.06893	3.79244
AC010487.3	0.543887	1.14657	2.23404	0	1.20943	1.01716	1.99098	2.50029	2.30425	0	1.98519	1.7667
AC010487.4	0	0	0	0	0	0	0	0	0	0	0	0
AC010493.1	0	0	0	0	0	0	0	0	0	0	0	0
AC010503.3	0	0	0	0	0	0	0	0	0	0	0	0
AC010507.1	0.151638	0	0	0.212881	0	0	0.206471	0	0	0.100799	0	0
AC010507.2	5.7868	7.22759	4.90943	2.96398	3.16529	4.75169	3.10224	4.04757	4.87593	4.23985	4.95731	6.85959
AC010522.1	2.99988	2.31121	3.1421	2.16904	2.29246	3.53057	3.58681	2.98754	2.70334	1.59767	2.20877	3.99905
AC010525.2	0	0	0	0	0	0	0	0	0	0	0	0
AC010531.1	0.164169	0	0.24238	0	0.72842	0.650907	0.656222	0.286515	0	0.217636	0	0.538825
AC010531.2	0	0	0	0	0	0	0	0	0	0	0	0
AC010542.3	0	0	0	0	0	0.150886	0	0	0	0.121994	0	0
AC010546.1	0	0	0	0	0	0	0	0	0	0	0	0
AC010547.4	0.102845	0.0441383	0	0	0	0	0.0531219	0	0.0958669	0	0	0
AC010547.5	0	0	0	0	0	0	0	0	0	0	0	0
AC010547.6	0	0	0	0	0	0	0.288597	0.179367	0	0	0	0
AC010587.1	0	0	0	0	0	0	0	0	0	0	0	0
AC010587.2	0	0	0	0	0	0	0	0	0	0	0	0
AC010591.1	0	0	0	0	0	0	0	0	0	0	0	0
AC010598.1	0	0	0	0	0	0	0	0	0	1.13584	0	0
AC010615.1	2.89229	5.00813	5.46391	3.98989	5.11061	6.5219	6.74443	6.79022	7.45323	4.70709	3.8529	6.39168
AC010615.3	0	0	0	0	0	0	0	0	0	0	0	0
AC010615.4	0.202581	0	0.354958	0	0	0	0.890688	0	1.47382	2.18499	3.08139	4.19891
AC010616.1	0.209066	0.0888779	0.105313	0.057681	0.226743	0.0855906	0.130537	0.139087	0.260086	0.163872	0.213451	0.257263
AC010616.2	0	0	0	0	0	0.220738	0	0.57715	0	0	0	4.03e-06
AC010618.1	51.518	78.5875	59.4125	59.464	67.0435	63.5903	43.2661	52.8648	52.1381	62.0066	62.3707	70.0132
AC010618.2	0	0	0	0.0956114	0	0	0	0	0	0	0	0
AC010619.1	0	0.222637	0	0	0	0	0	0	0	0	0	0
AC010620.1	0.275847	0.130914	0.314001	0.494731	0.500535	0.445908	0	0	0	0	0	0
AC010620.2	0	0	0	0	0	0	0	0	0	0	0	0
AC010624.4	0	0	0	0	0	0	0	0	0	0	0	0
AC010625.1	0	0	0	0	0	0	0	0	0	0	0	0
AC010627.1	0.0381575	0.0729966	0.0432476	0	0.0827674	0	0	0.038078	0.035602	0.029909	0	0.0650133
AC010631.1	0	0	0	0	0	0	0	0	0	0	0	0
AC010632.3	0	0	0	0	0	0	0	0	0	0	0	0
AC010642.1	0	0	0	0	0	0	0	0	0	0	0	0
AC010646.1	0.840466	0.924533	0	0.228141	0	0.0499101	1.62971	0	1.15e-08	0	0.350802	0.22874
AC010653.1	0	0	0	0	0	0	0	0	0	0	0	0
AC010653.3	0	0	0	0	0.319556	0	0.236533	0	0.274911	0	0	0.25101
AC010655.1	0	0.204261	0	0.176752	0	0	0.34286	0	0	0	0.436052	0
AC010655.3	2.3524	3.43437	4.20979	1.43468	2.01418	2.73712	3.67749	2.10039	3.92422	2.13502	2.02251	2.63687
AC010677.1	0	0	0.156103	0	0	0	0	0	0	0	0	0.117346
AC010678.1	0	0	0	0	0	0	0	0	0	0	0	0
AC010683.1	0	0	0	0	0	0	0	0	0	0	0	0
AC010731.1	0	0	0	0	0	0	0	0	0	0	0	0
AC010733.1	0	0	0	0	0	0.131224	0.114418	0	0.398738	0.111705	0	0
AC010738.1	0	0	0	0	0	0	0	0	0	0	0	0
AC010740.1	0	0	0	0	0	0	0	0	0	0	0	0
AC010761.1	7.13291	5.60763	9.98597	5.15521	6.51185	7.77009	8.05508	6.78933	7.97367	6.92016	6.30561	7.52473
AC010768.3	0	0	0	0	0	0	0	0	0	0	0	0
AC010867.1	0.0420921	0.0603665	0.023833	0	0	0.0193767	0.0365225	0	0	0.0339674	0	0
AC010878.1	0	0	0	0	0	0	0	0	0	0	0.0488474	0
AC010881.1	0	0	0	0	0	0	0	0	0	0	0	0
AC010886.1	0.0927974	0.0342246	0.0597306	0.015343	0.0383209	0.0163743	0.0282983	0.0369628	0.0331015	0.0453847	0	0.0444202
AC010894.1	0	0	0	0	0	0	0	0	0	0	0	0
AC010900.1	0.266666	0.145754	0.12953	0.28378	0.082632	0.350908	0.366981	0.0760314	0.213262	0.1493	0.155576	0.0973603
AC010900.2	0	0	0.387973	0	0	0	0	0	0	0	0	0
AC010904.1	0	0	0	0	0	0	0	0	0	0	0	0
AC010928.1	0	0.0324311	0	0	0	0	0	0	0	0	0	0
AC010928.2	0	0	0	0	0	0	0	0	0	0	0	0
AC010928.3	0	0	0	0	0	0	0	0	0	0	0	0
AC010931.1	9.03e-09	6.02e-08	0	0	1.62e-08	1.08e-08	0	0	0	0	0	2.34e-08
AC010967.3	0	0	0	0	0	0	0	0	0	0	0	0
AC010970.1	0.682275	0.100401	0.0297418	1.10771	0.05692	0.0241719	2.44364	0.0523733	0	0.617061	0.0535833	0.0223552
AC010975.2	0	0	0	0	0	0	0	0	0	0	0	0
AC010975.3	0	0	0	0	0	0	0	0	0	0	0	0
AC010980.1	0.0982122	0.281825	0.399306	0.338772	0.213032	0.653281	0.157684	0.257709	0.366538	0.0821818	0.401088	0.0836676
AC010997.1	0	0	0	0	0	0	0	0	0	0	0	0
AC011005.1	0	0.0400054	0	0.0346236	0.0453836	0.0384341	0.0332747	0	0.0384621	0	0	0
AC011005.2	0	0	0	0	0	0	0	0	0	0	0	0
AC011005.3	0	0	0	0	0	0	0	0	0	0	0	0
AC011037.1	0	0	0	0	0.104315	0	0	0	0	0	0	0
AC011043.1	112.264	122.52	123.409	55.68	53.0581	53.9784	67.2885	58.6547	57.9938	51.2323	47.4368	50.2773
AC011043.2	1.43639	0.958276	0.966034	1.60315	0.815448	1.26258	0.723825	0.483214	0.810534	1.4004	1.10961	1.52284
AC011092.1	0	0	0	0	0	0	0	0	0	0	0	0
AC011193.2	0	0	0	0	0	0	0	0	0	0	0	0
AC011195.1	0	0	0	0	0	0	0	0	0	0	0	0
AC011195.2	0	0	0	0	0	0	0	0	0	0.051684	0	0
AC011225.1	0	0	0	0	0	0	0	0	0	0	0	0
AC011233.1	0	0	0	0	0	0	0	0	0	0	0	0
AC011242.1	0	0	0	0	0	0	0	0	0	0	0	0
AC011247.2	0	0.122331	0	0	0	0	0	0.127626	0	0	0	0
AC011270.1	0	0	0	0	0	0	0	0	0	0	0	0
AC011290.2	0	0	0	0	0	0	0	0	0	0.048717	0	0
AC011298.2	0	0	0	0	0	0	0	0	0	0	0	0
AC011298.3	0	0	0	0	0	0	0	0	0	0	0	0
AC011330.1	0.283238	0	0.370475	0.0608315	0.649417	0.194194	0.638137	0.854509	0.270347	0	0.137485	0.520104
AC011330.3	0.0329069	0	0.0327714	0	0	0	0	0	0	0	0	0.0442917
AC011342.1	0	0	0	0.0473355	0	0	0	0	0	0	0	0
AC011352.2	0.0494185	0.0945392	0	0.0818069	0	0	0.0793438	0	0	0	0	0.1684
AC011405.2	0	0	0	0	0	0	0	0	0	0	0	0
AC011406.1	0	0	0	0	0	0	0	0	0	0	0	0
AC011411.1	0.0580453	0.0555212	0	0.0480438	0.062953	0	0.0465972	0	0	0.0454975	0.0592626	0.148347
AC011416.1	0	0	0	0	0	0	0	0	0	0	0	0
AC011416.2	0	0	0	0	0	0	0	0	0	0	0	0
AC011431.1	0	0	0	0	0	0	0	0	0	0	0	0
AC011444.4	0	0	0	0	0	0	0	0	0	0	0	0
AC011447.1	1.10334	0.993618	0.0188066	2.49353	3.83762	0	0	2.74859	0.0607918	1.31337	5.35603	3.52579
AC011447.2	0	0	0	0	0.24488	0.214951	0	0	0.208996	0.179499	0.231609	0.194683
AC011447.4	1.20741	0	2.73694	0	0	0	0	0	1.12654	0.946401	1.23273	3.0858
AC011447.5	0	0	0	0	0	0	0	0	0	0	0	0
AC011448.1	2.75311	2.55768	3.45704	2.67458	2.47416	3.68387	2.93166	1.42391	3.24763	1.73578	2.76399	2.57698
AC011451.2	0	0	0	0	0	0	0.0713189	0	0	0	0	0
AC011452.1	0	0	0.461464	0	0	0	0	0	0	0	0	0
AC011453.2	0	0	0	0	0	0	0	0	0	0	0	0
AC011455.2	0.792087	6.12e-05	0.298105	0.450899	1.6e-05	0	1.5077	0.482925	0.38169	0	0.279622	0.378253
AC011458.1	0	0	0	0	0	0	0	0	0.15998	0	0	0
AC011458.2	0	0	0.396724	0	0	0	0	0	0	0.548729	0	0
AC011460.1	0.0264501	0	0	0	0.143432	0.0730925	0.0849336	0.0263949	0.0493572	0.0414646	0.0270048	0
AC011462.1	8.92657	37.5003	10.2421	9.37278	10.7446	15.1909	7.91388	11.3304	10.3272	7.58209	7.84409	7.16849
AC011462.2	0.942669	1.22351	0.402092	0	0	0	8.93e-09	1.12233	0	0.000130458	0.881601	0.938239
AC011467.2	0	0	0	0	0	0	0	0	0	0	0	0
AC011467.4	0	0	0	0	0	0	0.439683	0	0	0	0	0
AC011467.5	0	0	0	0	0	0	0	0	0	0	0	0
AC011467.6	0	0	0	0	0	0	0	0	0	0	0	0
AC011468.4	0.277927	0.132921	0.630004	0	0.150713	0.256009	0.223113	0	0.259314	0	0	0
AC011471.1	0	0	0	0	0	0	0	0	0	0.0910076	0	0.350975
AC011471.4	0	0	0	0	0	0.301991	0	0	0	0	0	0
AC011473.4	0	0	0	0	0	0	0	0	0	0	0	0
AC011475.1	0.141209	0.0509738	0.178658	0.182391	0.05727	0.538653	0.439104	0.0528265	0.10129	0.0907839	0.0540846	0
AC011476.1	0	0	0	0	0	0	0	0	0	0	0	0
AC011476.8	0	0	0	0	0	0	0	0	0	0	0	0
AC011477.1	1.5357	1.21463	2.43879	3.03477	2.24032	2.20612	1.85209	1.12092	2.287	2.72086	2.85754	1.46911
AC011477.5	0	0	0	0	0	0	0	0	0	0	0	0
AC011477.6	0	0	0	0	0	0	0.0201677	0	0	0	0	0
AC011477.7	0	0	0	0	0.0369605	0	0.0273579	0	0	0	0	0
AC011479.1	0	0	0.614359	0.346338	1.54906	0	0	0.400368	0.329473	0.363149	0.952991	0
AC011481.1	117.968	141.178	144.223	119.489	120.357	184.519	122.126	145.898	138.557	135.686	118.67	131.06
AC011487.1	0.950307	0.377996	0.929418	0.607876	0.964781	0.312278	0.909144	0.805599	1.28272	1.12191	0.932482	0.836815
AC011487.2	0	0.0773957	0.187946	0.0705322	0.0438601	0.0375089	0	0.0410833	0.0383204	0.0650155	0.185369	0.0347806
AC011487.3	0	0	0	0	0	0	0.098605	0	0	0	0	0
AC011487.4	0.412883	0	0	0	0.111948	0.190161	0	0.206012	0	0	0.105386	0
AC011491.1	0	0	0	0.0844986	0	0	0.225661	0.101876	0	0	0	0.0719752
AC011492.1	0	0	0	0	0	0	0	0	0	0	0	0
AC011494.1	0	0	0	0	0	0	0	0	0	0	0	0
AC011495.1	0.0912862	0	0	0	0	0	0	0	0	0	0	0
AC011497.2	12.2429	13.7748	7.07608	9.95583	12.1561	7.61804	11.0656	10.668	9.08332	11.8769	12.7807	8.71985
AC011498.4	0.305954	0.183464	0.355536	0.240862	0.290816	0.199955	0.269647	0.171784	0.0961561	0.269275	0.220907	0.191401
AC011498.5	0	0	0	0	0	0.104081	0	0	0	0.0885663	0	0
AC011499.1	0.0964108	0.195789	0.442148	0.121998	0.730804	0	0.213473	0	0.262466	0.199635	0.100931	0.173074
AC011500.1	0	0	0	0	0	0	0	0	0	0	0	0
AC011500.2	0	0	0	0	0	0	0.306322	0	0	0	0	0
AC011503.3	1.58091	1.3662	1.49492	1.56717	1.93751	1.85168	1.93094	2.00602	2.98549	1.07483	1.29623	1.47265
AC011506.1	0.347407	0.08308	0	0.143773	0.471004	0.0800024	0	0	0.16207	0.136154	0.0886784	0.147979
AC011511.1	1.67705	0.957361	1.29011	1.23076	1.15355	1.78688	1.72135	0.951129	1.6601	1.1447	1.80277	1.05523
AC011511.4	5.77903	1.24396	1.56181	5.52036	0.000960667	3.31272	3.21178	0.905891	2.37e-09	7.24536	0	1.48774
AC011529.1	5.03706	2.18627	3.41116	3.39479	3.71334	1.93609	4.67526	3.94823	3.35513	3.96934	4.01079	3.73325
AC011530.1	0	0	0.188828	0	0	0	0	0.161879	0	0	0	0.170497
AC011551.1	0	0	0	0	0	0	0	0	0	0	0	0
AC011591.2	0	0	0	0	0	0	0	0	0	0	0	0
AC011602.1	0	0	0	0	0	0	0	0	0	0	0	0
AC011603.4	0	0	0	0	0	0	0	0	0	0	0	0.195365
AC011604.1	0	0	0	0	0	0	0	0	0	0	0	0
AC011604.2	0	0	0	0	0	0	0	0	0	0	0	0
AC011611.1	0	0	0	0	0	0	0.303842	0	0	0	0	0
AC011611.5	0	0	0	0	0	0	0	0	0	0	0	0
AC011611.6	0	0	0	0	0	0	0	0	0	0	0	0
AC011626.1	0	0	0	0	0	0.0878716	0	0	0	0	0	0
AC011726.1	0	0	0	0	0	0	0	0	0	0	0	0
AC011742.1	0	0	0.146563	0	0	0	0	0	0	0	0.132025	0
AC011742.2	0	0	0	0	0	0	0	0	0	0	0	0
AC011742.3	0	0	0	0	0	0	0	0	0	0	0	0
AC011753.1	0	0	0	0	0	0	0	0	0	0	0	0
AC011753.3	0	0	0	0	0	0	0	0	0	0	0	0
AC011753.4	0	0	0	0	0	0	0	0	0	0	0	0
AC011767.1	0	0	0	0	0	0	0	0	0	0	0	0
AC011816.1	0	0	0	0	0	0	0	0	0	0	0	0
AC011825.1	0	0	0	0	0	0	0	0	0	0	0	0
AC011841.1	1.43639	0.958276	0.966034	1.60315	0.815448	1.26258	0.723825	0.483214	0.810534	1.4004	1.10961	1.52284
AC011853.1	0	0	0	0	0	0	0	0	0	0	0	0
AC011890.1	0	0	0	0	0	0	0	0	0	0	0	0
AC011890.2	0	0	0	0	0	0	0	0	0	0	0	0
AC011891.2	0	0	0	0	0	0	0	0	0.134474	0	0	0
AC011894.1	0	0	0	0	0	0	0	0	0	0	0	0
AC011904.1	0	0	0	0	0	0	0	0	0	0	0	0
AC011921.2	0	0	0	0	0	0	0	0	0	0	0	0
AC011921.3	0	0	0	0	0	0	0	0	0	0	0	0
AC011933.1	0.393973	0	0.441018	0	0.214447	0.894419	0	0	0.727064	0.154874	0	0.827732
AC011939.1	0	0	0	0	0	0	0.042158	0.0534606	0.0996367	0	0.107879	0
AC011978.1	0.034973	0.0334391	0	0.0289623	0.0759374	0	0	0.0697525	0	0.130801	0	0.0893582
AC011979.1	1.03816	0.442071	0.261168	0.670083	0.627156	0.211865	0.924834	0	0.32215	0.724029	0.118123	0
AC011979.2	0	0	0	0	0	0	0.13443	0	0	0	0	0
AC011994.1	1.01923	0	0	0	0	0	0	0	0.950972	0	0	0
AC011998.1	0	0	0	0	0	0	0	0	0	0	0	0
AC011998.2	0	0	0	0	0	0	0	0	0	0	0	0
AC011999.1	0	0	0	0	0	0	0	0	0.091441	0	0	0
AC012005.1	0	0	0	0	0	0	0	0	0	0	0	0
AC012005.2	0	0	0	0	0	0	0	0	0	0	0	0
AC012044.1	0	0	0	0	0	0.191638	0	0	0	0	0	0
AC012065.2	0	0.147936	0	0.128012	0.167737	0	0	0.154339	0.144303	0	0	0
AC012065.5	0	0.40239	0	0	0	0.122857	0	0	0	0.106988	0.410972	0
AC012066.1	0.0752352	0.143768	0	0	0	0.138655	0.181524	0	0.210722	0	0.076861	0.0640187
AC012075.1	0	0	0	0	0	0	0	0	0	0	0	0
AC012078.1	0	0	0	0	0	0	0	0.0295516	0	0	0	0
AC012085.1	0.623713	0	1.13041	0.749299	1.17871	0.35402	0	0	0	0	0.428017	0
AC012100.1	0	0	0	0	0	0	0	0	0	0	0	0
AC012119.1	0	0	0	0	0	0	0	0	0	0	0	0
AC012123.2	0.5351	0	0	0	0	0	0	0	0	0	0	0
AC012146.2	0	0	0	0	0	0	0	0	0	0	0	0
AC012146.4	0	0	0	0	0	0	0	0	0	0	0	0
AC012158.1	0.252218	0.24125	0.122513	0.197092	0.337381	0.0331896	0.191158	0.446413	0.211768	0.508803	0.267517	0.276256
AC012158.2	0	0	0	0	0	0	0	0	0	0	0	0
AC012170.1	0	0	0	0	0	0.150462	0	0	0	0	0	0
AC012175.1	0	0	0	0	0	0	0	0	0	0	0	0
AC012182.1	0	0	0.0642658	0	0.061496	0	0.0455188	0	0	0	0	0
AC012184.2	4.50383	7.10425	8.3037	1.97397	9.7228	5.19681	3.16692	11.1534	5.69752	2.62425	9.75987	4.15762
AC012186.1	0	0	0	0	0	0	0	0	0	0	0	0
AC012213.5	2.77345	0.980142	2.74851	1.35436	1.04777	2.28903	2.64004	1.67112	3.23794	2.53962	1.51716	3.56659
AC012254.2	25.0197	26.743	22.5384	19.2165	16.7651	22.3365	20.9946	28.1536	23.1508	21.648	23.7285	23.7896
AC012254.4	0	0	0	0	0	0	0	0	0	0	0	0
AC012306.1	0	0	0	0	0	0	0	0	0	0	0	0
AC012308.1	0	0	0	0	0	0	0	0	0	0	0	0
AC012309.1	0.137014	0.617129	0.73408	0	0	0.355005	0.987001	0	0.236813	1.06548	0.914453	0
AC012314.22	0	0	0	0	0	0	0	0	0	0	0	0
AC012339.2	0	0	0	0	0	0	0	0	0	0	0	0
AC012354.2	0.362084	0	0.136738	0.0999862	0	0	0.386542	0.120264	0.112675	0.188915	0	0
AC012358.2	0.0684591	0	0.116387	0	0.0371236	0.0315301	0.0274786	0.0683164	0.0638741	0.0536602	0.0349474	0
AC012362.1	0	0	0	0	0	0	0	0	0	0	0	0
AC012368.3	3.21062	4.60652	1.45556	2.39167	3.48208	0	4.12384	4.16511	3.89427	2.01326	1.96677	1.64109
AC012400.1	0	0	0	0	0	0	0	0	0	0	0	0
AC012414.1	0	0	0	0	0	0	0	0	0	0	0	0
AC012414.2	0	0	0	0	0	0	0	0	0	0	0	0
AC012414.6	0	0	0	0	0	0	0	0	0	0	0	0
AC012414.7	2.62e-07	0	0	0	0	2.89e-07	0	7e-07	0	0	0	0
AC012433.1	0	0	0	0	0	0	0	0	0	0	0	0
AC012435.1	14.411	13.8142	14.7329	11.8448	12.6003	11.39	18.004	21.4847	18.6231	14.8284	17.0895	12.5642
AC012441.1	2.30409	2.36732	1.7821	2.50123	2.00633	1.10835	2.05848	2.5276	2.43924	1.33953	3.21404	2.25553
AC012441.2	0.222911	0.210076	0.407753	0.292939	0.117485	0	0.294337	0.271414	0.442842	0.176979	0.441954	0.173028
AC012443.1	0	0	0	0	0	0	0	0	0	0	0	0
AC012454.1	0.123114	0.193501	0.229349	0	0.109777	0	0.088749	0.151365	0	0	0.103211	0.0874198
AC012468.1	0	0	0	0	0	0	0	0	0	0	0	0
AC012488.1	0	0	0	0	0	0	0	0	0	0	0	0
AC012488.2	0.364318	0	0	0	0	0.26448	0	0.522255	0	0	0.403269	0
AC012491.1	0	0	0	0	0	0	0	0	0	0	0	0
AC012493.1	0	0	0	0	0	0	0	0	0	0	0	0
AC012493.2	0	0	0	0	0	0	0	0	0	0	0	0
AC012493.3	0	0	0	0	0	0	0	0	0	0	0	0
AC012497.1	0	0	0	0	0	0	0	0	0	0	0	0
AC012498.1	0	0	0	0	0	0	0	0	0	0	0	0
AC012498.2	0	0	0	0	0	0	0	0.155892	0	0	0	0
AC012501.2	0.0385685	0	0	0.159615	0	0.0355269	0	0	0	0.0604622	0	0.0328568
AC012507.3	0	0	0	0	0	0	0	0	0	0	0	0
AC012512.1	0.0722864	0	0	0	0	0	0.0580296	0	0	0	0	0
AC012513.2	0	0	0.0496351	0	0	0	0	0	0	0	0	0
AC012519.1	0.0868517	0	0	0.0718867	0	0	0	0	0	0	0	0
AC012531.3	0	0	0	0	0.0718184	0	0	0	0	0	0	0.0564129
AC012569.1	0.128464	0.214962	0.109163	0.0531462	0.243843	0.207011	0.154682	0.128152	0.0599095	0.125856	0.196669	0.109434
AC012616.1	0	0	0	0	0	0	0	0	0	0	0	0
AC012618.1	0	0	0.156124	0.113999	0	0	0	0.137443	0	0	0	0
AC012618.2	0	0.0574555	0	0	0	0	0	0	0.0560453	0	0.0613289	0
AC012618.3	3.55225	2.36172	2.58388	3.12285	5.89157	7.3424	6.98489	6.99152	7.11632	4.96883	5.12071	6.98294
AC012651.1	0.272244	0.256582	0.466644	0.124259	0.233615	0.280708	0.431158	0.673664	0.360812	0.348204	0.215306	0.371641
AC012653.1	0	0	0	0	0	0	0	0	0	0	0	0
AC012669.1	0	0	0	0	0	0	0	0	0	0	0	0
AC012671.1	0	0	0	0	0	0	0	0	0	0	0	0
AC012676.2	0	0	0	0	0	0	0	0	0	0	0	0
AC013244.1	0	0	0	0	0	0	0	0	0	0	0	0
AC013244.2	0	0	0	0	0	0	0	0	0	0	0	0
AC013244.3	0	0	0	0	0	0	0	0	0	0	0	0
AC013262.1	0	0	0	0	0	0	0	0	0	0	0	0
AC013267.1	0	0	0	0	0	0	0	0	0	0	0	0
AC013268.1	0.440182	1.32519	0.336009	1.61225	1.47326	1.72783	2.92973	4.40106	3.57546	1.65236	2.19659	0.798913
AC013268.2	0	0	0	0	0	0	0	0	0	0	0	0
AC013268.3	0	0.391082	0	0.0768238	0.127277	0.0230307	0.0950447	0.039414	0.0439263	0	0	0
AC013268.4	0	0.0125078	0.0148208	0	0	0	0	0	0	0	0	0.0111399
AC013271.1	0.0247082	0.0560064	0	0.0597057	0.0344452	0	0.0602122	0	0	0.0392179	0.0244999	0.0643052
AC013290.1	0	0	0	0	0	0	0	0	0	0	0	0
AC013355.1	0	0	0	0	0	0	0	0	0	0	0	0
AC013356.1	0	0.0908804	0	0	0	0	0.152547	0	0	0	0	0
AC013394.1	37.6526	38.732	42.3677	45.8382	39.4089	68.1017	33.9135	31.7367	34.1651	31.3526	30.3755	36.0662
AC013399.1	0	0	0	0	0	0	0	0	0	0	0.138166	0
AC013403.1	0	0	0	0	0	0	0	0	0	0	0	0
AC013404.1	0	0	0	0	0	0	0	0	0	0	0	0.226625
AC013410.1	0	0	0	0	0	0	0	0	0	0	0	0
AC013410.2	0	0	0	0	0	0	0	0	0	0	0	0
AC013412.1	0	0	0	0	0	0	0	0	0	0	0	0
AC013429.1	0	0	0	0	0	0	0	0	0	0	0	0
AC013429.2	0.0658449	0	0.149257	0.217998	0	0.121305	0.0528594	0	0	0	0.0672259	0.0560937
AC013437.2	0	0	0	0	0	0	0	0	0	0	0	0
AC013439.1	0	0.0382214	0	0.0330738	0	0	0.032078	0	0	0	0	0
AC013442.1	0	0	0	0	0	0	0	0	0	0	0	0
AC013444.1	0	0	0	0	0	0	0	0	0	0	0	0
AC013444.2	0	0	0	0	0	0	0	0	0	0	0	0
AC013452.1	0	0	0	0	0	0.0818345	0	0.0886555	0.0828907	0	0	0
AC013467.1	0	0	0	0	0	0	0	0	0	0	0	0
AC013467.2	0	0	0	0	0	0	0	0	0	0	0	0.0521133
AC013470.1	0	0	0	0	0	0	0	0	0	0	0	0.204426
AC013470.2	0.28182	0.0638854	0	0.129553	0	0.070644	0.407407	0.333249	0.181217	0.0998274	0.101002	0.0676771
AC013470.3	0	0	0.0471218	0.0688308	0.0450932	0.0766084	0.0333811	0	0	0.0325848	0.042448	0.0708257
AC013470.4	0	0	0	0	0	0	0	0	0	0	0	0
AC013474.1	0.0642102	0.122913	0.0727755	0.0531464	0	0	0.154639	0	0	0.0503297	0.131114	0.054701
AC013476.2	0	0	0	0	0	0	0	0	0	0	0	0
AC013489.1	0.79596	1.83507	0.878112	0.759814	1.29865	0.278224	1.04787	1.08768	0.429116	0.525354	0.839293	0.3717
AC013489.2	0.230463	0	0.261205	0	0	0	0	0	0	0	0	0
AC013553.1	0	0	0	0	0	0	0	0.240707	0	0	0	0
AC013553.2	0	0	0	0	0	0	0	0	0	0	0	0
AC013562.2	0	0	0	0	0	0	0	0	0	0	0	0
AC013565.2	0	0	0	0	0	0	0	0	0	0	0	0
AC013643.1	0	0	0	0	0	0	0	0	0	0	0	0
AC013701.1	0	0	0	0.0985459	0	0	0	0	0	0	0	0
AC013717.1	0.158525	0.247684	0.173022	0.164785	0.118793	0.105247	0.197128	0.272328	0.162356	0.117632	0.186315	0.173612
AC013734.1	0	0	0	0	0	0	0	0	0	0	0	0
AC013828.1	0	0	0	0	0	0	0	0	0	0	0	0
AC015688.1	0	0	0	0	0	0	0	0	0	0	0	0
AC015688.2	0	0	0	0	0	0	0	0	0	0	0	0
AC015688.3	0	0	0	0	0	0	0	0	0	0	0	0
AC015688.4	0.0404225	0.807912	0	0	0	0	0	0	0	0	0.144165	0
AC015688.5	0	0	0	0	0	0	0	0	0	0	1.44533	0
AC015689.2	0	0	0	0	0	0	0	0	0	0	0	0
AC015712.3	0	0	0	0	0	0	0	0	0	0	0	0
AC015720.1	0.229327	0	0	0	0	0	0.368195	0	0	0	0	0
AC015720.2	0.17905	0	0	0	0	0	0	0.178687	0	0	0	0.152534
AC015743.1	0	0	0	0	0	0	0	0	0	0.050609	0	0
AC015802.2	0	0	0	0	0	0	0	0	0.37771	0	0	0
AC015802.6	0.260596	0.146941	0.0679322	0.229169	0.0810074	0.0543434	0.255385	0.0524445	0.09634	0.0975497	0.0695854	0.051564
AC015813.2	18.9247	15.7819	13.9869	15.0237	21.291	9.7103	17.9049	18.3918	18.7195	16.5507	22.2195	21.6415
AC015818.1	0	0	0	0	0	0	0	0	0	0	0	0
AC015818.3	0	0.0181428	0	0	0.1065	0.0277549	0	0	0.0530917	0	0	0
AC015818.5	0	0.789516	0.187103	0.273274	0	0.152063	0.265046	0.164738	0.154025	0.129396	0	0.281268
AC015818.6	4.98777	2.78301	5.18202	4.40357	5.40948	3.67554	5.40546	2.98642	6.28252	5.66885	6.11085	8.78149
AC015818.7	0	0	0	0	0	0	0	0	0	0	0	0
AC015849.6	0	0	0	0	0	0	0	0	0	0.045798	0	0.0496343
AC015871.1	0.0462286	0	0	0	0	0	0	0	0	0	0	0
AC015871.2	0	0	0	0	0.0577669	0	0	0	0	0.0417494	0	0
AC015908.1	0	0	0	0	0	0	0.0929633	0	0	0	0	0
AC015910.1	0.333113	0.159314	0.683442	0.206787	0.270958	0.427498	0.442598	1.06401	0.511341	0.391655	0.609534	0.395368
AC015911.1	0	0	0	0	0	0	0	0	0	0	0	0
AC015911.10	0	0	0	0	0	0	0	0	0	0	0	0
AC015911.4	0.0467392	0.0447613	0	0.0775283	0	0.0430532	0.0375501	0.0466418	0.130894	0.0367935	0	0
AC015911.7	0	0	0	0	0	0	0	0	0	0	0	0
AC015911.8	0	0	0	0	0	0	0	0	0	0	0	0.0816017
AC015912.2	0	0	0	0	0	0	0	0	0	0	0.444216	0
AC015914.2	0	0	0	0	0	0	0	0.217086	0	0	0	0
AC015917.1	0	0	0	0	0.1158	0	0	0	0	0	0	0
AC015922.1	0	0	0	0.3503	0	0.389848	0	0.844684	0	0	0	0.721095
AC015977.1	0	0	0	0	0	0	0	0	0	0	0	0
AC015978.1	0	0	0	0	0	0	0	0	0	0	0	0
AC015983.1	0	0	0	0	0	0	0	0	0	0	0	0
AC016027.4	0	0	0	0.413885	0	0	0	0	0	0	0	0
AC016027.5	0	0	0	0	0	0	0	0	0	0	0	0
AC016065.2	0	0	0	0	0	0	0	0	0	0	0	0
AC016144.1	0	0	0	0	0	0	0	0	0	0	0	0
AC016180.1	0.141498	0	0.160373	0	0	0	0	0	0	0	0	0
AC016182.1	0	0	0	0	0	0	0	0	0	0	0	0
AC016256.1	0	0	0	0	0	0	0	0	0	0	0	0
AC016292.2	0	0	0	0	0	0	0	0	0	0	0	0
AC016304.1	0	0	0	0	0	0	0	0	0	0	0	0
AC016397.1	0	0	0.31407	0	0	0	0	0	0	0	0	0
AC016546.1	0	0.114483	0.271313	0	0	0	0	0.11943	0	0.0938103	0	0.101982
AC016559.1	0	0	0	0	0	0	0	0	0	0	0	0.317279
AC016559.2	0	0	0	0	0	0	0	0	0	0	0	0
AC016582.1	1.5709	1.28387	1.0676	0.808555	0.848612	0.267298	3.85626	3.42488	1.94847	1.26496	1.64982	0.723106
AC016582.2	0.910221	0.598501	1.47418	0.246396	0.594424	1.2701	0.679461	0.71863	0.788263	0.502572	0.431606	0.147116
AC016582.3	3.19402	3.94643	6.52595	4.22567	6.0526	4.69217	7.28579	7.29795	6.39317	4.32055	3.77631	7.83497
AC016596.2	0	0	0	0	0	0	0	0	0	0	0	0
AC016612.1	0	0	0	0	0	0	0	0	0	0	0	0
AC016629.1	2.60704	4.63112	3.79904	2.15784	2.01962	5.83208	4.18573	3.34493	3.8224	4.08695	3.80246	4.44191
AC016632.1	0	0	0	0	0	0	0	0	0	0	0	0
AC016687.1	0	0	0	0.138111	0	0	0.401859	0	0	0.130787	0	0
AC016691.1	0	0	0	0	0	0	0	0	0	0	0	0
AC016694.1	0	0	0	0	0	0	0	0	0	0	0	0
AC016696.1	0	0	0	0	0	0	0	0	0	0	0	0
AC016700.1	0	0	0	0	0	0	0	0	0	0.153318	0	0
AC016700.2	1.18821	0	0	0	0.656191	0.542673	0	0	1.11397	0.469529	0	0
AC016712.1	0.153147	0	0	0.126753	0.332468	0	0	0	0	0.120091	0	0
AC016716.1	0	0	0	0	0	0	0	0	0	0	0	0
AC016717.1	0	0	0	0	0	0	0	0	0	0	0	0
AC016724.1	0	0	0	0	0	0	0	0	0	0	0	0
AC016727.2	0	0	0.0964578	0	0	0	0	0.0849277	0	0	0.08689	0.0725016
AC016734.1	0.0989514	0.0943702	0.221344	0.325654	1.06859	0.357472	0	0.0994518	0	0.624926	0.302277	0.249303
AC016739.1	0.350032	0	0.199989	0	0	0.321947	0.422271	0.524867	0.164436	0.41245	0	0.298634
AC016769.1	0	0	0	0	0	0	0	0	0	0.240205	0.108069	0.265717
AC016769.2	0	0	0.131648	0	0	0	0	0	0	2.64202	1.54176	1.38459
AC016769.3	0	0	0	0	0	0	0	0	0	1.05987	0.788872	0.8228
AC016769.4	0	0	0	0	0	0	0	0	0	0	0	0
AC016772.1	0	0.075026	0.0444499	0.0324608	0.0425342	0	0	0	0.0365918	0	0	0
AC016831.2	0	0	0	0	0	0	0	0	0	0	0	0
AC016831.3	0	0	0	0	0	0	0.0226627	0	0	0.0442558	0	0
AC016831.4	0	0	0	0	0	0	0	0	0	0	0	0
AC016877.2	0	0	0	0	0	0	0	0	0	0	0	0
AC016885.3	0	0	0	0	0	0	0	0	0	0	0	0
AC016894.1	0.196441	0.187931	0.22263	0	0	0	0	0	0	0	0	0
AC016907.1	0	0	0	0	0	0	0	0	0	0	0	0
AC016908.1	0	0	0	0	0	0	0	0	0	0	0	0
AC016909.1	0	0	0	0	0	0	0	0	0	0	0	0
AC016911.1	0	0	0	0	0	0	0	0	0	0	0	0
AC016925.1	0	0	0	0	0	0	0	0	0	0	0	0
AC016925.2	0	0	0	0	0	0	0	0	0	0	0	0
AC016930.1	0.0218452	0.104476	0	0.0904057	0.0236924	0.0603678	0	0.0217999	0.0407643	0	0.0223033	0.0372201
AC016954.1	0	0	0	0	0	0	0	0	0	0	0	0
AC016956.1	0	0	0	0	0	0	0	0	0	0.0352924	0	0
AC016957.1	0	0	0	0	0	0	0.159028	0.197686	0	0	0	0
AC016991.1	0	0	0	0	0	0	0	0	0	0	0	0
AC016999.2	0	0	0	0	0	0	0	0	0	0	0	0
AC017002.4	0.0320828	0	0.0363625	0	0	0	0	0	0	0	0	0
AC017007.1	0	0	0	0	0	0	0	0	0	0	0	0
AC017007.2	0.341459	0.399191	0.172003	0.251974	0.16459	0.174739	0.395942	0.494758	0.247792	0.239146	0.309884	0.356407
AC017007.3	0.25791	0.123348	0.146157	0.213471	0.279733	0.237571	0.103522	0.128694	0.120326	0.202157	0.13166	0.219736
AC017007.4	0	0	0	0	0	0	0	0	0	0	0	0
AC017013.1	0	0	0	0	0	0	0	0	0	0	0	0
AC017015.1	0	0	0	0.181755	0	0	0	0	0	0.172122	0	0
AC017019.1	0	0	0	0	0	0	0	0	0	0	0	0
AC017035.1	0	0	0	0	0	0	0	0	0	0	0	0
AC017037.1	0	0	0	0	0	0	0	0	0	0	0	0
AC017037.2	0	0	0	0	0	0	0	0	0	0.0447169	0.0582459	0
AC017078.1	0	0	0	0	0	0	0	0	0	0	0	0
AC017079.1	0	0	0	0	0	0	0	0	0.127375	0	0.139382	0
AC017079.2	0	0	0	0	0	0	0	0	0	0	0	0
AC017081.1	0	0	0	0	0	0	0	0	0	0	0	0
AC017083.3	0.418703	0.292861	0	0.188501	0.187621	0	0.29174	0	0.410985	0.595108	0.136432	0.397386
AC017083.4	0	0	0	0	0	0	0	0	0	0	0	0
AC017099.1	0.146391	0.046675	0.0553062	0.121167	0.0529226	0.269692	0.27421	0	0.273173	0.382484	0.298922	0.374134
AC017100.2	0	0	0	0	0	0	0	0	0	0	0	0
AC017104.2	0	0	0	0	0	0	0	0	0	0	0	0.321125
AC017104.4	3.77201	1.34933	1.77264	1.01531	1.26386	0.310731	2.41261	1.53014	1.34481	1.20187	1.22109	1.09726
AC017104.5	3.46054	1.73384	2.05446	1.77312	1.3404	0.910752	2.71188	1.64444	1.92189	2.06664	1.85068	1.96537
AC018362.3	0.989437	0.829702	0.725915	1.1309	1.11651	1.01921	1.13211	1.26413	0.518306	1.17627	1.63705	1.12091
AC018371.2	0	0	0	0	0	0	0	0	0	0	0	0
AC018437.1	0	0	0	0	0	0.129161	0	0	0	0	0	0
AC018442.1	0.0234283	0.0224096	0	0	0	0	0	0	0	0	0	0
AC018442.3	0	0	0	0	0	0	0	0	0	0	0	0
AC018448.1	0	0	0	0	0	0	0	0	0	0	0	0
AC018448.2	0	0	0	0	0	0	0	0	0	0	0	0
AC018462.2	0.145025	0	0	0	0	0	0	0	0	0	0	0
AC018463.1	0	0	0	0	0	0	0	0	0	0	0.0711794	0
AC018475.1	0.120989	1.16031	0.831986	1.08723	1.71435	0.713997	1.84725	0.972366	1.02109	1.14541	1.60059	1.11472
AC018512.1	0.402233	0.0587734	0.258535	0.0646842	0.175191	0.0133267	0.0780392	0	0	0.047842	0.107618	0
AC018523.1	0	0	0	0	0	0	0	0	0	0	0	0
AC018523.2	0.572083	0.365686	1.05053	0.152516	0.235681	0.170357	0.181303	0.458291	0	0.912068	0	0.506305
AC018552.1	0	0	0	0	0	0	0	0	0	0	0	0
AC018554.2	0	0	0	0	0	0	0	0	0	0	0	0
AC018558.4	0	0	0	0	0	0	0	0	0	0	0	0
AC018558.5	0	0	0	0	0	0	0	0	0	0	0	0
AC018618.2	0	0	0	0	0	0	0	0	0	0	0	0
AC018620.1	0	0.145995	0.172993	0	0	0	0.367588	0	0	0.119638	0.155834	0
AC018630.1	0	0	1.01423	0	0.927883	1.57615	0	0	0	0	0	0
AC018630.2	0	0	0	0	0	0	0.0059807	0.440917	1.37605	0	0	0
AC018634.1	0	0	0	0	0	0	0.114286	0	0	0	0	0
AC018635.1	0.243474	0	0	0.161218	0.0528119	0	0.351818	0.0485934	0	0.267179	0	0.0414834
AC018638.1	0.545544	0	0	0	0	0	0.145983	0	0	0	0	0
AC018638.2	9.23708	7.53298	8.4827	6.68395	9.39455	7.78271	8.31377	7.37124	11.0307	5.61076	8.02462	11.2175
AC018638.3	0	0	0	0	0	0	0	0	0	0	0	0
AC018638.4	7.08213	7.25939	10.0272	6.37453	8.95065	7.42729	7.03285	6.75795	8.52841	4.38826	8.62461	8.21108
AC018638.5	9.07643	7.23	7.9136	6.50012	8.31574	7.11447	6.94389	6.09042	6.73739	6.74568	8.02909	7.74408
AC018638.8	0.449791	0	0.764687	0.37229	0.601778	0.20716	0	0	1.57822	0	1.14806	0
AC018639.1	0	0	0	0	0	0	0	0.126238	0	0	0	0
AC018641.1	1.35402	0.18502	0.876935	0.853876	0.769212	0.356353	1.03521	0.579083	0.842222	1.11186	0.724121	0.65914
AC018644.1	0	0.186701	0.110613	0.0807785	0.105846	0.089898	0.156693	0.0973911	0.0910582	0.0764973	0	0
AC018645.1	0	0	0	0	0	0	0	0	0	0	0	0
AC018653.2	0	0	0	0	0	0	0	0	0	0	0	0
AC018659.1	0	0	0	0	0	0	0	0	0	0	0	0
AC018688.1	0.415644	0.371065	0.486125	0	0	0	0.0444891	0	0.0905775	0.217196	0.198035	0.308765
AC018692.2	0	0	0	0	0	0	0	0	0	0	0	0
AC018693.2	0	0	0	0	0	0	0	0	0	0	0	0
AC018695.1	0	0	0	0.0653123	0	0	0	0	0	0	0	0
AC018695.5	0	0	0	0	0	0	0	0	0	0	0	0
AC018709.1	0	0	0	0	0	0	0.0596982	0	0.0693844	0	0	0
AC018710.1	0	0	0	0	0	0	0	0	0	0	0	0
AC018712.1	0	0	0	0	0	0	0	0	0	0	0	0
AC018714.1	0	0	0	0	0	0	0	0	0	0	0	0
AC018717.1	0	0	0	0	0	0	0	0	0	0	0	0
AC018735.1	0	0	0	0	0	0	0	0	0	0	0	0
AC018737.1	0	0	0	0	0	0	0	0	0	0	0	0.305076
AC018738.1	0	0.177974	0.622072	0	0.403465	0.337964	0.147152	0.743474	0.860977	0	0.566245	0.157235
AC018755.2	0	0	0	0.0672503	0	0.0486454	0.0201786	0	0	0	0	0.0755856
AC018755.3	1.49915	3.77357	1.25199	3.33067	3.59409	0.87216	2.7712	2.99205	2.06131	2.89135	3.3834	2.67195
AC018797.1	0	0	0	0	0	0	0	0	0	0	0	0
AC018797.2	0	0	0	0	0	0	0	0	0	0	0	0
AC018804.1	0	0	0.183798	0.206727	1.03125	1.33753	0	0.720242	0.209653	0.207649	0	0.17776
AC018845.2	0	0	0	0	0	0	0	0	0	0	0	0
AC018846.1	0	0	0	0	0	0	0	0	0	0	0	0
AC018861.1	0	0	0	0	0	0	0	0	0	0	0	0
AC018865.2	0	0	0	0	0	0	0	0	0	0	0	0.718586
AC018868.1	0.387745	0	0	0.482875	0.630688	0.356863	0.779483	0	0	0.609523	0.198616	0.495873
AC018868.2	0	0.0751549	0.0890499	0.0325156	0.042606	0.072375	0.0630741	0.0392033	0.073307	0.0615867	0.0401116	0
AC018880.1	0	0	0	0	0	0	0	0	0	0	0	0
AC018880.2	0	0	0	0	0	0	0	0	0	0	0	0
AC018889.1	0	0	0	0	0	0	0	0	0	0	0	0
AC018892.1	0	0	0	0	0	0	0	0	0	0	0	0
AC018892.2	0	0	0	0	0	0	0	0	0	0	0	0
AC018992.1	0	0	0	0	0	0	0	0	0	0	0	0
AC019070.1	0	0	0	0.040559	0	0	0	0	0	0	0	0
AC019072.1	0	0	0	0	0	0	0	0	0	0	0	0
AC019080.2	0	0	0	0	0	0	0.116786	0	0	0	0	0
AC019084.1	0	0	0	0	0	0	0	0	0	0	0	0
AC019097.1	0.274265	0.257992	0.590098	0	0.47135	0.240313	0.718978	0.176613	0.64715	0.705822	0.09043	0.437155
AC019109.1	0.0579833	0.0528058	0	0	0.112388	0.0244796	0.022487	0.0258167	0	0.10661	0	0.0528946
AC019117.3	0	0.0877917	0	0.0371201	0	0.0431865	0	0	0	0.0415215	0	0
AC019129.1	0	0	0	0	0	0	0	0	0	0	0	0
AC019155.1	0	0	0	0	0	0	0	0	0	0	0	0
AC019159.1	0	0	0	0	0	0	0	0	0	0	0	0
AC019176.1	0	0	0	0	0	0	0	0	0	0	0	0
AC019176.2	0	0	0	0	0.209499	0	0	0	0	0	0	0
AC019178.1	0	0	0	0	0	0	0	0	0	0	0	0
AC019178.2	0	0	0	0	0	0	0	0	0	0	0	0
AC019181.1	0.394547	0	0.223573	0	0.213973	0	0.158364	0	0	0	0	0
AC019185.1	0	0	0.167501	0	0	0	0	0	0.137889	0	0	0
AC019185.3	0	0	0	0.154746	0	0	0	0	0	0	0	0
AC019193.1	0	0	0	0	0	0	0	0	0	0	0	0
AC019206.1	0.265258	0.126862	0.150321	0	0	0.367804	0.212942	0	0.123746	0.103958	0.135411	0.112988
AC019227.1	0	0	0.24203	0	0	0	0	0	0.199242	0.083691	0	0
AC019235.1	0	0	0	0	0	0	0	0	0	0	0	0
AC019257.8	0.460923	1.05819	0.780443	0.818286	0.693979	1.81017	1.96634	2.7228	0.413394	0.18551	1.76334	1.34179
AC019288.1	0	0	0	0	0	0	0	0	0	0	0	0
AC019294.1	0.0932441	0.0239867	0.0300649	0	0.0758458	0.068909	0.0187135	0.0999826	0	0	0.110458	0.0421944
AC019322.1	0	0	0	0	0	0.276383	0	0	0	0	0	0
AC019322.2	0	0	0	0	0	0	0	0	0	0	0	0
AC019322.3	4.7e-07	0	1.07e-07	0	0	0	2.8e-08	4.57e-07	0.107512	0	0	3.14e-07
AC020549.1	0	0.0325973	0	0.0282072	0.0739211	0	0	0.0340082	0	0.0267122	0.0347939	0.0290323
AC020549.2	0	0	0	0	0	0	0	0	0	0	0	0
AC020550.1	0	0	0	0	0	0	0	0	0	0	0	0
AC020593.1	0	0	0	0	0	0	0.166097	0	0	0.162177	0	0
AC020611.1	0	0	0	0	0	0	0	0	0	0	0	0
AC020612.1	0.0996843	0	0.112982	0	0.108113	0.275469	0.240072	0.0994766	0.651057	0.156271	0	0.339687
AC020612.2	0	0	0	0	0	0	0	0	0	0	0	0
AC020613.1	0	0	0	0	0	0	0	0	0	0	0	0
AC020629.1	0	0	0	0	0.0323028	0	0	0.059454	0	0	0	0
AC020633.1	0	0.0205035	0.0485614	0.035479	0.0464685	0.039467	0.0172178	0	0	0.0168078	0	0
AC020636.2	0	0	0	0	0	0	0	0.128485	0	0	0	0
AC020658.1	0.161673	0.154657	0.122159	0.0446083	0.116894	0	0	0.0537776	0.301686	0.0422434	0.165075	0
AC020688.1	0	0	0	0.0373954	0	0	0	0	0.0852894	0	0	0.0390247
AC020699.1	0.125479	0	0	0	0.272176	0.115584	0	0	0	0.196708	0	0.106896
AC020728.1	0	0	0	0	0	0	0	0	0	0	0	0
AC020765.1	0.36656	0	0	0	0	0	0	0	0	0	0	0
AC020765.3	0	0	0	0.0735881	0	0	0.085418	0.138683	0	0.198046	0	0
AC020765.4	0	0	0	0	0.309748	0	0	0	0	0.111931	0	0
AC020765.5	0.249834	0	0	0	0	0	0.133707	0.0913624	0	0	0.170049	0.0709452
AC020779.1	0.13416	0.250614	0.31483	0.530601	0.14289	0.447913	0.22216	0.283897	0.711148	0.382978	0.463905	0.520737
AC020891.4	0	0	0	0	0	0	0	0	0	0	0	0
AC020893.1	0	0	0	0	0	0	0	0	0	0	0	0
AC020893.2	0	0	0	0	0	0	0	0.07158	0	0	0	0
AC020895.1	0	0	0	0	0	0	0	0	0	0	0	0
AC020898.1	0.200127	0.0639732	0.912526	0.387559	0.0726353	0.619164	0.161171	0.2006	0.502324	0.261866	0.205471	0.456571
AC020899.1	0.176347	0.0843416	0	0	0	0	0.0707872	0.0879862	0.0822648	0.0691134	0	0
AC020904.1	0	0	0	0	0	0	0	0	0	0	0	0
AC020904.2	2.00301	0.83989	1.64064	0.846143	0.887481	0.279522	1.38117	0.936983	1.02877	1.87525	2.44679	1.58799
AC020907.6	0.467264	0.233032	0.268402	0.374996	0.231115	0.125603	0.272779	0.598718	0.229004	0.269843	0.328317	0.450292
AC020909.1	0	1.28133	0.101683	0.351445	0.971582	1.85728	1.41106	4.68527	3.42203	1.18726	1.24498	0.627203
AC020910.2	0.0868517	0	0	0	0	0.0800024	0	0	0.0810349	0	0	0.0739895
AC020910.3	0	0	0	0	0	0	0	0	0	0	0	0
AC020914.2	0	0	0	0	0	0	0	0	0	0	0	0
AC020914.3	0	0	0	0	0	0	0	0	0	0	0	0
AC020914.4	0	0	0	0	0	0	0	0	0	0	0	0
AC020914.5	0	0	0	0	0	0	0	0	0	0	0	0
AC020915.1	0.464072	0.633727	0.754804	0.484848	0.318433	1.12346	0.461017	0.369288	0.66801	0.381833	0.548859	0.417219
AC020915.4	0	0	0	0	0	0	0	0	0	0	0	0
AC020915.5	2.36291	4.56655	3.55473	1.57702	3.30235	3.59942	3.39349	3.60936	3.43602	2.43418	2.83777	2.66859
AC020917.1	0	0	0.0644239	0	0	0	0	0	0	0	0	0
AC020922.1	0.156682	0.0905479	0.152777	0.0767688	0.111099	0.123281	0.326357	0.132694	0.0954721	0.0585174	0.132219	0.0409127
AC020937.1	0	0	0	0	0	0	0	0	0	0	0	0
AC020983.1	0	0	0	0	0	0	0.0797175	0	0	0	0	0
AC021006.1	0	0	0	0	0	0	0.0780191	0	0	0	0	0
AC021006.3	0	0	0	0	0	0	0	0	0	0	0	0
AC021016.1	0	0.105034	0	0	0	0	0	0	0	0.0860901	0	0
AC021066.2	0	0	0	0	0	0	0	0	0	0.0597203	0.0777885	0
AC021066.3	0	0	0	0	0	0	0	0	0	0	0	0
AC021072.1	0.24469	0.0585126	0.485329	0.253161	0.398068	0.450787	0.0982154	0.183135	0.228303	0.0479488	0.312278	0.364793
AC021074.1	0	0.0796609	0.283193	0	0.0903238	0.0767182	0.133714	0.0831125	0.310818	0	0.0850269	0.141899
AC021074.2	0	0	0	0	0	0	0.381358	0	0	0	0	0
AC021087.2	0.0422875	0	0.0972431	0	0	0	0	0.0425055	0.039858	0	0.0870196	0.108095
AC021087.5	1.7823	1.17467	1.62449	1.42344	1.28804	2.4193	0.603076	0.74269	0.478314	1.33272	1.24438	1.77745
AC021097.2	0	0	0	0.0990525	0	0.330705	0.19214	0	0	0.0938029	0	0.307398
AC021106.1	1.32466	0.769284	0.857921	0.626521	1.59058	0.392205	1.44319	0.944212	0.882814	1.18663	1.01433	1.20909
AC021106.2	0	0	0	0	0	0	0	0	0	0	0	0
AC021146.1	0	0	0	0	0	0	0	0	0	0	0	0
AC021146.10	0	0	0	0.0609671	0	0	0	0	0	0	0	0
AC021146.11	0	0	0	0	0	0	0	0	0	0	0	0
AC021146.2	0	0	0	0	0	0	0	0	0	0	0	0
AC021146.3	0.250288	0	0	0.103581	0.271449	0.115275	0	0.124883	0.233525	0.196183	0.127769	0
AC021146.4	0	0	0	0	0	0	0	0	0	0	0	0
AC021146.5	0	0	0	0	0	0	0	0	0	0	0	0
AC021146.6	0	0	0	0	0	0	0	0	0	0	0	0
AC021146.7	0	0	0	0	0	0	0	0	0	0	0	0
AC021146.8	0	0	0	0	0	0	0	0	0	0	0	0
AC021146.9	0	0	0	0	0	0	0	0	0	0	0	0
AC021148.1	0.0958536	0.245208	0.118566	0.0528546	0	0.096422	0.0841367	0.0697556	0.230726	0.07508	0	0.252526
AC021171.1	0	0	0	0	0	0	0	0	0	0	0	0
AC021171.2	0	0	0	0	0	0	0	0	0	0	0	0
AC021193.1	0	0	0	0	0	0	0	0	0	0	0.137367	0
AC021205.1	0.169902	0.162514	0	0.281253	0	0	0.136392	0	0	0	0	0.14474
AC021205.2	0	0	0	0	0	0	0	0	0	0	0	0
AC021220.1	0	0	0	0	0	0	0	0	0	0	0	0
AC021231.2	0	0	0	0.058764	0	0	0	0	0	0.0556388	0	0
AC021231.3	0	0	0	0	0	0	0	0	0	0	0	0.0404152
AC021242.1	0	0	0	0	0	0	0	0	0	0	0	0
AC021269.1	0	0	0	0	0	0	0	0	0	0	0	0
AC021269.2	0	0	0	0	0	0	0	0	0	0	0	0
AC021443.1	0	0	0	0	0	0	0	0	0	0	0	0
AC021451.1	0	0	0	0	0	0.0406551	0	0	0	0	0	0
AC021506.2	0	0	0	0	0	0	0	0	0	0	0	0
AC021646.1	0	0	0	0	0	0	0	0	0	0	0	0
AC021660.1	0	0	0	0	0	0	0	0	0	0	0	0
AC021660.3	0	0	0	0	0	0	0	0	0	0	0	0.274765
AC021678.1	0	0	0	0	0	0.049746	0.0433538	0	0	0	0	0
AC021678.3	0	0	0	0	0	0	0	0	0	0	0	0
AC021723.1	0	0	0	0	0	0	0	0	0	0	0	0
AC021733.2	0	0	0	0	0	0	0	0	0	0	0	0
AC021739.1	0	0	0	0	0	0	0	0	0	0	0	0
AC021749.1	0	0	0	0	0	0	0	0	0	0	0	0
AC021753.1	0	0	0	0	0	0	0	0	0	0	0	0
AC021755.1	0	0	0	0	0	0	0	0	0	0	0	0
AC021818.2	0	0	0	0	0	0	0	0	0	0	0	0
AC021820.1	0	0	0	0	0	0	0	0	0	0	0	0
AC021876.1	0	0	0	0	0	0	0	0	0	0	0	0
AC022001.1	0	0	0	0	0	0	0	0	0	0	0	0
AC022018.1	0	0	0	0.230736	0	0.256787	0.0931177	0.53814	0.465836	0	0	0
AC022022.1	0	0	0	0	0	0	0	0	0	0	0	0
AC022022.2	0	0	0	0	0	0	0	0	0	0	0	0
AC022028.1	0	0	0	0	0	0	0	0	0	0	0	0
AC022034.2	0	0.0060491	0.130619	0	0	0	0	0	0.107536	0	0	0
AC022069.1	0	0	0	0	0	0	0	0	0.0743744	0	0	0
AC022080.1	0.0659114	0.035428	0	0.120686	0.0737634	0.1942	0	0.191277	0.0690473	0	0	0
AC022080.2	0	0.0970116	0	0	0	0	0	0	0.379792	0	0	0.173174
AC022080.3	0	0	0	0	0	0	0	0	0	0	0	0
AC022106.1	0	0	0	0	0	0	0	0	0	0	0	0
AC022106.2	0	0	0	0	0	0	0	0	0	0	0	0
AC022121.1	0	0	0.10448	0	0	0	0	0	0	0	0	0.0785315
AC022133.1	0	0	0	0	0	0	0	0	0	0	0	0
AC022137.1	0	0	0	0	0	0	0	0	0	0	0	0
AC022137.2	0	0	0	0	0	0	0.0918213	0	0	0	0	0
AC022137.3	2.43213	4.42838	2.27784	2.79688	4.16548	2.19733	3.53349	3.45746	4.10183	3.45009	4.84382	3.4156
AC022145.2	0	0	0	0	0	0	0	0	0	0	0	0
AC022146.1	0	0	0.0682564	0	0.0653147	0	0	0	0	0	0.061486	0.0513043
AC022149.1	0	0	0	0	0	0	0	0	0	0	0	0
AC022149.2	0	0	0	0	0	0	0	0	0	0	0	0
AC022167.5	1.20468	0.189367	0.180295	0.16828	0.186179	0.150809	0.160983	0.0810349	0.188409	0.143745	0.273849	0.106898
AC022182.3	0.475677	0.326123	0.874335	0.356715	0.220937	0.291853	0.582094	0.565085	0.634192	0.28442	0.255054	0.309024
AC022202.1	0	0	0	0	0	0	0	0	0	0	0	0
AC022206.1	0	0	0	0	0	0	0	0	0	0	0	0
AC022210.1	0.0648007	0	0.220593	0.160981	0.281257	0	0	0.0647066	0.125088	0.0508249	0	0.110444
AC022215.1	0	0	0	0.535162	0	0	0	0	0	0	0	0.137704
AC022217.1	0.070109	0.0670604	0	0	0.0760367	0	0.0562817	0	0	0.0549534	0.214738	0
AC022217.4	0	0	0	0	0	0	0	0	0	0	0	0
AC022254.1	0	0	0	0	0	0	0	0	0	0	0	0
AC022296.1	0	0	0	0	0	0	0	0	0	0	0	0
AC022296.2	0	0	0	0	0	0	0	0	0	0	0	0
AC022306.1	0.563131	0.209473	0.145025	0.0260479	0	0.0579708	0.0753444	0.0936595	0.0585319	0.148243	0	0
AC022325.1	0	0	0	0	0	0	0	0	0	0	0	0.0373252
AC022335.1	0	0	0	0	0	0	0	0	0	0	0	0
AC022336.1	0	0	0	0	0	0	0	0	0	0	0	0
AC022360.1	0	0	0	0	0	0	0	0	0	0	0	0
AC022364.2	0	0	0	0	0	0	0	0	0	0	0	0
AC022384.1	0	2.67224	5.56513	1.79343	2.87986	6.45386	1.86585	3.34349	3.59856	0.528874	2.13904	3.47485
AC022387.2	0	0	0	0	0	0	0	0	0	0	0	0
AC022400.4	0	0	0	0	0	0	0	0	0.204884	0	0	0
AC022400.7	2.97888	1.14826	1.91983	1.62616	1.52035	1.23747	2.1494	1.74017	1.7693	1.35894	1.7294	2.76919
AC022404.1	0	0	0	0	0	0	0	0.233449	0	0	0	0
AC022414.1	0.449291	0.677379	0.807946	0.735411	0.800867	0.806858	0.502844	0.768194	0.884246	0.404073	0.73988	1.05448
AC022415.1	6.94223	4.98026	10.8875	6.57243	4.4931	9.54275	8.7279	5.5074	8.88064	8.01473	5.43229	7.44864
AC022415.2	5.14962	4.3256	6.51056	5.54213	4.68866	5.96214	6.79848	5.54043	6.62934	5.62908	5.56468	6.75327
AC022432.1	0	0	0	0	0	0.181703	0.158355	0	0.184048	0	0.201396	0
AC022441.3	0	0	0	0	0	0	0	0	0	0	0	0
AC022447.4	0	0	0	0	0	0	0	0	0	0	0	0
AC022483.1	0	0	0	0	0	0	0	0	0	0	0	0
AC022493.1	0	0	0	0	0	0	0	0	0	0	0	0
AC022493.2	0	0	0	0	0	0	0	0	0	0	0	0
AC022494.1	0	0	0	0	0	0	0	0	0	0	0	0
AC022506.1	0	0	0	0	0	0	0	0	0	0	0	0
AC022507.1	0	0	0	0	0	0	0	0	0	0	0	0
AC022523.2	0	0	0	0	0	0	0	0	0	0	0	0
AC022559.1	0	0	0	0	0	0	0.285286	0	0	0.278554	0	0
AC022616.1	0	0	0	0	0	0	0	0	0	0	0	0
AC022616.2	0	0	0	0	0	0	0	0	0	0	0	0
AC022616.3	0	0	0	0	0	0	0	0	0	0	0	0
AC022616.4	0	0	0	0	0	0	0	0	0	0	0	0
AC022616.5	0	0	0	0	0	0	0	0	0	0	0	0
AC022616.6	0	0	0	0	0	0	0	0	0	0	0	0
AC022616.7	0	0	0	0	0	0	0	0	0	0	0	0
AC022616.8	0	0	0	0	0	0	0	0	0	0	0	0
AC022634.1	0	0	0	0	0	0	0	0	0	0	0	0
AC022655.2	0	0	0	0	0	0	0	0	0	0	0	0
AC022662.1	0.543422	0.173264	0.410608	0	0	0	0.727074	0	0	0.141983	0.369879	0.154315
AC022690.1	0	0	0	0	0	0	0	0	0	0	0	0
AC022695.1	0	0	0	0	0	0	0	0	0	0	0	0
AC022709.1	0	0	0	0	0	0	0	0	0	0	0	0
AC022730.1	0	0.0901411	0	0	0	0	0	0	0	0	0	0
AC022730.2	0	0	0	0	0	0	0	0	0	0	0	0
AC022748.1	0	0	0	0	0	0	0	0	0	0	0	0
AC022748.2	0.0600286	0.274866	0.434259	0.128968	0.136438	0.292347	0.307582	0.0955875	0.357488	0.325172	0.228256	0.326407
AC022748.3	0	0	0	0	0	0	0	0	0	0	0	0
AC022784.4	0	0	0	0	0.0695437	0	0	0	0	0	0	0
AC022790.1	0	0	0	0	0	0	0	0	0	0	0	0
AC022795.1	0	0.109744	0	0	0.124431	0.105698	0	0	0	0	0.117169	0.0977872
AC022826.1	0.0636831	0	0.144356	0.0527102	0.138135	0.0586609	0.153369	0.190651	0	0	0	0
AC022826.2	5.078	2.16969	1.65754	3.4212	3.16709	1.27321	3.44092	4.38264	3.65123	2.76231	4.92784	1.87372
AC022832.1	0	0	0	0	0	0	0	0	0	0	0	0
AC022868.1	0	0	0.33617	0	0	0	0	0	0	0.11627	0	0
AC022878.1	0	0	0	0	0	0	0	0	0	0	0	0
AC022880.1	0	0	0	0	0	0	0	0	0	0	0	0
AC022880.2	0	0	0	0	0	0	0	0	0	0	0	0
AC022882.1	0	0	0	0	0	0	0	0	0	0	0	0
AC022905.1	0.0322383	0.0629168	0.075661	0	0	0.0302201	0.0394313	0.051097	0.0157858	0	0.0172512	0.0400047
AC022916.3	0	0	0	0	0	0	0	0	0	0	0	0
AC022960.3	0	0	0	0	0	0	0	0	0	0	0	0
AC022968.1	0	0	0	0	0	0.136814	0	0	0	0	0	0
AC022973.1	0	0	0	0	0	0	0	0	0	0	0	0
AC023043.2	0	0.0467731	0	0	0	0	0.0392552	0	0	0.0383288	0	0.0416577
AC023043.3	0	0	0	0	0	0	0	0	0	0	0	0
AC023050.1	0	0	0	0	0	0	0	0	0	0	0	0
AC023050.2	0	0	0	0	0	0	0	0	0	0	0	0
AC023050.3	0	0	0	0	0	0	0	0	0	0	0	0
AC023050.4	0.0356449	0.0686054	0.121385	0.0590061	0	0.0985015	0.0572295	0.037247	0	0.167637	0.109177	0.0607321
AC023051.2	0	0	0	0	0	0	0	0	0	0	0	0
AC023055.1	4.71149	1.5692	1.06232	0.918993	1.74129	1.46253	2.28868	1.91565	1.98051	1.68925	2.15739	0.212698
AC023078.1	0	0	0	0	0	0	0.0425637	0	0	0	0	0
AC023078.2	0	0	0	0	0	0	0	0	0	0	0	0
AC023078.3	0	0	0	0.0435872	0	0.048508	0	0	0	0	0	0
AC023078.4	0	0	0	0	0	0	0	0	0	0	0	0
AC023078.6	0	0	0	0	0	0	0	0	0	0	0	0
AC023078.7	0	0	0	0	0	0	0	0	0	0	0	0
AC023128.2	0	0	0	0	0	0	0	0	0	0	0	0
AC023141.1	0	0	0	0	0	0	0	0	0	0	0	0
AC023141.10	0	0	0	0	0	0	0	0	0	0	0	0
AC023141.11	0	0	0	0	0	0	0	0	0	0	0	0
AC023141.12	0	0	0	0	0	0	0	0	0	0	0	0
AC023141.13	0	0	0	0	0	0	0	0	0	0	0	0
AC023141.2	0	0	0	0	0	0	0.0785108	0	0	0	0	0
AC023141.3	0	0	0	0	0	0	0	0	0	0	0	0
AC023141.4	0.36656	0	0	0	0	0	0	0.182898	0	0	0	0.156137
AC023141.5	0	0	0	0	0	0	0	0	0	0	0	0
AC023141.6	0	0.169311	0.20062	0	0	0.163049	0.284194	0.353278	0.165153	0	0	0.150794
AC023141.7	0.139798	0	0.316894	0	0.572601	0	0.448905	0.139507	0	0.151493	0.250985	0.163116
AC023141.8	0.347419	0	0	0	0	0	0	0	0	0	0	0
AC023141.9	0	0	0	0.113999	0	0	0	0	0	0.107957	0.281238	0
AC023157.1	0	0.543031	0.321725	0.587371	1.23144	0.130737	0.113984	0.991436	0.132478	0.445169	0.72453	0.24196
AC023157.2	0	0	0	0	0	0	0	0	0	0	0	0
AC023161.2	0	0	0.0750588	0	0	0	0	0	0	0	0.135324	0
AC023162.1	0	0	0	0	0	0	0	0	0	0	0	0
AC023194.1	0.397891	0	0.225484	0	0.431532	0	0.479124	0.198531	0	0	0	0
AC023194.2	0	0.134122	0	0	0	0	0	0	0.130837	0	0	0
AC023206.1	0	0	0	0	0	0	0	0	0	0	0	0
AC023232.1	0	0	0	0	0	0	0	0	0	0	0	0
AC023245.1	0	0	0	0	0	0	0	0	0	0	0	0
AC023245.2	0	0	0	0	0	0	0	0	0	0	0	0
AC023271.1	0	0	0	0	0	0	0.110347	0	0	0	0	0
AC023274.1	0.0893522	0	0	0	0	0	0	0	0	0	0	0
AC023274.2	0	0	0	0	0	0	0	0	0	0	0	0
AC023310.1	0	0	0.15208	0	0	0.0949525	0	0	0	0	0	0
AC023310.2	0	0	0	0	0	0	0	0	0	0	0	0
AC023310.3	0	0	0	0	0	0	0	0	0	0	0	0
AC023347.2	0	0	0	0	0	0	0	0	0	0	0	0
AC023389.2	0	0	0.059889	0	0	0.0486732	0	0	0	0	0	0.045015
AC023424.1	0.120916	0	0	0	0	0	0	0	0	0	0	0
AC023424.2	0	0	0	0	0	0	0	0	0	0.0519095	0.0676113	0
AC023442.1	0	0	0	0	0	0	0	0	0	0	0	0
AC023449.1	0	0	0	0	0	0	0	0	0	0	0	0
AC023490.2	0.117557	0	0.0149815	0	0	0	0	0	0	0	0	0.200296
AC023490.4	0	0	0	0	0.0403907	0	0	0	0	0	0	0
AC023491.1	0	0	0	0	0	0	0	0	0	0	0	0
AC023491.2	0	0	0	0.0165505	0	0	0	0	0	0.0156604	0	0
AC023509.4	0	0	0	0	0	0	0	0	0	0	0	0
AC023511.2	0	0	0	0	0	0	0	0	0	0	0	0
AC023512.1	0	0	0.124322	0	0.119062	0	0	0	0	0	0	0
AC023513.1	0	0	0	0	0	0	0	0	0	0	0	0
AC023538.1	0.0706613	0	0	0	0	0	0	0	0	0	0	0
AC023575.1	0	0	0	0	0	0	0	0	0	0	0	0
AC023632.1	0	0	0	0.128012	0	0	0	0	0	0	0	0
AC023632.3	0	0	0	0	0	0	0	0	0	0	0	0
AC023632.4	0	0	0	0	0	0	0	0	0	0	0	0
AC023790.1	0	0	0	0	0	0	0	0	0	0	0.1741	0
AC023794.4	1.14948	1.46524	1.34201	0.848075	2.27959	0.462048	2.07339	1.81543	0.713529	0.709485	0.754077	1.06018
AC023813.2	0	0	0	0	0	0	0	0	0	0	0	0
AC023824.2	0	0	0	0	0	0	0	0	0	0	0	0
AC023825.1	0	0	0	0	0	0	0	0	0	0	0	0
AC023827.1	0	0	0	0	0	0	0	0	0	0	0	0
AC023886.2	0	0	0.175747	0	0	0	0	0.151915	0	0	0.156524	0.131024
AC023906.1	0	0	0	0	0	0	0	0	0	0	0.125435	0
AC023932.1	0	0	0	0	0	0	0	0	0	0	0	0
AC023934.1	0	0.021269	0.0493818	0	0	0.0938176	0.0162575	0.040548	0.0187621	0	0	0
AC023968.1	0	0	0	0	0.125907	0	0	0	0	0	0	0
AC023968.2	0	0	0	0	0	0	0	0	0	0	0	0
AC024067.1	0	0	0	0	0	0	0	0	0	0	0	0
AC024082.1	0	0	0	0	0	0	0	0	0	0	0	0
AC024082.2	0	0	0	0	0	0	0	0	0	0	0	0
AC024085.1	0	0	0	0	0	0	0	0	0	0	0	0
AC024153.1	0	0	0	0	0	0	0	0	0	0	0	0
AC024224.1	0	0	0	0	0	0	0	0	0	0	0	0
AC024255.1	0	0	0	0	0	0	0	0	0	0	0	0
AC024257.2	0	0	0	0	0	0	0	0	0	0	0	0
AC024267.2	0	0	0	0	0	0	0	0	0	0	0	0
AC024270.1	0	0	0	0.116823	0	0	0	0	0	0.110637	0	0
AC024288.1	0	0	0	0	0	0	0	0	0	0	0	0
AC024293.1	0	1.911	0.385414	0.882953	0.747391	0.322926	0.865136	1.38429	0.658265	0.832863	2.39082	1.86377
AC024341.1	0	0	0	0	0	0	0	0	0	0	0	0
AC024405.1	0	0.046	0	0	0	0	0	0	0.0448874	0	0	0
AC024405.2	0.569254	0.1815	0.358439	0.157056	0.137196	0.116525	0.507758	0.126237	0.531129	0.545353	0.452039	0.431068
AC024451.1	0	0	0	0	0	0	0	0	0	0	0	0
AC024451.2	0.0450471	0	0	0	0	0	0	0	0	0.0705783	0	0
AC024451.3	0	0	0	0	0	0	0	0	0	0	0	0
AC024475.2	0	0	0	0	0	0	0	0	0	0	0	0
AC024558.1	0.102539	0	0	0	0	0	0	0	0	0	0	0
AC024560.2	0.155617	0.0940484	0.0741561	0.108409	0.0710475	0.120537	0.151532	0.065483	0.301187	0.102666	0.0668004	0.139458
AC024563.2	0	0	0	0	0	0	0.0918213	0.228283	0	0	0	0
AC024568.1	0.0932063	0.224153	0.024763	0.070985	0.0923993	0.0981145	0.258173	0.191338	0.218562	0.168289	0.0541731	0.217737
AC024581.2	0	0	0	0	0	0	0	0	0	0	0	0
AC024587.1	0	0	0	0	0	0.0205938	0	0	0	0	0.0228173	0
AC024589.1	0	0	0	0	0	0	0	0	0	0	0	0
AC024589.2	0	0	0	0	0	0	0	0	0	0	0	0
AC024592.3	0.959838	1.8349	2.60203	0.639383	0.973785	1.21277	2.26957	1.00312	1.45268	0.348597	1.87849	1.01482
AC024614.3	0	0	0	0	0	0	0	0	0	0	0	0
AC024619.4	0.577373	0	0.436332	0	0	0	0	0	0	0	0.196403	0
AC024681.1	0	0	0	0	0	0	0	0	0	0	0	0
AC024884.1	0	0.274022	0	0	0	0.131943	0.344967	0.571764	0	0	0.292487	0
AC024937.1	0	0	0	0	0	0	0	0	0	0.135147	0	0
AC024937.2	0	0	0	0	0	0	0	0	0	0	0	0
AC024940.2	9.55403	8.88599	18.0453	7.21646	10.8036	6.52053	4.5966	5.5802	4.67169	4.26023	8.65327	10.6946
AC024940.3	0.394683	0.167817	0.248654	0.217963	0.047551	0.0403744	0.176124	0.17501	0.0409036	0.0343992	0.31343	0.149411
AC024940.4	0	0	0	0	0	0	0	0	0	0	0	0
AC024940.5	0	0	0	0	0	0	0	0	0	0	0	0
AC024995.1	3.70712	3.52535	0	1.53899	2.00785	0	2.96604	0	0	1.45329	0	0
AC025030.1	0	0	0	0	0	0	0	0	0	0	0	0
AC025033.1	0	0	0	0	0	0	0	0	0	0	0	0
AC025040.2	0	0	0.0315792	0	0.0298202	0.0252008	0	0	0	0	0	0
AC025048.3	0.0940456	0	0	0.077841	0	0	0	0	0.119878	0	0	0.179953
AC025048.5	0	0	0	0	0	0	0	0	0	0	0	0
AC025048.6	0.433749	0.961072	0	2.55817	0.551167	2.48869	3.10692	0	2.04731	5.75913	1.02117	2.63908
AC025062.1	0	0.234376	0.0925805	0	0.26576	0.0752473	0.0655688	0	0	0.0640227	0.0834054	0
AC025062.2	0.0781081	0.149423	0	0	0	0	0	0.0779454	0	0	0.0797462	0
AC025161.1	0	0	0	0	0	0	0	0	0	0.0706221	0	0
AC025165.3	2.2998	0.889342	1.8428	0.54367	0.583807	0.601228	0.750649	0.987674	0.302918	0.553546	0.633833	0.537886
AC025181.1	0	0.1302	0.154277	0	0	0	0	0	0	0	0	0.115961
AC025186.1	0	0	0	0	0	0	0	0	0	0	0	0
AC025198.1	0	0	0	0	0	0	0	0	0	0	0	0
AC025252.2	0	0	0.123277	0	0	0	0	0	0	0	0	0
AC025259.2	0	0	0	0	0	0	0	0	0	0	0	0
AC025260.1	0	0	0	0	0	0	0	0	0	0	0	0
AC025263.2	0	0	0	0	0	0	0	0	0.00359762	0	0	0
[truncated: 33,587 more rows]
